# Supplementary material for: SWO1 modulates cell wall integrity under salt stress by interacting with importin ɑ in Arabidopsis
Source: Stress Biol. 2021 Sep 29;1(1):9. doi: 10.1007/s44154-021-00010-5 (PMC10442049; doi:10.1007/s44154-021-00010-5)
Supplement: Supplementary file 10 — Additional file 10 Table S2 RPKM values of genes in RNA-seq assay. [file 44154_2021_10_MOESM10_ESM.xlsx]

## Sheet: Sheet1
Gene	2H_CK_swo1_R1	2H_CK_swo1_R2	2H_CK_Col.0_R1	2H_CK_Col.0_R2	2H_Na_swo1_R1	2H_Na_swo1_R2	2H_Na_Col.0_R1	2H_Na_Col.0_R2	14H_Na_swo1_R1	14H_Na_swo1_R2	14H_Na_Col.0_R1	14H_Na_Col.0_R2	2H_CK_swo1_vs_2H_CK_Col-0_logFC	2H_Na_swo1_vs_2H_Na_Col-0_logFC	14H_Na_swo1_vs_14H_Na_Col-0_logFC	2H_CK_swo1_vs_2H_CK_Col-0_FDR	2H_Na_swo1_vs_2H_Na_Col-0_FDR	14H_Na_swo1_vs_14H_Na_Col-0_FDR	gene_model_type	short_description
AT5G17590	2.33	2.61	2.49	3.41	0.1	0.2	0	0.17	0.18	0.44	0	0	-0.256	0.778	4.88	1	1	0.09589	protein_coding	Putative membrane lipoprotein
AT5G36270	2.58	2.69	2.5	2.36	0	0	0	0.07	0.39	0	0	0	0.115	-2.219	4.416	1	1	0.2291	pseudogene
AT5G38420	0.17	0.23	0	4.48	0	0.13	0	1.62	0	0.29	0	0	-3.459	-3.486	4.408	0.1764	0.2619	0.356	protein_coding	Ribulose bisphosphate carboxylase (small chain) family protein
AT5G27300	1.59	1.5	0.11	0.25	1.43	1.61	0.13	0.19	1.76	1.35	0.03	0.15	3.067	3.216	4.118	8.978e-12	8.531e-12	5.092e-16	protein_coding	pentatricopeptide (PPR) repeat-containing protein
AT4G10530	0.21	0.04	0.21	0.19	0	0.08	0	0.04	0.05	0.05	0	0	-0.643	0.779	4.109	1	1	0.3474	protein_coding	Subtilase family protein
AT2G29010	0.78	0.73	1	0.81	0.03	0.05	0.02	0.03	0.03	0.03	0	0	-0.263	0.566	4.109	1	1	0.3366	pseudogene
AT5G44310	0	0	0	0	0	0	0	0.03	4.23	1.97	0.22	0.17	0	-2.22	3.931	1	1	2.857e-10	protein_coding	Late embryogenesis abundant protein (LEA) family protein
AT2G44390	1.38	3.33	1.76	1.53	0	0	0.07	0	0.25	0	0	0	0.515	-2.216	3.723	0.9951	1	0.5122	protein_coding	Cysteine/Histidine-rich C1 domain family protein
AT5G26080	0.79	1.83	1.35	0.79	0	0	0	0.11	0.36	0	0	0	0.285	-2.22	3.723	1	1	0.5175	protein_coding	proline-rich family protein
AT2G19210	0.73	0.61	0.53	0.6	0.04	0	0	0.04	0.06	0	0	0	0.245	0.244	3.722	1	1	0.5053	protein_coding	Leucine-rich repeat transmembrane protein kinase protein
AT5G26320	2.46	2.54	1.95	2.5	0	0.05	0.13	0	0.15	0	0	0	0.163	-1.139	3.722	1	0.9494	0.5071	protein_coding	TRAF-like family protein
AT2G07042	0.76	1.34	0.15	0.31	2.21	2.34	0.14	0.51	3.05	2.31	0.3	0.11	2.168	2.811	3.638	0.007245	8.57e-07	1.815e-11	other_rna	other RNA
AT5G46295	1.17	0.36	0.12	0.23	2.42	3.6	0.32	0.47	1.76	2.35	0.23	0.13	2.036	2.881	3.399	0.4405	0.0003155	0.0001468	protein_coding
AT5G40420	0.06	0	0	0.06	0.13	0.07	0.05	0	29.67	16.85	2.56	1.95	0.008	1.617	3.358	1	0.9494	3.32e-17	protein_coding	oleosin 2
AT2G28490	0	0.05	0.03	0	0	0	0	0	2.06	0.97	0.16	0.15	0.857	0	3.276	1	1	7.951e-07	protein_coding	RmlC-like cupins superfamily protein
AT5G44980	0.97	0.67	0.15	0.18	1	0.75	0.08	0.09	1.23	0.89	0.12	0.1	2.279	3.275	3.239	0.0004418	3.77e-06	3.262e-08	protein_coding	F-box/RNI-like/FBD-like domains-containing protein
AT2G28850	8.54	9.58	4.19	4.26	0.11	0	0	0.03	0.07	0	0	0	1.101	1.615	3.191	3.383e-05	0.9492	0.7314	protein_coding	cytochrome P450, family 710, subfamily A, polypeptide 3
AT4G19820	0.09	0	0.17	0.18	0.05	0	0.16	0	0.05	0.05	0	0	-1.865	-1.522	3.191	0.833	0.8669	0.733	protein_coding	Glycosyl hydrolase family protein with chitinase insertion domain
AT3G46240	0.04	0	0	0.22	0	0.04	0	0	0	0.08	0	0	-2.313	2.439	3.19	0.8582	1	0.733	protein_coding
AT5G02390	0.42	0.3	0.27	0.22	0	0	0	0	0	0.04	0	0	0.536	0	3.19	1	1	0.7357	protein_coding	Protein of unknown function (DUF3741)
AT5G01075	1.48	1.41	1.11	0.74	1.38	1.09	1.37	1.95	0	0.2	0	0	0.636	-0.411	3.19	0.9726	0.8668	0.7324	protein_coding	Glycosyl hydrolase family 35 protein
AT5G50530	0.07	0.02	0.14	1.36	1.71	1.33	0.15	0.18	2.62	0.41	0.07	0.27	-3.933	3.172	3.143	0.01848	0.05143	0.008899	protein_coding	CBS / octicosapeptide/Phox/Bemp1 (PB1) domains-containing protein
AT1G29020	13.52	12.47	10.41	10.15	0.29	0.5	0.42	0.26	0.27	0.27	0	0.06	0.338	0.216	3.063	0.3233	0.9893	0.006263	protein_coding	Calcium-binding EF-hand family protein
AT3G51570	0.2	0.08	0.04	0.04	0.01	0.08	0.01	0.01	0.06	0.07	0	0.01	1.774	1.731	2.927	0.3061	0.7375	0.1246	protein_coding	Disease resistance protein (TIR-NBS-LRR class) family
AT5G26000	0.03	0.29	0	1.23	0.36	0	0	0.31	2.04	0.14	0.23	0.06	-1.932	0.21	2.88	0.7819	1	0.09324	protein_coding	thioglucoside glucohydrolase 1
AT3G62430	0.48	0.82	0.07	0.15	0.96	1.3	0.44	0.51	0.35	0.5	0	0.12	2.507	1.241	2.816	0.005433	0.1215	0.005968	protein_coding	Protein with RNI-like/FBD-like domains
AT5G45690	0	0	0	0	0	0	0.19	0.15	5.37	1.62	0.56	0.44	0	-4.73	2.791	1	0.4522	0.0001842	protein_coding	Protein of unknown function (DUF1264)
AT1G21230	0	0	0.04	0	0	0.03	0.02	0	0.14	0.05	0.02	0	-3.165	0.222	2.765	1	1	0.1697	protein_coding	wall associated kinase 5
AT4G08340	0.13	0.07	0.08	0.13	0.09	0.04	0.12	0.05	0.09	0.05	0	0.02	-0.104	-0.361	2.762	1	1	0.193	transposable_element_gene	transposable element gene
AT2G05530	1.72	0.95	1.41	0.86	2.15	1.11	1.15	1.33	1.93	0.82	0.23	0.17	0.237	0.393	2.711	1	0.901	0.00142	protein_coding	Glycine-rich protein family
AT5G38410	2.02	0.93	0.19	7.04	0.22	0.28	0.04	1.54	0.36	0.96	0.14	0.05	-1.289	-1.623	2.68	0.9738	0.7307	0.1901	protein_coding	Ribulose bisphosphate carboxylase (small chain) family protein
AT2G03370	4.22	3.05	3.64	2.14	0.19	0.08	0.31	0.03	0.5	0.42	0.07	0.07	0.329	-0.359	2.672	1	0.9995	0.004472	protein_coding	Glycosyltransferase family 61 protein
AT3G19320	4.32	3.89	2.6	2.54	0.19	0.34	0.27	0.13	0.14	0.1	0.03	0	0.677	0.377	2.577	0.04854	0.9715	0.2357	protein_coding	Leucine-rich repeat (LRR) family protein
AT1G48130	0	0	0	0	0	0	0	0	3.55	1.23	0	0.84	0	0	2.514	1	1	0.03448	protein_coding	1-cysteine peroxiredoxin 1
AT5G18450	0	0	0	0	0	0.06	0	0	1.84	1.26	0.26	0.28	0	2.439	2.503	1	1	0.0001018	protein_coding	Integrase-type DNA-binding superfamily protein
AT4G22390	0.96	0.52	0.17	0.1	0.9	0.77	0.22	0.07	0.81	0.4	0.1	0.11	2.399	2.466	2.458	0.004529	0.004314	0.003061	protein_coding	F-box associated ubiquitination effector family protein
AT1G32270	0.65	0.55	0.35	0.42	0.18	0.27	0.35	0.19	0.49	0.2	0.04	0.08	0.636	-0.3	2.452	0.966	0.9728	0.0334	protein_coding	syntaxin, putative
AT1G64000	4.28	3.85	5.79	3.42	2.48	3.64	2.6	3.3	0.81	0.46	0	0.23	-0.18	0.053	2.43	1	1	0.01549	protein_coding	WRKY DNA-binding protein 56
AT1G27461	0	0	0	0.04	0	0.49	0.17	0.23	8.7	4.67	1.5	1.02	-2.318	0.274	2.402	1	1	2.456e-05	protein_coding
AT1G07540	0	0	0	0	0.09	0.93	0.37	0.13	3.62	1.95	0.53	0.55	0	0.994	2.371	1	0.7352	0.00591	protein_coding	TRF-like 2
AT2G18300	0.83	0.87	0.88	0.85	0.03	0.12	0.36	0.13	0.17	0	0	0.03	-0.033	-1.671	2.363	1	0.4352	0.3536	protein_coding	basic helix-loop-helix (bHLH) DNA-binding superfamily protein
AT1G24420	1.8	2.2	2.05	1.8	0.34	0.48	0.37	0.4	0.12	0.12	0	0.04	0.051	0.064	2.362	1	1	0.3434	protein_coding	HXXXD-type acyl-transferase family protein
AT1G54950	4.96	5.2	4.63	3.97	0.19	0.2	0	0	0.18	0	0	0	0.24	3.299	2.341	1	0.9085	1	protein_coding
AT3G45720	0.29	0.32	0.43	0.09	0.1	0.14	0	0.03	0.03	0	0	0	0.23	2.778	2.341	1	0.4956	1	protein_coding	Major facilitator superfamily protein
AT2G31081	1.56	2.29	2.78	3.91	0	0.1	0	0	0.09	0	0	0	-0.793	2.439	2.341	0.4792	1	1	protein_coding	CLAVATA3/ESR-RELATED 4
AT4G11020	6.1	4.12	6.18	2.37	0	0.3	0	0.08	0.09	0	0	0	0.257	1.617	2.341	1	0.9499	1	protein_coding
AT2G36110	1.63	2.4	2.76	1.98	0.34	0.29	0.32	0.2	0.05	0	0	0	-0.233	0.271	2.341	1	1	1	protein_coding	Polynucleotidyl transferase, ribonuclease H-like superfamily protein
AT1G33880	0.61	0.48	0.34	0.34	0.08	0	0.06	0	0.07	0	0	0	0.675	0.221	2.341	1	1	1	protein_coding	Avirulence induced gene (AIG1) family protein
AT5G23903	0	0	0	0.2	0	0	0	0	0.11	0	0	0	-3.165	0	2.341	1	1	1	protein_coding
AT1G44010	0.06	0.13	0.12	0	0	0	0	0	0	0.07	0	0	0.54	0	2.34	1	1	1	protein_coding
AT5G16330	0.13	0.07	0.07	0.07	0	0	0	0	0	0.07	0	0	0.54	0	2.34	1	1	1	protein_coding	NC domain-containing protein-related
AT4G20190	1.28	1.08	0.82	1.24	0	0	0	0	0	0.04	0	0	0.198	0	2.34	1	1	1	protein_coding
AT1G33870	1.01	0.32	0.76	0.7	0	0	0.12	0	0	0.07	0	0	-0.121	-3.052	2.34	1	0.9086	1	protein_coding	P-loop containing nucleoside triphosphate hydrolases superfamily protein
AT3G30120	0.17	0.15	0.06	0.03	0.29	0.42	0.02	0.04	0.53	0.36	0.08	0.1	1.719	3.465	2.227	0.1338	8.57e-07	1.971e-05	pseudogene
AT1G72960	0.42	0.38	0.14	0.14	0.71	0.54	0.5	0.36	0.53	0.69	0.12	0.15	1.508	0.538	2.18	0.1087	0.6796	0.0001433	protein_coding	Root hair defective 3 GTP-binding protein (RHD3)
AT1G16290	0	0	0	0	0.08	0.27	0.12	0.03	1.71	1.09	0.3	0.32	0	1.088	2.165	1	0.7507	0.0002212	protein_coding
AT3G19270	0	0.03	0	0	0.2	0.24	0.16	0.11	3.24	4.24	1.04	0.61	2.326	0.642	2.163	1	0.8925	3.047e-08	protein_coding	cytochrome P450, family 707, subfamily A, polypeptide 4
AT1G10790	2.1	1.59	1.81	1.24	0.98	1.01	1.01	0.86	0.46	0.45	0.09	0.1	0.276	0.089	2.147	1	1	0.04363	protein_coding
AT3G17180	0.07	0	0.13	0.17	0.11	0	0	0.1	3.62	4.48	0.96	0.9	-2.03	0.252	2.119	0.6821	1	1.821e-09	protein_coding	serine carboxypeptidase-like 33
AT5G65610	0.83	0.52	0.89	1.34	0.22	0.98	0.47	0.83	0.21	0.13	0.06	0	-0.721	-0.117	2.113	0.946	1	0.4905	protein_coding
AT1G34330	1.11	0.94	1.34	1.9	0	0.33	0.17	0.05	0.1	0.15	0.05	0	-0.657	0.52	2.112	0.7596	0.9292	0.4792	pseudogene
AT4G15290	4.59	3.12	4.22	3.85	0.32	0.45	0.42	0.09	0.04	0.06	0	0.02	-0.067	0.552	2.11	1	0.765	0.4732	protein_coding	Cellulose synthase family protein
AT1G29180	2.2	1.94	1.87	1.15	0.12	0	0.23	0.07	0.08	0.11	0	0.04	0.45	-1.245	2.11	0.9264	0.7802	0.4776	protein_coding	Cysteine/Histidine-rich C1 domain family protein
AT4G21745	1.84	1.15	1.74	1.51	0.11	0.17	0.39	0	0.05	0.2	0	0.05	-0.122	-0.544	2.109	1	0.9951	0.4792	protein_coding	PAK-box/P21-Rho-binding family protein
AT4G28850	3.12	5.39	3.38	5.49	0.1	0.26	0.2	0.13	0.19	0.23	0.09	0	-0.061	0.084	2.085	1	1	0.2527	protein_coding	xyloglucan endotransglucosylase/hydrolase 26
AT1G07680	0.27	0.28	0.27	0.55	0.16	0.24	0	0	0.29	0.36	0.14	0	-0.56	4.531	2.084	1	0.5211	0.2435	protein_coding
AT3G62500	1.16	1.13	0.47	0.43	1.32	1.51	1.26	0.98	0.87	1.53	0.25	0.32	1.336	0.329	2.051	0.07299	0.8535	0.0002619	protein_coding
AT5G58810	0	0	0.02	0	0.21	0.22	0.18	0.25	0.53	0.74	0.16	0.14	-2.318	-0.022	2.031	1	1	0.0001362	pseudogene
AT3G14380	0.06	0.13	0.19	0.19	0.57	0.51	1.09	1.68	1.14	2.82	0.55	0.4	-0.933	-1.336	2.028	1	0.3295	0.003407	protein_coding	Uncharacterised protein family (UPF0497)
AT5G50550	0.14	0.51	0.21	0.14	0.45	0.72	0.79	3.29	1.19	3.46	0.42	0.73	0.847	-1.797	2.007	1	0.4193	0.1019	protein_coding	Transducin/WD40 repeat-like superfamily protein
AT2G38905	0	0	0	0.15	2.97	3.6	1.41	3.66	7.53	5.79	1.21	2.13	-2.318	0.384	1.994	1	0.8914	0.0005968	protein_coding	Low temperature and salt responsive protein family
AT3G60790	0	0	0	0	0	0	0	0.1	1.93	2.38	0.58	0.49	0	-3.582	1.993	1	0.7883	5.873e-06	protein_coding	F-box family protein
AT1G34510	4.03	6.42	3.7	5.26	0	0.05	0.07	0.04	0.68	0	0.16	0	0.221	-1.139	1.989	1	0.9494	0.1152	protein_coding	Peroxidase superfamily protein
AT3G27450	0	0.17	0.22	0.44	1.69	1.35	0.91	1.09	0.29	0.63	0.05	0.18	-1.904	0.606	1.976	0.5425	0.69	0.09712	pseudogene
AT2G42560	0	0.04	0	0.02	1.92	3.03	3.14	2.63	46.35	22.95	11.84	5.8	0.857	-0.223	1.973	1	0.9326	9.235e-06	protein_coding	late embryogenesis abundant domain-containing protein / LEA domain-containing protein
AT4G13390	38.26	49.07	37.41	42.49	0.29	0.3	0.62	0.64	1.61	0.47	0.41	0.1	0.128	-1.071	1.968	1	0.3464	0.0001309	protein_coding	Proline-rich extensin-like family protein
AT3G22500	0	0	0	0	0.2	0.05	0.04	0.09	3.02	1.14	0.81	0.23	0	0.944	1.966	1	0.9844	0.01374	protein_coding	Seed maturation protein
AT1G60110	2.28	1.96	2.11	1.42	0.15	0.13	0.12	0.16	0.26	0.08	0.05	0.03	0.26	-0.014	1.959	1	1	0.1613	protein_coding	Mannose-binding lectin superfamily protein
AT4G33790	4.54	2.78	4.03	3.25	0.35	0.33	0.29	0.14	0.18	0.18	0	0.09	0.009	0.662	1.956	1	0.7616	0.1638	protein_coding	Jojoba acyl CoA reductase-related male sterility protein
AT1G66840	0.25	0.37	0.23	0.16	0.24	0.51	0.06	0.14	0.81	1.21	0.23	0.3	0.671	1.881	1.946	0.9769	0.09525	0.0001995	protein_coding	Plant protein of unknown function (DUF827)
AT3G58450	0	0.06	0	0.06	0	0.07	0.06	0.06	4.41	1.94	0.63	1.02	0.009	-0.615	1.943	1	1	0.003036	protein_coding	Adenine nucleotide alpha hydrolases-like superfamily protein
AT3G51810	0.37	0.33	0.27	0.38	3.06	4.61	3.06	5.94	402.33	260.42	107.17	67.49	0.123	-0.227	1.924	1	0.9014	1.097e-10	protein_coding	Stress induced protein
AT5G19790	8	9.42	8.09	7.54	0.18	0.43	0.14	0.36	0.66	0.38	0.15	0.11	0.156	0.268	1.92	1	0.9995	0.05448	protein_coding	related to AP2 11
AT2G18540	0	0.02	0	0.02	1.09	1.84	0.73	1.04	14.12	9.64	3.6	2.67	0.008	0.726	1.918	1	0.4194	6.54e-09	protein_coding	RmlC-like cupins superfamily protein
AT1G06923	3.61	3.78	3.56	3.65	0.13	0.37	0.33	0.27	0.21	0.12	0.04	0.04	0.034	-0.259	1.918	1	0.9715	0.3125	protein_coding
AT2G33810	0.74	1.29	0.59	0.64	0.34	0.46	0.36	0.49	0.11	0.31	0.05	0.05	0.72	-0.087	1.916	0.9079	1	0.3402	protein_coding	squamosa promoter binding protein-like 3
AT5G38240	0.03	0	0	0.03	0.22	0.19	0.25	0.03	1.25	1.81	0.4	0.41	0.008	0.515	1.905	1	0.9377	0.0001986	protein_coding	Protein kinase family protein
AT1G03580	1.2	1.21	1.4	1.2	0.5	0.28	0.33	0.36	0.51	0.42	0.16	0.09	-0.105	0.19	1.878	1	0.9836	0.03794	pseudogene
AT5G62490	0.36	0.37	0.42	0.79	7.76	12.44	10.33	11.87	61.74	38.6	15.38	11.9	-0.715	-0.137	1.877	0.9912	0.9494	5.236e-10	protein_coding	HVA22 homologue B
AT2G05280	0.45	0.4	0.35	0.32	0.59	0.55	0.35	0.43	0.84	1.08	0.24	0.29	0.351	0.542	1.859	1	0.5524	4.141e-08	transposable_element_gene	transposable element gene
AT3G54050	1.27	0.76	0.51	0.75	1.27	1.6	0.72	0.81	1.26	1.11	0.36	0.29	0.679	0.902	1.854	0.8825	0.4416	0.003656	protein_coding	high cyclic electron flow 1
AT3G53040	0.35	0.21	0.29	0.53	2.27	2.55	3.4	2.02	30.3	17	7.51	5.56	-0.544	-0.169	1.854	1	0.9427	4.75e-08	protein_coding	late embryogenesis abundant protein, putative / LEA protein, putative
AT5G22460	0.04	0	0.04	0.07	0.04	0.21	0.06	0	0.79	1.04	0.38	0.11	-1.37	1.735	1.844	1	0.7503	0.01144	protein_coding	alpha/beta-Hydrolases superfamily protein
AT3G15280	0	0	0.07	0	1.35	1.31	0.82	1.7	4.51	2.88	1.24	0.79	-2.318	0.091	1.843	1	1	0.0005749	protein_coding
AT4G11390	0.41	0.73	0.37	0.25	0.14	0.26	0.17	0.19	0.13	0.23	0.06	0.03	0.852	0.148	1.836	0.7902	1	0.2399	protein_coding	Cysteine/Histidine-rich C1 domain family protein
AT3G15534	0	0.24	0.46	1.16	6.11	7.13	9.64	9.76	10.46	5.14	1.38	2.99	-2.527	-0.55	1.836	0.7079	0.6917	0.001888	protein_coding
AT5G35870	1.22	1.16	2.12	1.3	0.84	0.29	0	0.08	1.66	2.23	0.88	0.17	-0.52	3.532	1.831	1	0.164	0.02183	protein_coding
AT2G17680	0	0	0	0	0.88	1.32	1.33	1.09	4.85	1.74	0.87	0.98	0	-0.131	1.831	1	1	0.001979	protein_coding	Arabidopsis protein of unknown function (DUF241)
AT5G54530	3.38	3.17	3.93	3.88	2.43	2.51	1.9	2.37	1.07	1.25	0.31	0.34	-0.255	0.211	1.827	1	0.9167	0.007039	protein_coding	Protein of unknown function, DUF538
AT3G01080	1.25	1.77	1.29	1.44	0	0.09	0.03	0.04	0.61	0.52	0.11	0.2	0.145	0.246	1.82	1	1	0.02396	protein_coding	WRKY DNA-binding protein 58
AT1G34520	0	0.05	0.24	0.1	0.05	0.06	0.13	0	0.2	0	0.05	0	-2.526	-0.275	1.809	0.7395	1	0.6463	protein_coding	MBOAT (membrane bound O-acyl transferase) family protein
AT1G02575	1.29	1.58	1.45	0.75	0	0.06	0	0	0.17	0.06	0.05	0	0.379	2.439	1.807	1	1	0.6335	protein_coding
AT2G28755	5.35	5.14	4.22	4.23	0	0.33	0	0	0.6	0.59	0.28	0	0.311	2.439	1.807	1	1	0.6375	protein_coding	UDP-D-glucuronate carboxy-lyase-related
AT2G17055	1.05	0.83	0.82	0.23	0.13	0.28	0.32	0	0.25	0.25	0	0.13	0.823	0.258	1.805	0.9985	1	0.6379	protein_coding	Toll-Interleukin-Resistance (TIR) domain family protein
AT1G70080	0.6	0.35	0.42	0.37	0.18	0.43	0.31	0.34	0.06	0.06	0	0.03	0.27	-0.1	1.805	1	1	0.6369	protein_coding	Terpenoid cyclases/Protein prenyltransferases superfamily protein
AT5G65080	2.56	2.27	1.12	1.21	2.1	3.12	0.95	0.94	2.16	2.36	0.71	0.58	1.048	1.456	1.8	0.03164	0.0007817	5.993e-06	protein_coding	K-box region and MADS-box transcription factor family protein
AT1G64100	0.04	0.14	0	0	0.58	0.39	0.41	0.1	0.35	0.29	0.02	0.17	5.216	0.906	1.787	0.22	0.6521	0.07938	protein_coding	pentatricopeptide (PPR) repeat-containing protein
AT2G18480	0.62	0.98	0.72	2.22	6.21	13.86	6.22	6.31	16	15.95	4.86	4.42	-0.885	0.679	1.782	0.4383	0.4666	2.097e-05	protein_coding	Major facilitator superfamily protein
AT1G73220	1.58	1.13	1.09	1.66	0.47	0.83	0.36	0.8	0.97	0.6	0.23	0.22	-0.019	0.167	1.779	1	0.9912	0.01342	protein_coding	organic cation/carnitine transporter1
AT5G37250	0.58	0.59	0.42	0.42	1.24	1.47	1.38	1.08	2.31	1.84	0.41	0.8	0.486	0.131	1.772	1	0.9995	0.006133	protein_coding	RING/U-box superfamily protein
AT2G21330	0.41	0.12	0.09	0.32	0.23	0.35	0.08	0.23	0.57	0.99	0.2	0.25	0.363	0.876	1.76	1	0.8326	0.1032	protein_coding	fructose-bisphosphate aldolase 1
AT3G24650	0.05	0.02	0.06	0.05	0	0.08	0.04	0.02	1.47	0.59	0.37	0.24	-0.761	0.267	1.749	1	1	0.007627	protein_coding	AP2/B3-like transcriptional factor family protein
AT1G24405	5.83	3.01	3.44	3.21	3.26	1.96	3.07	3.21	2.29	1.88	0.47	0.76	0.409	-0.259	1.742	1	0.9346	0.02447	protein_coding
AT1G09812	3.23	1.51	3.23	2.49	1.99	2.05	1.72	1.49	0.13	0.79	0.25	0	-0.265	0.327	1.732	1	0.9229	0.4466	protein_coding
AT5G01300	0.05	0.16	0.1	0.26	0.35	0.9	0.33	0.71	25.23	16.91	6.59	6.07	-0.76	0.27	1.732	1	0.9664	1.322e-07	protein_coding	PEBP (phosphatidylethanolamine-binding protein) family protein
AT3G43850	2.13	2.88	2.01	1.36	0	0.07	0.05	0.06	0.25	0.19	0.06	0.06	0.569	-0.614	1.731	0.9983	1	0.468	protein_coding
AT4G05110	0.07	0.17	0.1	0.07	0.12	0.32	0.06	0.27	1.34	1.57	0.4	0.47	0.476	0.399	1.73	1	0.9664	0.001422	protein_coding	equilibrative nucleoside transporter 6
AT1G01520	0.06	0.17	0	0.11	2.48	4.01	2.05	2.28	6.5	4.52	1.32	2.03	0.927	0.58	1.718	1	0.6134	5.788e-05	protein_coding	Homeodomain-like superfamily protein
AT2G10940	0.43	0.26	0.06	0.94	0.13	0.03	0.05	0.06	0.12	0.09	0	0.06	-0.532	0.56	1.718	1	1	0.5561	protein_coding	Bifunctional inhibitor/lipid-transfer protein/seed storage 2S albumin superfamily protein
AT2G42540	0.18	0.06	0.12	0.18	5.21	12.67	7.36	6.66	27.12	21.73	7.82	7.02	-0.295	0.349	1.718	1	0.8139	7.962e-06	protein_coding	cold-regulated 15a
AT3G05950	0.24	0.31	0.36	1.33	0.07	0.29	0.06	0.12	0.78	0.89	0.24	0.26	-1.601	0.951	1.715	0.1802	0.9796	0.04285	protein_coding	RmlC-like cupins superfamily protein
AT3G10710	10.97	11.06	11.64	12.26	0.29	0.27	0.26	0.17	0.73	0.15	0.23	0.03	-0.117	0.359	1.711	1	0.9117	0.02678	protein_coding	root hair specific 12
AT4G09600	0.08	0.08	0	0	2.81	2.53	2.2	2.46	56.9	55.18	17.48	16.87	3.175	0.201	1.705	1	0.9096	5.598e-25	protein_coding	GAST1 protein homolog 3
AT5G50800	0.15	0.43	0.38	0.27	1.05	1.18	1.35	1.5	15.64	9.47	4.25	3.46	-0.167	-0.347	1.7	1	0.856	1.415e-07	protein_coding	Nodulin MtN3 family protein
AT1G52680	0.07	0	0	0.07	0.32	1.17	0.78	0.71	5.53	3.27	1.19	1.52	0.008	-0.008	1.699	1	1	0.001669	protein_coding	late embryogenesis abundant protein-related / LEA protein-related
AT1G72645	0.92	0.47	0.46	0.46	0.2	0.61	0.32	0.11	1.6	0.91	0.45	0.31	0.586	0.848	1.69	1	0.8371	0.03578	protein_coding
AT5G43840	0	0	0	0.06	1.75	1.2	0.78	1.13	7.41	5.91	2.24	1.89	-2.318	0.63	1.684	1	0.6608	1.095e-06	protein_coding	heat shock transcription factor A6A
AT5G15500	0.11	0	0.03	0	0.33	0.22	0.24	0.34	5.11	3.53	1.38	1.3	1.774	-0.08	1.684	1	1	1.758e-06	protein_coding	Ankyrin repeat family protein
AT2G40910	0.28	0.44	0.03	0.19	0.21	0.26	0.23	0.15	0.3	0.23	0.06	0.1	1.692	0.273	1.674	0.2613	1	0.1545	protein_coding	F-box and associated interaction domains-containing protein
AT1G66235	0.12	0.06	0	0.06	0.41	0.5	0.17	0.18	2.52	1.84	0.95	0.39	1.387	1.352	1.672	1	0.5818	0.004242	protein_coding
AT5G49350	19.81	14.75	17.78	15.66	11.26	10.38	9.57	9.89	4.51	3.53	0.76	1.8	0.048	0.154	1.667	1	0.8925	3.522e-07	protein_coding	Glycine-rich protein family
AT1G20180	0.03	0.03	0.1	0	0.3	0.42	0.3	0.29	3.1	3.87	1.41	0.77	-0.521	0.273	1.665	1	0.9612	3.53e-05	protein_coding	Protein of unknown function (DUF677)
AT5G56370	5.99	6.08	1.27	2.3	5.23	4.66	1.82	2	5.59	5.31	2.18	1.23	1.755	1.369	1.664	3.697e-07	0.0005985	5.588e-07	protein_coding	F-box/RNI-like/FBD-like domains-containing protein
AT1G31772	2.54	2.9	1.75	2.07	0.54	0.75	0.29	0	1.7	2.51	0.94	0.34	0.509	1.946	1.662	1	0.6388	0.06631	protein_coding	Defensin-like (DEFL) family protein
AT3G03620	0	0	0.06	0.03	0.28	0.36	0.31	0.22	2.73	1.95	0.82	0.65	-3.696	0.275	1.658	0.9855	0.9616	3.051e-05	protein_coding	MATE efflux family protein
AT1G75830	0.11	0.23	0	0	0.39	3.05	1.04	0.9	3.37	4.73	1.11	1.45	3.706	0.809	1.657	0.9924	0.7531	0.0374	protein_coding	low-molecular-weight cysteine-rich 67
AT3G56891	2.88	1.95	2.69	2.12	0.33	0.45	0.44	0.1	1.54	1.62	0.38	0.62	0.01	0.483	1.652	1	0.9406	0.03438	protein_coding	Heavy metal transport/detoxification superfamily protein
AT5G57625	57.84	72.29	50.19	61.37	1.14	1.24	1.07	0.5	1.78	0.58	0.33	0.42	0.222	0.578	1.65	0.9697	0.7299	0.007337	protein_coding	CAP (Cysteine-rich secretory proteins, Antigen 5, and Pathogenesis-related 1 protein) superfamily protein
AT2G04625	0	0	0	0	2.11	2.54	2.27	3.07	7.9	5.99	2.13	2.31	0	-0.195	1.64	1	0.9836	0.0004907	transposable_element_gene	transposable element gene
AT4G21020	0.23	0	0.05	0.09	0.41	1.55	1.17	1.4	10.34	5.1	2.33	2.63	0.7	-0.391	1.639	1	0.901	0.005144	protein_coding	Late embryogenesis abundant protein (LEA) family protein
AT5G38040	2.78	2.89	1.21	1.11	3.99	4.25	1.81	1.28	5.42	5.33	1.65	1.8	1.289	1.406	1.638	0.0001414	3.77e-06	1.011e-10	protein_coding	UDP-Glycosyltransferase superfamily protein
AT1G30935	2.04	2.29	0.56	0.99	1.84	2.88	1.03	0.83	3.45	3	0.92	1.16	1.481	1.333	1.633	0.0002791	0.001808	6.48e-07	pseudogene
AT1G54860	0.05	0	0.05	0.05	0	0	0	0	2.12	1.29	0.58	0.52	-0.839	0	1.622	1	1	0.008459	protein_coding	Glycoprotein membrane precursor GPI-anchored
AT3G62930	8.52	11.75	13.85	9.71	2.15	1.4	0.64	0.89	1.48	1.67	0.59	0.42	-0.217	1.213	1.608	1	0.2944	0.04571	protein_coding	Thioredoxin superfamily protein
AT2G20720	0.57	0.97	0.54	0.52	0.65	1.36	0.44	0.67	8.99	9.23	2.96	3.01	0.524	0.848	1.608	0.8817	0.2475	2.166e-09	protein_coding	Pentatricopeptide repeat (PPR) superfamily protein
AT1G64340	0	0	0	0.08	0.18	0.42	0.43	0.23	6.71	3.34	1.85	1.43	-3.165	-0.182	1.608	1	1	0.001712	protein_coding
AT1G44890	1.54	1.26	1.28	0.77	2.99	1.87	1.07	1.07	2.71	2.12	0.72	0.87	0.445	1.183	1.597	0.9759	0.03435	0.0001355	protein_coding
AT1G60970	0.12	0.41	0.29	0.12	0.13	0.41	0.16	0.23	6.37	5.35	1.71	2.17	0.362	0.453	1.595	1	0.948	2.496e-05	protein_coding	SNARE-like superfamily protein
AT1G04560	0.11	0.23	0.22	0.11	11.58	12.54	16.24	28.74	148.97	96.11	51.18	29.89	0.01	-0.897	1.595	1	0.08119	7.716e-07	protein_coding	AWPM-19-like family protein
AT4G18375	1.69	1.41	0.6	0.55	0.9	1.23	0.57	0.46	0.59	0.85	0.21	0.27	1.417	1.024	1.593	0.0005818	0.09033	0.002025	protein_coding	RNA-binding KH domain-containing protein
AT2G28420	0	0.06	0.06	0.11	0.25	0.13	0.1	0.11	2.67	1.81	0.93	0.53	-1.369	0.818	1.591	1	0.9296	0.003797	protein_coding	Lactoylglutathione lyase / glyoxalase I family protein
AT5G49340	3.71	2.1	3.08	2.63	1.8	1.86	2.84	2.31	1.31	0.66	0.24	0.41	0.026	-0.494	1.589	1	0.6628	0.01043	protein_coding	TRICHOME BIREFRINGENCE-LIKE 4
AT4G08991	3.64	5.08	4.63	2.13	5.44	3.69	2.08	2.5	5.64	4.49	1.98	1.34	0.364	0.996	1.588	1	0.2183	0.001225	pseudogene
AT1G55800	0.61	0.26	0.61	0.66	2.68	2.94	1.41	1.42	3.44	4.83	0.96	1.8	-0.54	0.985	1.587	1	0.2358	0.0007381	protein_coding	Domain of unknown function (DUF2431)
AT4G08620	1.98	2.11	1.77	1.61	0.05	0.17	0.12	0.02	0.18	0.15	0.04	0.07	0.278	0.621	1.583	0.9459	0.8989	0.1765	protein_coding	sulphate transporter 1;1
AT2G22290	2.96	2.87	2.57	1.8	0.22	0.68	0.36	0.39	0.76	0.27	0.13	0.21	0.414	0.272	1.583	1	1	0.2213	protein_coding	RAB GTPase homolog H1D
AT5G45950	0	0	0.04	0.14	2.14	6.41	7.23	6.76	1.81	0.87	0.43	0.46	-4.388	-0.712	1.582	0.6898	0.6199	0.0364	protein_coding	GDSL-like Lipase/Acylhydrolase superfamily protein
AT2G39240	0.25	0.17	0.25	0.08	0.77	0.79	0.28	0.31	0.54	0.5	0.17	0.18	0.326	1.39	1.57	1	0.08156	0.02828	protein_coding	RNA polymerase I specific transcription initiation factor RRN3 protein
AT1G04500	0.03	0	0	0.03	1.46	3.48	1.51	2.14	4.21	2.07	0.91	1.21	0.008	0.435	1.561	1	0.84	0.008463	protein_coding	CCT motif family protein
AT5G03620	0.02	0	0.02	0.02	0.45	0.47	0.52	0.44	0.34	0.31	0.1	0.11	-0.839	-0.059	1.558	1	1	0.05191	protein_coding	Subtilisin-like serine endopeptidase family protein
AT5G28145	1.21	1.28	1.16	1.16	0.48	0.37	0.46	0.56	0.08	0.02	0.01	0.02	0.104	-0.252	1.553	1	0.9058	0.3938	transposable_element_gene	transposable element gene
AT5G65165	0	0.09	0	0.14	0.05	0.33	0.17	0.23	5.82	4.19	1.48	1.96	-0.521	-0.084	1.541	1	1	0.0001923	protein_coding	succinate dehydrogenase 2-3
AT5G15780	0.13	0.26	0.19	0.23	0.11	0	0.12	0.26	2.19	1.2	0.8	0.35	-0.102	-1.661	1.541	1	0.5751	0.01618	protein_coding	Pollen Ole e 1 allergen and extensin family protein
AT5G35525	4.28	4.91	2.9	4.2	1.85	2	1.93	1.37	0.69	1.28	0.4	0.26	0.37	0.209	1.54	0.9759	0.9555	0.0919	protein_coding	PLAC8 family protein
AT1G75460	0.23	0.13	0.23	0.05	0.35	0.57	0.35	0.51	1.1	1.05	0.46	0.27	0.351	0.097	1.54	1	1	0.007668	protein_coding	ATP-dependent protease La (LON) domain protein
AT3G54550	0	0	0	0	0.38	0.98	0.77	1.89	2.79	1.87	0.82	0.77	0	-0.951	1.537	1	0.5597	0.01884	protein_coding	Protein of unknown function (DUF506)
AT4G36600	0.04	0.08	0.08	0.04	8.06	12.26	7.21	13.25	34.19	23.55	11.9	8	0.01	-0.008	1.535	1	1	2.281e-05	protein_coding	Late embryogenesis abundant (LEA) protein
AT1G55790	0.31	0.36	0.1	0.46	0.56	1.33	0.42	0.77	0.49	0.51	0.1	0.25	0.249	0.66	1.528	1	0.7491	0.08146	protein_coding	Domain of unknown function (DUF2431)
AT3G27600	0.05	0	0	0	1.17	0.72	0.99	0.97	1.26	1.18	0.5	0.33	2.326	-0.047	1.526	1	1	0.01615	protein_coding	SWAP (Suppressor-of-White-APricot)/surp RNA-binding domain-containing protein
AT3G54940	0	0.15	0.07	0	0.12	0.08	0.16	0	2.6	1.32	0.78	0.58	0.928	0.27	1.525	1	1	0.01434	protein_coding	Papain family cysteine protease
AT5G39520	0.1	0.15	0.05	0	0.52	1.96	0.93	0.71	4.7	4.2	1.94	1.14	2.08	0.591	1.523	0.9821	0.8453	0.02336	protein_coding	Protein of unknown function (DUF1997)
AT3G47290	0.74	0.78	0.64	0.35	1.16	0.79	0.36	0.42	0.58	0.6	0.15	0.26	0.616	1.309	1.521	0.7877	0.02921	0.01122	protein_coding	phosphatidylinositol-speciwc phospholipase C8
AT1G76290	0	0.03	0	0	0	0.14	0.03	0.06	3.86	3.52	1.16	1.42	2.326	0.644	1.52	1	1	5.958e-06	protein_coding	AMP-dependent synthetase and ligase family protein
AT3G24640	0	0.45	0.11	0.11	0	0.26	0.31	0.11	15.17	11.41	6.01	3.2	0.928	-0.661	1.52	1	0.9682	0.001706	protein_coding	lyases
AT1G66550	0	0.11	0.17	0.11	0.65	0.67	0.31	0.4	1.82	1.37	0.73	0.36	-1.212	0.882	1.519	1	0.6994	0.008934	protein_coding	WRKY DNA-binding protein 67
AT3G19040	0.41	0.34	0.27	0.22	0.17	0.3	0.26	0.19	0.27	0.47	0.16	0.1	0.628	0.046	1.518	0.7461	1	0.002332	protein_coding	histone acetyltransferase of the TAFII250 family 2
AT2G22482	5.52	5.26	2.1	2.65	3.91	6.9	3.05	3.64	2.72	2.21	0.87	0.83	1.179	0.689	1.517	0.03303	0.4126	0.01493	other_rna	other RNA
AT1G73190	0	0.04	0	0	0.14	0.19	0.19	0.24	1.84	1.07	0.36	0.66	2.326	-0.367	1.513	1	0.9995	0.0152	protein_coding	Aquaporin-like superfamily protein
AT4G12731	0	0	0	0	0	0.31	0	0	13.8	14.12	4.15	5.64	0	2.439	1.51	1	1	0.000881	protein_coding
AT1G61130	0.21	0.32	0.45	0.59	0.2	0.12	0.19	0.17	0.41	0.22	0.1	0.11	-0.977	-0.179	1.51	0.7064	1	0.1991	protein_coding	serine carboxypeptidase-like 32
AT3G17280	2.86	2.98	2.11	1.78	1.71	2	0.92	0.87	2.22	2.01	0.86	0.62	0.584	1.047	1.497	0.3444	0.04608	5.503e-05	protein_coding	F-box and associated interaction domains-containing protein
ATCG01310	21.36	15.56	19.41	19.97	23.14	22.7	19.41	23.78	17.74	21.19	12.38	1.38	-0.093	0.086	1.496	1	1	0.02214	NA	NA
AT3G59400	0.58	0.34	0.63	0.34	0.44	0.29	0.13	0.05	1.81	2.4	0.91	0.57	-0.064	1.908	1.495	1	0.3898	0.03518	protein_coding	enzyme binding;tetrapyrrole binding
AT4G21440	0.11	0.18	0.5	0.25	5.71	12.75	16.12	9.29	47.58	42.08	18.37	13.45	-1.354	-0.463	1.494	0.5592	0.6692	0.0001031	protein_coding	MYB-like 102
AT5G50260	0.84	1.81	1.03	1.56	1.64	2.91	2.76	1.87	33.68	46.65	13.53	15.05	0.03	-0.031	1.491	1	1	3.062e-05	protein_coding	Cysteine proteinases superfamily protein
AT3G59160	0	0	0	0	0.87	0.85	1.02	0.62	1	1.31	0.44	0.37	0	0.064	1.49	1	1	0.005273	protein_coding	F-box/RNI-like superfamily protein
AT3G25670	0.34	0.21	0.17	0.17	1.27	1.95	0.87	1.01	1.8	1.14	0.33	0.72	0.674	0.773	1.482	1	0.458	0.007447	protein_coding	Leucine-rich repeat (LRR) family protein
AT5G47610	0.07	0.07	0.4	0.07	1.82	1.56	1.83	1.39	3.55	2.16	1.24	0.78	-1.678	0.066	1.479	0.9456	1	0.01072	protein_coding	RING/U-box superfamily protein
AT1G31750	0.13	1.01	0.66	0.53	3.18	5	2.81	2.78	38.57	24.39	13.33	9.23	-0.069	0.546	1.478	1	0.6574	8.522e-05	protein_coding	proline-rich family protein
AT5G22870	5.4	4.46	7.17	6.72	4.23	2.36	3.48	3.39	2.64	2.68	1.14	0.74	-0.492	-0.056	1.476	0.6097	1	0.001972	protein_coding	Late embryogenesis abundant (LEA) hydroxyproline-rich glycoprotein family
AT1G17710	0	0	0	0.04	0.41	0.79	0.62	0.87	2.2	1.41	0.86	0.42	-2.318	-0.309	1.476	1	0.9353	0.01037	protein_coding	Pyridoxal phosphate phosphatase-related protein
AT1G22600	0.18	0.04	0.07	0.07	2.07	1.72	1.73	3.12	3.54	2.54	1.33	0.84	0.566	-0.354	1.476	1	0.8371	0.001662	protein_coding	Late embryogenesis abundant protein (LEA) family protein
AT4G09100	3.98	5.99	6.27	4.47	0.55	0.71	0.22	0.24	2.33	1.52	0.6	0.78	-0.106	1.386	1.472	1	0.7399	0.07149	protein_coding	RING/U-box superfamily protein
AT5G45150	0.25	0.22	0.02	0.08	0.23	0.24	0.06	0.13	0.18	0.35	0.1	0.09	2.186	1.253	1.472	0.05944	0.4606	0.08475	protein_coding	RNAse THREE-like protein 3
AT1G11070	1.26	1.63	1.22	1.32	4.8	4.82	5.03	5.86	1.31	1.41	0.54	0.44	0.187	-0.178	1.472	1	0.801	2.694e-06	protein_coding
AT3G55780	0	0	0	0.11	1.32	1.1	1.03	1.04	1.36	1.1	0.52	0.36	-3.696	0.223	1.47	0.985	0.9441	0.003814	protein_coding	Glycosyl hydrolase superfamily protein
AT5G54560	0	0	0	0	0.05	0	0.08	0	1.43	1.03	0.13	0.76	0	-0.612	1.468	1	1	0.06784	protein_coding	Protein of unknown function (DUF295)
AT4G21200	0.66	1.33	0.41	0.74	0.75	0.44	0.91	0.7	0.88	0.78	0.2	0.4	0.784	-0.433	1.466	0.789	0.8931	0.04838	protein_coding	gibberellin 2-oxidase 8
AT3G05260	0	0.04	0.08	0.04	0.39	0.5	0.51	0.25	1.54	1.11	0.54	0.41	-1.369	0.201	1.462	1	0.9872	0.009824	protein_coding	NAD(P)-binding Rossmann-fold superfamily protein
AT4G25780	0.65	0.44	0.81	0.43	0.12	0.06	0.3	0.11	0.58	1.14	0.16	0.47	-0.19	-1.078	1.462	1	0.865	0.1238	protein_coding	CAP (Cysteine-rich secretory proteins, Antigen 5, and Pathogenesis-related 1 protein) superfamily protein
AT5G59310	0.15	0.15	0.08	0.31	6.2	16.57	7.25	8.78	422.59	299.31	127.07	136.47	-0.295	0.506	1.454	1	0.7195	0.000948	protein_coding	lipid transfer protein 4
AT5G17170	0.76	0.9	0.92	0.84	0.67	0.4	0.77	0.42	0.99	1.15	0.54	0.23	-0.096	-0.167	1.452	1	0.9959	0.01005	protein_coding	rubredoxin family protein
AT2G20520	1.87	3.05	2.05	3.14	0.14	0	0.06	0.06	0.26	0.44	0.12	0.13	-0.074	0.244	1.448	1	1	0.3767	protein_coding	FASCICLIN-like arabinogalactan 6
AT1G66170	0.06	0.06	0.1	0.12	0.22	0.57	0.34	0.54	0.1	0.12	0.04	0.04	-0.838	-0.151	1.448	1	0.9979	0.3797	protein_coding	RING/FYVE/PHD zinc finger superfamily protein
AT5G35110	9.94	5.9	5.82	7.53	73.35	102.45	76.15	89.94	116.77	84.14	35.74	37.93	0.248	0.082	1.447	1	0.9644	4.465e-10	protein_coding
AT4G31830	0	0	0	0	0.61	1.36	0.82	1.15	31.17	23.38	11.79	8.16	0	-0.001	1.447	1	1	1.859e-05	protein_coding
AT2G21490	0.06	0	0	0	1.05	1.15	0.85	0.52	23.12	16.54	7.5	7.04	2.326	0.674	1.446	1	0.6567	4.092e-07	protein_coding	dehydrin LEA
AT5G05220	0.36	0.22	0	0.58	26.09	48.09	36.85	43.58	194.89	124.82	69.18	48.2	0.01	-0.117	1.445	1	0.9615	8.933e-06	protein_coding
AT3G47580	0.03	0.07	0.07	0.06	1.21	2.2	1.41	1.4	2.95	1.84	1	0.76	-0.341	0.274	1.439	1	0.8776	0.0004173	protein_coding	Leucine-rich repeat protein kinase family protein
AT1G62935	1.81	3.49	2.63	2	1.14	1.82	1.59	1.63	3.88	3.72	1.61	1.17	0.197	-0.124	1.439	1	1	0.003705	protein_coding
AT1G14071	6.59	11.3	7.59	3.55	5.79	8.96	10.27	6.58	4.88	8	3.5	1.09	0.675	-0.202	1.439	0.9285	0.9844	0.1256	mirna	MIR830a; miRNA
AT1G54870	0.46	0.59	0.12	1.16	0.09	0	0.07	0.15	4.02	1.96	1.41	0.79	-0.277	-1.23	1.433	1	0.8559	0.1404	protein_coding	NAD(P)-binding Rossmann-fold superfamily protein
AT5G51760	0.44	0.74	0.44	0.25	0.36	0.78	0.35	0.25	3.24	2.52	1.24	0.88	0.755	0.904	1.431	0.8464	0.5494	0.0003995	protein_coding	Protein phosphatase 2C family protein
AT4G35690	0.08	0.25	0.37	0.5	9.9	12.95	12.3	16.86	26.51	22.6	9.86	8.36	-1.354	-0.351	1.429	0.4884	0.6643	3.522e-07	protein_coding	Arabidopsis protein of unknown function (DUF241)
AT2G23540	105.44	85.59	91.11	79.86	31.94	34.24	26.37	29.79	9.41	7.19	2.66	3.53	0.16	0.237	1.426	0.9481	0.5477	5.791e-13	protein_coding	GDSL-like Lipase/Acylhydrolase superfamily protein
AT5G39720	1.17	1.26	1.38	1.68	3.16	6.35	6.04	7.57	40.08	36.64	15.74	12.81	-0.335	-0.516	1.424	1	0.5045	6.559e-08	protein_coding	avirulence induced gene 2 like protein
AT3G47250	0.26	0.26	0.1	0.18	0.09	0.15	0.07	0	0.56	0.38	0.26	0.08	0.858	1.609	1.422	0.9444	0.6913	0.05737	protein_coding	Plant protein of unknown function (DUF247)
AT1G70910	0.2	0.1	0.69	0.2	1.58	2.34	2.28	2.47	2.44	2.5	1.08	0.74	-1.499	-0.279	1.42	0.898	0.9238	0.02087	protein_coding	RING/U-box superfamily protein
AT1G11655	2.2	3.01	2.77	3.26	0	0	0.18	0.38	0.1	0.2	0.09	0	-0.211	-4.519	1.419	1	0.3952	0.8182	protein_coding
AT4G09780	0.26	0.49	0.52	0.26	0	0	0	0.04	0	0.12	0	0.04	-0.058	-2.219	1.417	1	1	0.8202	protein_coding	TRAF-like family protein
AT2G37740	1.74	1.92	1	0.32	0.42	1.3	0.53	0.42	1.35	0.55	0.31	0.4	1.467	0.834	1.416	0.1404	0.6781	0.09892	protein_coding	zinc-finger protein 10
AT5G56990	0.76	0.72	0.38	0.55	1	1.8	0.8	0.54	0.99	2.47	0.59	0.7	0.67	1.035	1.414	0.9998	0.4342	0.03486	protein_coding
AT2G19960	2.4	1.31	1.84	1.57	0.42	0.33	0.08	0.46	3.55	2.33	0.64	1.58	0.121	0.475	1.413	1	0.9951	0.01725	protein_coding	hAT family dimerisation domain
AT2G41240	1.05	0.31	1.79	1.11	0.07	0.07	0.11	0	0.13	0.07	0	0.07	-1.08	0.256	1.413	0.9449	1	0.8418	protein_coding	basic helix-loop-helix protein 100
AT3G27290	1.73	1.65	0.71	1.17	1.86	1.62	1.24	1.04	1.31	0.78	0.43	0.35	0.843	0.604	1.402	0.2309	0.491	0.003761	protein_coding	RNI-like superfamily protein
AT2G15030	1.6	1.51	1.14	0.91	1.89	2.07	1.13	1.28	6.05	4.07	1.97	1.86	0.6	0.719	1.398	0.4861	0.1939	9.464e-08	pseudogene
AT4G11000	0.04	0.12	0	0	0.41	0.74	0.84	0.51	11.19	8.59	3.77	3.72	4.093	-0.243	1.398	0.8403	0.9584	2.963e-06	protein_coding	Ankyrin repeat family protein
AT1G56510	0	0.04	0.03	0.03	0.32	0.68	0.35	0.54	1.2	1.09	0.36	0.51	-0.376	0.165	1.394	1	0.9858	0.0251	protein_coding	Disease resistance protein (TIR-NBS-LRR class)
AT1G69660	0.14	0.35	0.07	0	1.66	1.3	2.04	0.83	3.11	2.69	1.23	0.96	2.546	0.036	1.392	0.7128	1	0.01311	protein_coding	TRAF-like family protein
AT1G29590	1.26	0.98	0.38	0.67	1.3	0.8	0.62	0.76	1.13	1.38	0.67	0.27	1.086	0.607	1.389	0.2717	0.6914	0.01061	protein_coding	Eukaryotic initiation factor 4E protein
AT2G29410	0.78	0.3	0.82	0.89	0.59	1.49	0.82	0.85	1.43	1.17	0.62	0.36	-0.653	0.309	1.389	0.9253	0.9233	0.02443	protein_coding	metal tolerance protein B1
ATCG00650	5.35	4.47	4.56	4.72	3.6	3.52	3.62	2.99	3.37	4.3	1.71	1.18	0.081	0.103	1.389	1	1	0.02107	NA	NA
AT3G28420	0.84	0.69	1.57	1.83	0.36	0.37	0.34	0.47	0.28	0.17	0.1	0.06	-1.147	-0.138	1.389	0.1186	1	0.4911	protein_coding	Putative membrane lipoprotein
AT4G09130	1.08	1.23	0.63	1.48	0.05	0.05	0.04	0.04	0.14	0.24	0.09	0.05	0.128	0.245	1.388	1	1	0.5087	protein_coding	RING/U-box superfamily protein
AT5G65800	1.36	0.94	1.2	0.9	0.15	0.06	0.09	0.05	0.25	0.11	0.08	0.06	0.127	0.481	1.383	1	0.9448	0.3551	protein_coding	ACC synthase 5
AT3G07490	2.61	5.39	2.08	2.5	0.71	1.23	0.77	0.42	2.01	1.1	0.72	0.45	0.797	0.683	1.377	0.5478	0.8309	0.1146	protein_coding	ARF-GAP domain 11
AT1G35513	4.51	4.3	1.78	1.09	0.63	1.93	0.88	0.96	2.05	1.3	0.54	0.73	1.607	0.462	1.375	0.01082	0.9095	0.1375	pseudogene
AT1G02670	0.9	1.51	1.06	1.18	1.94	1.31	2.16	2.01	2.96	2.66	1	1.17	0.1	-0.353	1.374	1	0.7266	1.413e-05	protein_coding	P-loop containing nucleoside triphosphate hydrolases superfamily protein
AT5G46010	0	0	0	0	0	0.77	0.6	0.26	4.47	2.88	1.42	1.4	0	-0.196	1.373	1	1	0.03792	protein_coding	Homeodomain-like superfamily protein
AT5G02200	2.96	4.99	2.14	1.61	2.98	2.65	1.18	2.42	1.83	1.5	0.6	0.69	1.084	0.647	1.369	0.05855	0.501	0.007746	protein_coding	far-red-elongated hypocotyl1-like
AT2G39250	0.04	0.04	0	0	0.13	0	0.18	0.12	2.24	0.98	0.5	0.75	3.175	-1.082	1.367	1	0.8668	0.05211	protein_coding	Integrase-type DNA-binding superfamily protein
AT5G09570	0.14	0.49	0.42	0.35	0.16	0.16	0	0.14	7.05	4.74	2.26	2.3	-0.272	1.168	1.366	1	0.9666	0.001181	protein_coding	Cox19-like CHCH family protein
AT1G26760	5.13	4.55	5.15	4.14	3.19	2.6	2.9	2.79	0.78	1.58	0.37	0.55	0.059	0.026	1.366	1	1	0.001487	protein_coding	SET domain protein 35
AT4G08940	3.65	3.07	1.68	1.76	2.83	2.43	1.2	0.76	2.25	2.32	0.98	0.78	0.964	1.412	1.365	0.005988	0.0001195	6.245e-05	protein_coding	Ubiquitin carboxyl-terminal hydrolase family protein
AT4G32445	8.18	2.76	6.35	6.36	10.38	7.49	10.46	5.44	13.13	10.99	6.27	2.92	-0.212	0.16	1.365	1	0.9944	0.04534	mirna	MIR419; miRNA
AT5G08250	2.69	1.88	1.83	1.67	2.3	3.3	1.31	1.21	1.53	0.91	0.4	0.55	0.387	1.147	1.36	0.9456	0.01618	0.005212	protein_coding	Cytochrome P450 superfamily protein
AT5G56380	7.55	6.71	3.75	4.45	5.82	5.04	3.15	2.75	4.97	4.75	1.93	1.85	0.799	0.879	1.36	5.362e-05	7.73e-05	9.153e-12	protein_coding	F-box/RNI-like/FBD-like domains-containing protein
AT5G13170	0.78	0.79	0.77	0.48	1.22	4.09	2.35	2.25	120.42	97.01	44.19	40.5	0.313	0.204	1.36	1	0.9187	4.998e-06	protein_coding	senescence-associated gene 29
AT5G05060	18.4	17.8	7.78	8.29	13.19	11.8	5.04	5.32	12.46	12.51	4.97	4.76	1.171	1.27	1.358	9.936e-15	3.667e-13	6.384e-16	protein_coding	Cystatin/monellin superfamily protein
AT1G48670	3.02	2.17	2.47	2.32	0.87	1.44	0.67	0.79	0.78	0.51	0.3	0.2	0.115	0.652	1.357	1	0.5159	0.03326	protein_coding	auxin-responsive GH3 family protein
AT5G67060	0.13	0.09	0.39	0.09	0.24	0.3	0.16	0.47	4.87	6.54	2.07	2.39	-1.09	-0.174	1.353	0.9738	1	0.0002885	protein_coding	basic helix-loop-helix (bHLH) DNA-binding superfamily protein
AT5G14350	2.19	1.34	0.26	1.13	0.61	0.63	0.67	0.86	1.06	0.7	0.39	0.28	1.334	-0.308	1.349	0.1591	0.966	0.1525	protein_coding	Pentatricopeptide repeat (PPR) superfamily protein
AT1G77090	0.52	0.77	0.19	0.19	1.13	1	0.74	0.99	5.67	5.47	2.33	2.03	1.734	0.309	1.348	0.1207	0.8823	3.117e-06	protein_coding	Mog1/PsbP/DUF1795-like photosystem II reaction center PsbP family protein
AT1G30814	0.03	0.03	0.03	0	0.7	1.85	0.78	0.46	2.4	2.2	1.12	0.69	0.857	1.024	1.341	1	0.3596	0.01855	protein_coding
AT5G46610	0	0	0	0.02	0.57	0.78	0.46	0.34	4.86	5.68	2.24	1.92	-2.318	0.738	1.338	1	0.4535	3.792e-07	protein_coding	Aluminium activated malate transporter family protein
AT3G44765	1.4	0.76	0.64	1.24	0.37	0.38	0.35	0.48	0.29	1.13	0.21	0.35	0.2	-0.141	1.338	1	1	0.233	other_rna	other RNA
AT3G48940	11.03	9.89	9.93	9.12	0.63	2.15	1.09	1.64	1.17	0.29	0.36	0.2	0.135	0.022	1.336	1	1	0.3126	protein_coding	Remorin family protein
AT5G37450	0.21	0.49	0.05	0.14	0.14	0.14	0.02	0	0.15	0.13	0.07	0.04	1.85	3.758	1.333	0.02018	0.05096	0.2758	protein_coding	Leucine-rich repeat protein kinase family protein
AT2G20625	0.09	0	0	0	6.32	7.67	6.82	4.27	9.07	8.44	4.14	2.77	2.326	0.329	1.333	1	0.8155	0.0005156	protein_coding	Protein of unknown function (DUF626)
AT5G50950	0.47	0.36	0.4	0.26	0.35	0.33	0.39	0.26	0.18	0.2	0.07	0.08	0.329	0.064	1.332	1	1	0.2788	protein_coding	FUMARASE 2
AT1G77950	0	0	0.09	0	0	0.05	0	0.13	3.18	1.43	1.21	0.61	-3.165	-1.147	1.329	1	0.9506	0.06004	protein_coding	AGAMOUS-like 67
AT5G39995	0	0	0	0	1.51	1.71	0.75	1.54	0.83	0.96	0.13	0.59	0	0.493	1.322	1	0.8171	0.09675	pseudogene
AT1G61400	1.91	1.62	1.54	0.89	2.55	2.06	1.74	1.13	2.51	2.67	1.04	1.03	0.54	0.68	1.319	0.5468	0.2131	3.437e-05	protein_coding	S-locus lectin protein kinase family protein
AT5G53190	1.34	1.07	1.77	1.73	1.1	0.51	1.59	1.39	0.15	0.35	0.19	0	-0.534	-0.884	1.318	0.9093	0.4347	0.4479	protein_coding	Nodulin MtN3 family protein
AT3G44830	0.12	0.12	0.17	0.1	0.66	0.4	0.31	0.65	1.11	1.67	0.57	0.54	-0.124	0.152	1.317	1	0.996	0.01212	protein_coding	Lecithin:cholesterol acyltransferase family protein
AT1G62035	6.64	3.79	6.63	9.97	0	4.4	0.38	1.24	1.78	2.62	1.23	0.45	-0.663	1.387	1.316	0.9116	0.7452	0.4504	mirna	MIR171C; miRNA
AT3G01570	1.66	0.84	1.18	1.07	2.5	1.53	2.4	2.84	6.78	6.29	2.33	2.92	0.153	-0.369	1.314	1	0.825	0.000674	protein_coding	Oleosin family protein
AT4G19390	4.81	4.17	3.92	3.32	10.47	12.18	7.84	9.43	31.33	26.76	12.27	11.18	0.311	0.392	1.307	0.8439	0.3242	2.157e-14	protein_coding	Uncharacterised protein family (UPF0114)
AT4G12360	0.06	0	0.06	0.06	0	0	0	0	0.14	0.54	0	0.28	-0.84	0	1.306	1	1	0.4721	protein_coding	Bifunctional inhibitor/lipid-transfer protein/seed storage 2S albumin superfamily protein
AT4G25580	0	0.05	0	0.07	0.46	0.6	0.53	0.82	3.5	1.92	1.19	1	-0.521	-0.348	1.305	1	0.8858	0.004385	protein_coding	CAP160 protein
AT2G46720	0.02	0.02	0	0	0.08	0.12	0.06	0.03	2.94	2.68	1	1.27	3.175	0.982	1.304	1	0.7619	1.175e-05	protein_coding	3-ketoacyl-CoA synthase 13
AT3G42725	0.54	1.27	1.43	1.37	0.07	0.42	0.49	0.36	0.26	1.13	0.18	0.38	-0.631	-0.798	1.303	0.9609	0.8522	0.2387	protein_coding	Putative membrane lipoprotein
AT3G07250	0.1	0.04	0.04	0.04	2.63	2.64	3.72	5.77	21.24	13.82	8.68	5.53	0.857	-0.845	1.302	1	0.06618	1.236e-05	protein_coding	nuclear transport factor 2 (NTF2) family protein / RNA recognition motif (RRM)-containing protein
AT2G05580	1.43	1.63	0.98	1.52	2.46	2.64	1.77	2.64	6.19	5.75	2.3	2.55	0.289	0.213	1.3	1	0.8974	7.051e-06	protein_coding	Glycine-rich protein family
AT1G30473	0.03	0	0	0	0.18	0.56	0.14	0.6	1.04	0.93	0.62	0.17	2.326	-0.003	1.298	1	1	0.1649	protein_coding	Heavy metal transport/detoxification superfamily protein
AT1G05510	0	0	0	0	1.46	1.27	0.95	1.62	2.42	1.19	0.82	0.63	0	0.096	1.295	1	1	0.03405	protein_coding	Protein of unknown function (DUF1264)
AT2G31625	0	0	0	0	1.37	0.85	0.97	1.59	1.34	0.86	0.43	0.46	0	-0.193	1.291	1	0.974	0.06834	pseudogene
AT1G71050	0.59	0.55	1.09	0.64	1.52	1.57	2.14	1.83	13.92	7.33	5.22	3.45	-0.59	-0.357	1.29	0.9863	0.881	0.001888	protein_coding	Heavy metal transport/detoxification superfamily protein
AT3G23760	1.86	3.05	1.79	1.48	2.78	1.51	1	1.28	0.27	0.88	0.06	0.41	0.585	0.912	1.287	0.924	0.4484	0.2966	protein_coding
AT1G07440	0.35	0.2	0.16	0.23	0.53	0.27	0.47	0.31	1.12	1.51	0.57	0.5	0.485	0.054	1.284	1	1	0.01584	protein_coding	NAD(P)-binding Rossmann-fold superfamily protein
AT1G21460	0.53	0.78	0.38	0.34	1.26	2.03	1.63	1.77	19.66	17.11	8	7.1	0.848	-0.05	1.283	0.8186	1	5.073e-07	protein_coding	Nodulin MtN3 family protein
AT1G52690	1.36	0.77	3.43	3.6	137.06	210.79	193.15	252.21	943.98	694.48	384	290.28	-1.71	-0.356	1.281	0.0001196	0.6299	2.117e-06	protein_coding	Late embryogenesis abundant protein (LEA) family protein
AT1G30220	0.23	0.15	0.13	0.08	0.09	0.62	0.19	0.15	2.97	3	1.37	1.08	0.896	1.048	1.28	1	0.5902	0.02034	protein_coding	inositol transporter 2
AT3G14880	0.2	0.6	0.2	1.7	2.69	2.86	4.47	5.36	2.81	1.93	1.16	0.77	-1.244	-0.822	1.277	0.6348	0.5716	0.08627	protein_coding
AT1G34050	0.28	0.4	0.2	0.22	0.06	0.33	0.13	0.14	3.38	2.79	1.41	1.14	0.68	0.528	1.273	0.9814	0.9252	0.0004107	protein_coding	Ankyrin repeat family protein
AT2G28270	7.08	13.67	2.92	5.4	0.45	0.86	0.31	0.34	0.36	0.35	0.22	0.06	1.318	0.998	1.271	0.02221	0.6608	0.4217	protein_coding	Cysteine/Histidine-rich C1 domain family protein
AT3G60540	3.04	3.14	2.29	2.77	1.83	2.07	1.23	1.28	1.37	0.9	0.53	0.4	0.285	0.636	1.27	1	0.4943	0.03829	protein_coding	Preprotein translocase Sec, Sec61-beta subunit protein
AT3G58150	0.33	0.27	0.33	0.07	0.07	0.23	0.12	0.2	8.4	6.4	2.9	3.23	0.576	-0.044	1.27	1	1	0.0004869	protein_coding	Optic atrophy 3 protein (OPA3)
AT1G50610	0.06	0	0	0.02	0	0.1	0.06	0	0.76	1.16	0.35	0.44	1.387	0.65	1.269	1	1	0.02711	protein_coding	Leucine-rich repeat protein kinase family protein
AT5G15250	0.11	0.04	0	0.02	2.53	2	1.5	1.65	11.11	11.4	5.32	4.01	2.545	0.525	1.267	0.6809	0.3696	7.728e-09	protein_coding	FTSH protease 6
AT5G05430	0.3	1.13	0.5	0.81	0	0.24	0.09	0.2	0.86	1.17	0.4	0.43	0.116	-0.281	1.267	1	1	0.2438	protein_coding	RNA-binding protein
AT5G24313	9.12	12.24	8.25	9.12	0.09	0.46	0.07	0	0.25	0.16	0.15	0	0.298	2.566	1.266	0.9658	0.6467	0.6998	protein_coding
AT5G26010	28.07	35.9	26.61	29.08	10.02	15.12	10.1	7.33	18.49	15.27	7.75	6.25	0.2	0.524	1.266	0.9927	0.1959	2.247e-08	protein_coding	Protein phosphatase 2C family protein
AT5G52300	0.38	0.5	0.79	0.63	16.58	36.54	32.11	29.84	533.11	388.12	210.52	172.55	-0.677	-0.222	1.266	0.7877	0.8925	0.0003876	protein_coding	CAP160 protein
AT5G40790	0	0.05	0	0	0.84	1	0.63	0.74	7.69	3.83	3.13	1.64	2.326	0.423	1.265	1	0.8925	0.02067	protein_coding
AT1G66830	0.24	0.31	0.07	0.11	0.78	2.4	1.18	1.13	4.14	5.56	1.81	2.23	1.624	0.459	1.264	0.3436	0.7915	0.00955	protein_coding	Leucine-rich repeat protein kinase family protein
AT1G33320	2.02	1.26	1.13	1.24	0.18	0.96	0.61	0.47	0	0.2	0.04	0.04	0.469	0.07	1.263	0.9983	1	0.7096	protein_coding	Pyridoxal phosphate (PLP)-dependent transferases superfamily protein
AT4G24000	0	0	0.04	0	0.2	0.16	0.16	0.24	15.96	12.8	7.82	4.16	-3.165	-0.118	1.261	1	1	0.00021	protein_coding	cellulose synthase like G2
AT5G50240	0.67	0.77	0.36	0.45	0.97	1.85	1.03	0.85	15.37	11.8	5.62	5.73	0.832	0.572	1.259	0.7627	0.651	2.834e-06	protein_coding	protein-l-isoaspartate methyltransferase 2
AT1G04580	0.06	0.06	0	0	1.5	1.71	1.25	1.49	2.59	3.09	1.24	1.13	5.363	0.231	1.257	0.09204	0.8085	7.474e-08	protein_coding	aldehyde oxidase 4
AT1G52855	0.44	0.18	0.17	0.09	3.28	4.21	3.21	2.87	1.77	1.47	0.6	0.75	1.167	0.297	1.254	1	0.8783	0.07562	protein_coding
AT5G04010	0.05	0	0	0	1.76	3.04	2.65	4.11	8.82	6.27	3.87	2.45	2.326	-0.493	1.251	1	0.739	0.005667	protein_coding	F-box family protein
AT5G13730	0.28	0.04	0.17	0.35	0.56	1.07	0.26	0.42	0.6	1.03	0.41	0.26	-0.713	1.263	1.25	1	0.3312	0.1154	protein_coding	sigma factor 4
AT2G04330	0	0	0	0	0	0.07	0.03	0.03	2.34	2.39	0.98	1.01	0	0.246	1.25	1	1	0.000635	transposable_element_gene	transposable element gene
AT4G03540	4.96	4.34	3.69	3.5	3.89	5.04	4.75	3.98	6.77	5.22	1.63	3.44	0.369	0.029	1.249	0.9983	1	0.00326	protein_coding	Uncharacterised protein family (UPF0497)
AT1G22290	0	0.11	0.21	0.11	1.96	2.03	2.33	1.88	3.22	3.84	1.8	1.15	-1.464	-0.079	1.246	1	1	0.00148	protein_coding	14-3-3 family protein
AT5G45630	0.84	1.42	1.03	0.94	15.17	27.66	13.44	13.45	48.54	31.18	19.65	13.94	0.202	0.671	1.245	1	0.4347	0.002112	protein_coding	Protein of unknown function, DUF584
AT5G59330	0	0	0	0.11	0.65	3.88	1.46	2.95	2.55	1.67	0.56	1.22	-2.318	0.038	1.245	1	1	0.2611	protein_coding	Bifunctional inhibitor/lipid-transfer protein/seed storage 2S albumin superfamily protein
AT4G17030	26.08	30.5	30.27	37.2	21.89	26.69	25	26	343.37	342.13	145.57	143.66	-0.254	-0.07	1.245	0.4964	0.9353	5.598e-25	protein_coding	expansin-like B1
AT4G28110	0.54	0.5	1.12	0.88	15.18	17.96	13.36	17.85	35.71	29.6	14.5	13.04	-0.947	0.087	1.244	0.407	0.9494	6.727e-10	protein_coding	myb domain protein 41
AT4G01985	0.23	0.28	0.2	0.41	3.11	8.34	3.87	4.53	157.2	199.14	86.75	63.92	-0.25	0.447	1.242	1	0.6492	0.0002772	protein_coding
AT5G62840	1.23	1.1	0.74	1.09	1.69	1.51	0.59	0.54	1.06	0.88	0.29	0.53	0.353	1.488	1.24	1	0.03284	0.07414	protein_coding	Phosphoglycerate mutase family protein
AT1G49130	0.04	0.12	0.21	0.04	0.99	1.16	0.68	0.86	2.02	2.16	0.93	0.84	-0.546	0.478	1.235	1	0.768	0.003376	protein_coding	B-box type zinc finger protein with CCT domain
AT1G54110	5.94	5.86	2.83	2.94	5.71	6.41	4.2	4.1	8.38	9.35	3.67	3.87	1.029	0.545	1.233	0.0003659	0.2043	6.671e-08	protein_coding	Membrane fusion protein Use1
AT1G52230	2.03	1.18	2.03	2.25	1.41	1.54	0.67	0.8	1.71	1.98	0.86	0.7	-0.413	1.001	1.231	1	0.6139	0.155	protein_coding	photosystem I subunit H2
AT2G20835	0.46	0.58	0.46	1.04	2.24	2.58	2.65	2.19	6.04	3.39	2.5	1.48	-0.508	-0.01	1.23	1	1	0.06275	protein_coding
AT2G29380	0.26	0.3	0.52	0.19	47.31	74.68	42.49	77.2	207.78	144.22	79.12	71.04	-0.326	0.027	1.229	1	1	8.307e-05	protein_coding	highly ABA-induced PP2C gene 3
AT1G77270	1.03	0.81	0.55	0.61	1.27	1.13	0.51	0.63	0.43	0.4	0.26	0.08	0.662	1.071	1.226	0.4403	0.02447	0.03114	protein_coding
AT5G09530	139.84	113.97	141.82	121.65	78.15	86.41	60.56	66.82	44.54	32.58	14.98	18.03	-0.054	0.37	1.225	1	0.3336	1.036e-10	protein_coding	hydroxyproline-rich glycoprotein family protein
AT1G76130	2.81	2.68	2.45	2.07	6.68	6.47	5.24	5.93	19.01	15.7	7.74	7.1	0.281	0.237	1.224	0.924	0.7042	1.421e-12	protein_coding	alpha-amylase-like 2
AT3G25620	0.03	0.03	0.17	0.1	0.66	1.46	1.22	0.73	7.23	7.45	3.45	2.84	-1.925	0.118	1.223	0.3528	0.9864	0.0005865	protein_coding	ABC-2 type transporter family protein
AT4G16240	10.08	5.68	7.83	4.11	10.66	7.92	9.28	12.3	11.59	11	3.31	6.4	0.399	-0.209	1.222	1	0.9433	0.03938	protein_coding
AT1G05250	11.7	12.58	9.82	10.93	1.05	1	0.49	0.18	0.57	0.96	0.24	0.42	0.226	1.588	1.22	0.9674	0.01146	0.04144	protein_coding	Peroxidase superfamily protein
AT5G03435	0.69	0.28	0.26	0.3	0.32	0.53	0.3	0.3	0.85	1.06	0.36	0.46	0.794	0.503	1.22	0.7658	0.8309	0.02122	protein_coding	Ca2+dependent plant phosphoribosyltransferase family protein
AT1G29670	4.9	5.3	4.24	5.12	13.4	20.2	14.12	19.51	7.5	8.6	3.37	3.54	0.123	-0.001	1.22	1	1	7.83e-06	protein_coding	GDSL-like Lipase/Acylhydrolase superfamily protein
AT1G35230	2.04	1.67	1.33	0.78	1.25	1.48	0.29	0.7	1.59	1.24	0.77	0.42	0.804	1.46	1.216	0.6348	0.1795	0.1029	protein_coding	arabinogalactan protein 5
AT1G12900	1.02	0.98	0.81	0.93	2.38	2.05	0.92	1.3	3.86	4.7	1.68	2	0.202	0.996	1.215	1	0.6781	0.2367	protein_coding	glyceraldehyde 3-phosphate dehydrogenase A subunit 2
AT1G72100	0.09	0.12	0.32	0.2	2.57	2.38	2.4	3.12	28.46	20.6	11.99	9.12	-1.322	-0.154	1.215	0.5999	0.9295	8.693e-07	protein_coding	late embryogenesis abundant domain-containing protein / LEA domain-containing protein
AT3G06390	84.84	87.32	86.76	87.65	42.24	41.51	37.39	39.35	8.34	4.87	3.17	2.48	-0.019	0.127	1.214	1	0.83	3.532e-07	protein_coding	Uncharacterised protein family (UPF0497)
AT5G45840	7.09	6.73	6.22	6.3	1.93	1.8	1.96	1.31	3.37	3.01	1.55	1.2	0.143	0.187	1.213	1	0.8724	4.189e-07	protein_coding	Leucine-rich repeat protein kinase family protein
AT1G30190	0.12	0	0.11	0	2.43	6.24	3.55	4.25	20.88	11.32	7.21	6.66	0.009	0.151	1.213	1	0.9742	0.0192	protein_coding
AT5G51950	0	0.1	0.05	0	0.03	0.34	0.11	0.34	0.98	0.81	0.36	0.41	0.929	-0.274	1.213	1	0.9664	0.1332	protein_coding	Glucose-methanol-choline (GMC) oxidoreductase family protein
AT4G32950	2.65	2.64	3.04	2.9	4.32	7.81	2.62	2.94	20.12	21.69	11.33	6.68	-0.167	1.122	1.212	1	0.02155	0.0001839	protein_coding	Protein phosphatase 2C family protein
AT3G51560	0	0.03	0.03	0	0.1	0.14	0.13	0.01	0.14	0.08	0.04	0.05	0.01	0.693	1.209	1	0.853	0.3785	protein_coding	Disease resistance protein (TIR-NBS-LRR class) family
AT2G18340	0.03	0	0.06	0.06	1.36	1.4	1.09	0.81	7.83	7.7	3.39	3.32	-1.757	0.524	1.209	1	0.5285	3.007e-08	protein_coding	late embryogenesis abundant domain-containing protein / LEA domain-containing protein
AT1G23160	0.08	0	0.19	0.06	3.33	2.97	3.5	3.29	0.8	1.05	0.38	0.42	-1.499	-0.109	1.208	0.8849	0.9555	0.008942	protein_coding	Auxin-responsive GH3 family protein
AT2G31540	0.28	0.33	0.36	0.4	0.32	0.47	0.78	0.36	0.34	0.34	0.12	0.17	-0.326	-0.53	1.208	1	0.865	0.3308	protein_coding	GDSL-like Lipase/Acylhydrolase superfamily protein
AT2G05100	0	0.04	0.04	0	0.1	0.31	0.2	0.13	11.8	12.38	4.7	5.77	0.009	0.273	1.207	1	0.9995	0.03275	protein_coding	photosystem II light harvesting complex gene 2.1
AT4G26200	1.64	2.62	1.85	2.58	4.89	7.73	8.31	6.91	34.81	29.8	13.69	14.29	-0.059	-0.272	1.207	1	0.7467	2.164e-07	protein_coding	1-amino-cyclopropane-1-carboxylate synthase 7
AT2G22510	71.14	48.54	68.75	54.28	42.93	46.45	36	41.86	19.13	10.92	5.51	7.54	-0.04	0.199	1.205	1	0.8458	2.484e-05	protein_coding	hydroxyproline-rich glycoprotein family protein
AT1G62630	0	0	0	0	0.04	0.13	0.08	0.04	0.81	0.89	0.48	0.25	0	0.458	1.203	1	0.9494	0.02663	protein_coding	Disease resistance protein (CC-NBS-LRR class) family
AT1G29600	1.56	1	1.03	1.24	0.09	0.24	0.23	0.08	0.26	0.04	0.08	0.04	0.181	0.084	1.203	1	1	0.6127	protein_coding	Zinc finger C-x8-C-x5-C-x3-H type family protein
AT2G05070	0.05	0.09	0	0	0.1	0	0	0.09	1.36	1.48	0.36	0.87	3.706	0.232	1.202	0.9989	1	0.3007	protein_coding	photosystem II light harvesting complex gene 2.2
AT5G43230	2.55	2.86	2.46	2.74	0.06	0.16	0.06	0.21	0.07	0.05	0.03	0.02	0.058	-0.262	1.202	1	0.9725	0.6051	protein_coding
AT1G31200	4.88	4.94	3.54	4.44	4.26	2.82	2.94	2.83	1.42	1.12	0.61	0.48	0.299	0.294	1.2	1	0.8697	0.152	protein_coding	phloem protein 2-A9
AT1G02700	0.28	0.24	0.33	0.28	7.05	7	4.44	7.33	62.45	43.92	24.63	21.76	-0.226	0.259	1.197	1	0.8103	1.46e-06	protein_coding
AT4G14480	0.1	0	0.23	0.16	1.8	1.12	0.97	1.22	1.2	1.21	0.52	0.53	-1.905	0.426	1.194	0.5308	0.7858	0.0218	protein_coding	Protein kinase superfamily protein
AT1G51580	8.16	8.69	2.14	1.85	9.94	9.35	4.06	4.48	10.79	10.42	4.45	4.84	2.076	1.176	1.193	3.932e-39	6.074e-15	7.319e-17	protein_coding	RNA-binding KH domain-containing protein
AT5G54270	3.99	2.28	3.01	2.89	1.65	1.7	0.78	0.72	6.55	9.52	3.52	3.51	0.089	1.149	1.192	1	0.3268	0.03255	protein_coding	light-harvesting chlorophyll B-binding protein 3
AT4G04710	0.33	1.05	0.42	0.81	0.32	0.23	0.08	0.08	0.75	1.03	0.38	0.39	0.167	1.731	1.189	1	0.3464	0.07905	protein_coding	calcium-dependent protein kinase 22
AT1G80760	1.47	1.13	1.03	1.51	0.14	0.37	0.33	0.16	0.85	1.3	0.59	0.34	0.032	0.038	1.189	1	1	0.0314	protein_coding	NOD26-like intrinsic protein 6;1
AT1G24580	0.22	1.44	0	0.15	3.07	3.96	3.23	7.01	17.26	9.66	5.08	6.72	3.319	-0.539	1.189	0.03303	0.7865	0.05137	protein_coding	RING/U-box superfamily protein
AT5G62800	0	0	0.05	0.05	0.47	1.14	1.06	1.19	9.06	8.32	4.45	3.16	-3.165	-0.485	1.188	1	0.7733	0.000333	protein_coding	Protein with RING/U-box and TRAF-like domains
AT1G58848	0.11	0.26	0.09	0.17	0.22	0.22	0.17	0.13	1.19	0.53	0.38	0.37	0.484	0.564	1.187	1	0.8158	0.03178	protein_coding	Disease resistance protein (CC-NBS-LRR class) family
AT1G78922	0.17	0.28	0.11	0	1.47	1.64	0.98	1.45	0.72	1	0.33	0.42	1.884	0.363	1.186	0.8276	0.8654	0.1609	protein_coding
AT1G14520	1.05	2.63	1.85	2.33	3.82	6.04	4.32	4.14	39.52	39.41	19.78	14.91	-0.186	0.219	1.185	1	0.8956	0.0002309	protein_coding	myo-inositol oxygenase 1
AT2G21820	1.06	0.94	1.19	2.52	1.67	2.81	4.52	3.84	91.3	56.39	35.6	29.3	-0.879	-0.902	1.185	0.787	0.3533	0.0001014	protein_coding
AT1G54970	15.23	21.11	17.74	24.12	0.22	0.32	0.18	0.15	1.19	0.16	0.42	0.16	-0.204	0.677	1.184	1	0.8941	0.1893	protein_coding	proline-rich protein 1
AT5G59320	16.12	23.94	20.26	23.63	103.32	142.32	113.92	151.47	635.57	623.36	282.13	272.13	-0.132	-0.111	1.184	1	0.9083	1.58e-10	protein_coding	lipid transfer protein 3
AT2G44000	0.66	0.82	0.58	0.54	1.54	1.14	1.21	1.35	0.7	0.93	0.27	0.46	0.398	0.071	1.183	1	1	0.07516	protein_coding	Late embryogenesis abundant (LEA) hydroxyproline-rich glycoprotein family
AT3G56330	1.44	0.96	1.4	1.37	2.77	3.15	2.94	2.77	1.32	1.55	0.8	0.45	-0.206	0.048	1.181	1	1	0.00759	protein_coding	N2,N2-dimethylguanosine tRNA methyltransferase
AT5G04150	2.4	0.88	2.53	2.67	1.83	0.94	1.17	1	1.21	0.7	0.13	0.71	-0.661	0.354	1.179	1	0.9662	0.4086	protein_coding	basic helix-loop-helix (bHLH) DNA-binding superfamily protein
AT4G08400	22.73	27.06	21.39	24.46	0.5	0.88	0.52	0.28	0.94	0.16	0.34	0.13	0.119	0.767	1.174	1	0.4956	0.08516	protein_coding	Proline-rich extensin-like family protein
AT2G33380	0	0.1	0.15	0	3.61	7.32	6.23	4.8	60.29	63.05	29.91	24.77	-0.521	-0.019	1.173	1	1	7.358e-06	protein_coding	Caleosin-related family protein
AT2G38540	11.73	13.97	11.99	9.89	16.99	25.96	21.61	25.41	49.21	41.62	20.86	19.53	0.232	-0.131	1.169	1	0.9538	0.0006784	protein_coding	lipid transfer protein 1
AT4G24140	17.79	17.64	17.56	16.49	11.41	11.89	9.61	10.39	3.35	2.74	1.12	1.61	0.057	0.221	1.167	1	0.5895	8.206e-07	protein_coding	alpha/beta-Hydrolases superfamily protein
AT3G01760	3.45	1.96	1.76	1.69	0.32	0.46	0.45	0	0.19	0.15	0.03	0.11	0.65	0.719	1.164	0.6866	0.7662	0.5525	protein_coding	Transmembrane amino acid transporter family protein
AT3G28007	0	0.05	0.14	0	4.43	6.35	3.4	3.68	36.88	33.91	15.53	16.06	-1.369	0.605	1.164	1	0.164	8.397e-10	protein_coding	Nodulin MtN3 family protein
AT1G28590	0.53	0.51	0.87	1.03	0.04	0.2	0.21	0.33	0.18	0.14	0.03	0.11	-0.863	-1.199	1.163	0.7508	0.6776	0.5721	protein_coding	GDSL-like Lipase/Acylhydrolase superfamily protein
AT5G06755	0	0	0	0	0.46	1.26	0.25	1.2	14.46	15.34	7.26	6.02	0	0.266	1.161	1	1	0.001473	protein_coding
AT1G07720	0.35	0.3	0.75	0.59	5.47	9.27	8.73	8.42	14.13	12.79	6.23	5.8	-1.041	-0.219	1.161	0.2613	0.8229	3.779e-06	protein_coding	3-ketoacyl-CoA synthase 3
AT5G50360	0.08	0.13	0.25	0.37	32.04	47.1	33.6	46.51	188.57	133.63	81	63.22	-1.528	-0.017	1.159	0.5739	1	3.165e-06	protein_coding
AT4G28750	5.1	3.92	3.03	3.52	4.89	4.23	3.24	1.72	10.19	9.94	3.34	5.7	0.461	0.87	1.158	1	0.5135	0.05686	protein_coding	Photosystem I reaction centre subunit IV / PsaE protein
AT1G68570	3.96	3.41	2.39	2.59	1.73	1.59	2.14	1.7	9.85	9.03	4.68	3.76	0.567	-0.212	1.158	0.0801	0.8428	7.178e-11	protein_coding	Major facilitator superfamily protein
AT1G32560	0.28	0	0	0.14	4.35	6.36	3.19	5.32	15.26	9.83	6.28	4.97	0.926	0.334	1.154	1	0.8526	0.007447	protein_coding	Late embryogenesis abundant protein, group 1 protein
AT4G39020	0	0	0	0	3.99	6.34	5.22	4.9	25.37	17.78	10.15	9.21	0	0.027	1.154	1	1	0.000406	protein_coding	SH3 domain-containing protein
AT1G29930	43.07	18.84	25.7	33.22	21.24	17.45	12.45	11.56	52.14	62.89	25.67	26.07	0.072	0.688	1.153	1	0.5776	0.03266	protein_coding	chlorophyll A/B binding protein 1
AT3G17520	0.62	0.41	0.67	1.07	90.4	143.96	83.34	130.04	644.6	499.89	273.68	240.81	-0.746	0.135	1.153	0.787	0.9287	3.337e-05	protein_coding	Late embryogenesis abundant protein (LEA) family protein
AT4G29450	0.11	0.08	0.09	0.2	0.36	0.2	0.15	0.09	0.18	0.29	0.09	0.12	-0.655	1.154	1.152	1	0.3792	0.2107	protein_coding	Leucine-rich repeat protein kinase family protein
AT2G03710	0.17	0.21	0.03	0.31	0.47	0.64	0.25	0.48	1.02	0.79	0.23	0.58	0.144	0.614	1.152	1	0.7707	0.06395	protein_coding	K-box region and MADS-box transcription factor family protein
AT4G19520	1.98	1.44	1.19	1.28	0.31	0.64	0.54	0.51	4.98	4.44	2.06	2.18	0.472	-0.147	1.151	0.3928	0.9447	2.709e-07	protein_coding	disease resistance protein (TIR-NBS-LRR class) family
AT3G44290	0.74	0.58	0.74	0.37	1.83	1.36	1.67	2.22	9.63	7.82	4.66	3.17	0.253	-0.278	1.151	1	0.875	0.0001978	protein_coding	NAC domain containing protein 60
AT3G46070	0.09	0.19	0	0	0.86	1	0.95	2.06	1.41	2.47	0.93	0.81	3.705	-0.683	1.15	0.9875	0.7887	0.1577	protein_coding	C2H2-type zinc finger family protein
AT5G42510	17.54	19.56	18.04	16.58	1.6	1.76	3.31	0.96	3.94	2.86	1.82	1.22	0.099	-0.369	1.146	1	0.8719	0.01096	protein_coding	Disease resistance-responsive (dirigent-like protein) family protein
AT4G11200	1.32	1.86	1.32	1.39	3.01	3.06	1.66	1.56	2.23	3.14	1.23	1.19	0.233	0.913	1.145	1	0.026	0.0005217	transposable_element_gene	transposable element gene
AT5G13900	7.1	6.45	7.92	7.19	4.43	9.15	9.66	5.69	8.05	4.35	3.1	2.48	-0.157	-0.181	1.145	1	0.9448	0.02236	protein_coding	Bifunctional inhibitor/lipid-transfer protein/seed storage 2S albumin superfamily protein
AT5G62480	50.28	47.05	43.38	46.71	40.01	59.19	47.56	41.14	266.5	194.56	105.21	103.45	0.111	0.161	1.144	1	0.8526	5.648e-09	protein_coding	glutathione S-transferase tau 9
AT2G36261	0	0	0	0	0	0.7	0.55	1.19	9.12	6.67	3.91	3.19	0	-1.249	1.144	1	0.7833	0.03563	protein_coding
AT1G68350	2.11	1.51	1.98	2.55	0.99	1.02	0.86	0.74	0.4	0.33	0	0.33	-0.321	0.326	1.141	1	0.901	0.4792	protein_coding
AT2G31425	0	0	0.07	0	0.07	0.23	0.24	0.13	3.5	3.51	1.29	1.89	-2.318	-0.292	1.141	1	1	0.01501	protein_coding	Plant invertase/pectin methylesterase inhibitor superfamily protein
AT1G26200	4.51	3.53	1.69	1.49	1.35	1.27	1.42	1.02	1.32	1.83	0.61	0.82	1.337	0.094	1.139	0.002033	1	0.03835	protein_coding	TRAM, LAG1 and CLN8 (TLC) lipid-sensing domain containing protein
AT1G75900	2.77	1.87	2.8	3.11	3.63	4.55	4.75	5.19	5.19	4.31	2.36	1.94	-0.348	-0.281	1.139	0.8673	0.7204	1.987e-05	protein_coding	GDSL-like Lipase/Acylhydrolase superfamily protein
AT2G45570	0	0.03	0	0.06	0.35	0.79	0.28	0.36	25.91	19.44	10.76	9.83	-0.839	0.814	1.138	1	0.5608	1.809e-06	protein_coding	cytochrome P450, family 76, subfamily C, polypeptide 2
AT5G44550	104.88	80.56	90.12	72.6	28.92	28.9	25.43	26.45	6.61	6.85	3.21	2.89	0.189	0.156	1.138	0.9474	0.8371	1.517e-05	protein_coding	Uncharacterised protein family (UPF0497)
AT1G03700	7.67	9.61	10.59	7.98	9.28	10.2	10.12	7.81	3.46	4.35	2.08	1.45	-0.104	0.116	1.135	1	0.9478	0.004714	protein_coding	Uncharacterised protein family (UPF0497)
AT3G29644	6.75	7.71	3.98	3.87	9.18	7.73	5.37	5.08	12.87	7.36	4.66	4.54	0.88	0.694	1.134	0.0419	0.164	0.0001794	other_rna	other RNA
AT3G51075	2.36	2.31	1.21	1.02	1.63	2.36	0.76	0.88	1.53	1.39	0.65	0.68	1.069	1.284	1.131	0.001905	0.0006209	0.002265	other_rna	other RNA
AT2G38110	10.41	6.83	8.29	7.52	4.83	5.81	3.68	4.93	1.51	1.21	0.52	0.73	0.125	0.308	1.131	1	0.6902	0.005416	protein_coding	glycerol-3-phosphate acyltransferase 6
AT4G10580	0.15	0.2	0.07	0.08	1.79	2	1.54	1.6	3.13	4.15	1.78	1.54	1.294	0.271	1.131	0.2632	0.7377	7.495e-07	transposable_element_gene	transposable element gene
AT3G58000	5.56	4.81	4.74	4.56	2.08	0.97	1.51	0.91	0.49	0.77	0.27	0.29	0.157	0.324	1.129	1	0.8995	0.414	protein_coding	VQ motif-containing protein
AT5G21030	0.06	0.08	0.06	0.09	0.71	0.8	0.61	0.64	0.91	1.43	0.5	0.57	-0.176	0.275	1.129	1	0.8949	0.007055	protein_coding	PAZ domain-containing protein / piwi domain-containing protein
AT1G49920	0.61	0.61	0.46	0.26	0.76	0.57	0.47	0.59	0.52	0.53	0.22	0.26	0.743	0.348	1.128	0.6125	0.8628	0.05836	protein_coding	MuDR family transposase
AT4G38400	2.35	1.15	2.26	2.4	24	34.3	19.83	28.46	73	73.68	37.71	29.39	-0.41	0.272	1.128	0.923	0.7591	1.617e-05	protein_coding	expansin-like A2
AT1G17840	3.42	2.84	3.32	3.4	8.35	8.52	8.39	9.89	7.48	10.07	3.88	4.15	-0.103	-0.115	1.127	1	0.8995	2.782e-09	protein_coding	white-brown complex homolog protein 11
AT3G24093	0	0	0	0	2.64	3.87	2.48	3.78	6.03	7.61	3.49	2.75	0	0.058	1.126	1	1	0.002231	protein_coding	Paired amphipathic helix (PAH2) superfamily protein
AT3G23955	0.03	0	0.09	0	0.85	0.98	0.47	0.36	0.19	0.81	0.26	0.19	-1.37	1.143	1.125	1	0.393	0.262	protein_coding	F-box family protein
AT2G39490	0.03	0.15	0.06	0	0.21	0.25	0.28	0.24	2.49	1.62	1.19	0.68	1.484	-0.189	1.124	1	1	0.03118	protein_coding	F-box family protein
AT5G01850	6.07	6.21	4.99	4.73	17.08	14.41	10.32	11.67	7.69	6.67	3.28	3.33	0.339	0.519	1.12	0.5277	0.0374	1.677e-08	protein_coding	Protein kinase superfamily protein
AT5G23750	19.89	17.26	20.51	15.55	9.05	5.72	6.15	6.57	15.2	13.23	6.54	6.53	0.043	0.216	1.12	1	0.8097	4.783e-07	protein_coding	Remorin family protein
AT2G30240	0	0	0.04	0	0.04	0.2	0.02	0.06	0.52	0.53	0.17	0.31	-3.165	1.669	1.119	1	0.6053	0.1054	protein_coding	Cation/hydrogen exchanger family protein
AT3G52670	2.63	1.48	0.92	0.75	1.81	1.87	1	0.92	2.37	2.68	1.11	1.21	1.296	0.936	1.119	0.01223	0.1704	0.005146	protein_coding	FBD, F-box, Skp2-like and Leucine Rich Repeat domains containing protein
AT2G05300	3.92	3.43	1.85	1.97	5.47	4.19	2.62	3.67	3.81	4.75	1.48	2.5	0.939	0.622	1.112	0.02302	0.2491	0.0004529	pseudogene
AT4G11480	0.1	0.42	0	0.15	0.92	2.19	1.31	1.2	9.44	9.92	3.9	5.06	1.777	0.31	1.112	0.3082	0.8811	0.006137	protein_coding	cysteine-rich RLK (RECEPTOR-like protein kinase) 32
AT2G34420	46.35	29.94	27.24	21.53	14.79	18.73	6.92	6.35	38.57	48.09	19.19	20.95	0.646	1.336	1.111	0.2494	0.0002602	0.0002985	protein_coding	photosystem II light harvesting complex gene B1B2
AT4G33880	14.37	15.62	10.71	11.48	0.29	0.25	0.4	0.39	0.42	0.23	0.18	0.12	0.434	-0.54	1.11	0.1741	0.8357	0.3192	protein_coding	ROOT HAIR DEFECTIVE 6-LIKE 2
AT3G56280	0	0	0	0	0.5	0.45	0.25	0.38	3.4	3.4	1.78	1.35	0	0.585	1.109	1	0.9002	0.007494	pseudogene
AT5G52760	0.23	0.38	0.15	0.23	9.38	20.07	11.59	11.51	62.35	58.35	22.16	33.86	0.662	0.349	1.108	1	0.771	0.001435	protein_coding	Copper transport protein family
AT1G48698	2.04	3.45	4.21	3.95	1.4	1.28	0.88	1.49	2.04	0.72	0.81	0.44	-0.57	0.185	1.108	0.9491	0.9885	0.3598	other_rna	other RNA
AT5G65850	1.78	1.99	1.67	1.56	2.08	1.53	1.03	1.45	1.11	1.99	0.99	0.44	0.225	0.55	1.104	1	0.6507	0.03502	protein_coding	F-box and associated interaction domains-containing protein
AT1G62290	0.73	0.77	0.5	0.94	1.26	1.2	1.35	0.84	16.33	16.14	7.31	7.8	0.062	0.16	1.104	1	0.9287	3.392e-09	protein_coding	Saposin-like aspartyl protease family protein
AT1G01680	0.45	0.05	0.15	0.05	1.03	4.18	0.78	0.95	4.81	3.62	1.67	2.25	1.277	1.582	1.103	1	0.3447	0.2702	protein_coding	plant U-box 54
AT1G68765	0.27	0.64	0.36	0.54	1.85	2.75	3.64	3.86	7.12	8.41	3.1	4.14	0.01	-0.704	1.103	1	0.4229	0.002138	protein_coding	Putative membrane lipoprotein
AT2G34000	19.74	17.98	14.76	16.16	1.33	0.62	0.58	0.63	1.02	1.11	0.42	0.57	0.287	0.678	1.102	0.867	0.8533	0.2884	protein_coding	RING/U-box superfamily protein
AT3G27490	1.43	0.95	1.34	1.06	0.13	0.11	0.17	0.16	0.28	0.25	0.21	0.03	-0.005	-0.452	1.102	1	0.929	0.2784	protein_coding	Cysteine/Histidine-rich C1 domain family protein
AT3G02970	0	0	0	0	5.03	3.43	2.56	2.95	1.91	1.49	0.86	0.71	0	0.62	1.101	1	0.3821	0.02514	protein_coding	EXORDIUM like 6
AT5G44010	2.38	2.6	2.63	2.35	1.44	2.85	1.66	1.52	1.62	1.48	0.82	0.62	0	0.429	1.099	1	0.7204	0.02389	protein_coding
AT1G67856	0.16	0	0	0.16	17.59	35.47	24.19	32.63	70.62	58.48	31.08	29.17	0.009	-0.099	1.099	1	0.9715	0.0005794	protein_coding	RING/U-box superfamily protein
AT1G49960	18.53	14.54	15.06	12.46	9.75	8.44	7.3	8.47	2.48	2.05	1.01	1.1	0.265	0.207	1.098	0.7107	0.7465	0.000193	protein_coding	Xanthine/uracil permease family protein
AT1G34180	1.62	3.08	1.22	1.57	1.71	3.34	1.6	1.29	7.59	5.52	3.12	3.01	0.753	0.805	1.095	0.3665	0.2553	0.003705	protein_coding	NAC domain containing protein 16
AT1G23200	0.15	0.36	0.38	0.33	0.95	4.38	3	2.32	14.02	10.16	5.69	5.64	-0.468	-0.001	1.094	1	1	0.05609	protein_coding	Plant invertase/pectin methylesterase inhibitor superfamily
AT2G19900	0.62	0.89	0.59	0.93	7.79	14.33	13.39	9.48	162.56	132.63	74.15	64.09	-0.012	-0.05	1.094	1	1	7.648e-05	protein_coding	NADP-malic enzyme 1
AT4G21490	0.08	0.17	0.08	0.25	0.13	0.33	0.36	0.28	1.77	2.06	0.74	1.07	-0.395	-0.491	1.093	1	0.901	0.01346	protein_coding	NAD(P)H dehydrogenase B3
AT1G05040	0	0	0	0.05	0.39	0.51	0.09	0.39	1.19	1.48	0.52	0.73	-2.318	0.93	1.091	1	0.7522	0.09068	protein_coding
AT1G32385	10.2	5.74	8.49	9.63	5.18	1.34	1.04	2.26	7.28	6.56	2.24	4.25	-0.182	0.977	1.09	1	0.7728	0.273	small_nucleolar_rna	snoRNA
AT1G08380	7.67	6.87	4.04	7.2	12.52	12.67	6.06	6.77	9.9	12.68	5.74	4.85	0.373	0.973	1.09	0.964	0.06382	0.004959	protein_coding	photosystem I subunit O
AT1G59620	0.67	0.61	0.5	0.29	5.45	9.3	5.39	5.75	10.41	9.27	4.43	4.82	0.693	0.403	1.089	0.5341	0.483	1.125e-05	protein_coding	Disease resistance protein (CC-NBS-LRR class) family
AT5G24910	8.12	7.53	6.96	6.62	0.28	0.67	0.37	0.11	0.35	0.42	0.21	0.14	0.205	0.93	1.087	0.9921	0.4585	0.186	protein_coding	cytochrome P450, family 714, subfamily A, polypeptide 1
AT5G39530	1.61	1.74	1.04	1.91	1.42	0.75	1.05	0.77	1.58	1.94	0.83	0.83	0.18	0.25	1.086	1	0.915	0.01885	protein_coding	Protein of unknown function (DUF1997)
AT4G12800	6.02	3.52	2.1	4.31	4.14	3.75	2.39	1.61	11.52	13.85	5.7	6.3	0.573	0.974	1.081	0.924	0.3596	0.05082	protein_coding	photosystem I subunit l
AT4G33905	1.14	1.62	1.27	1.51	46.57	76.31	40.24	47.59	96.84	80.7	43.64	40.24	-0.013	0.484	1.081	1	0.2214	6.924e-07	protein_coding	Peroxisomal membrane 22 kDa (Mpv17/PMP22) family protein
AT1G01480	1.28	1.75	1.14	1.94	12.19	17.43	11.5	14.09	190.35	161.05	77.58	88.5	-0.024	0.211	1.081	1	0.7645	1.002e-08	protein_coding	1-amino-cyclopropane-1-carboxylate synthase 2
AT1G73410	4.73	3.41	4.88	3.95	3.44	3.18	1.87	3.55	2.64	2.55	1.27	1.17	-0.117	0.293	1.079	1	0.8369	0.009944	protein_coding	myb domain protein 54
AT3G27997	2.73	3.63	1.96	2.35	0.7	0.77	0.99	0.73	1.48	1.22	0.38	0.91	0.56	-0.23	1.079	0.4925	0.929	0.03129	pseudogene
AT5G55050	8.57	8.62	7.43	8.76	5.13	5.7	6.1	5.92	24.76	25.4	13.53	10.2	0.087	-0.152	1.078	1	0.8718	5.236e-10	protein_coding	GDSL-like Lipase/Acylhydrolase superfamily protein
AT1G52650	0.74	0.86	0.14	0.2	0.74	1.1	0.7	0.2	0.73	0.45	0.31	0.24	2.21	1.006	1.077	0.003244	0.3441	0.1573	protein_coding	F-box/RNI-like superfamily protein
AT4G12200	1.36	2.35	1.28	0.4	2.28	1.51	0.66	1.44	1.37	1.6	0.71	0.69	1.134	0.86	1.077	0.4598	0.6091	0.2323	transposable_element_gene	transposable element gene
AT5G58610	0.36	0.47	0.39	0.35	0.74	1.01	0.54	0.42	1.06	1.43	0.53	0.65	0.177	0.856	1.077	1	0.1855	0.005004	protein_coding	PHD finger transcription factor, putative
AT5G09480	131.29	129.1	108.01	110.98	43.66	49.25	33.32	41.74	20.02	14.61	7.43	9	0.25	0.309	1.077	0.5437	0.3321	7.157e-09	protein_coding	hydroxyproline-rich glycoprotein family protein
AT3G48240	0.78	1.24	1.31	1.12	15.7	20.45	11.99	16.26	30.89	22.97	14.04	11.5	-0.274	0.357	1.075	1	0.6399	9.807e-05	protein_coding	Octicosapeptide/Phox/Bem1p family protein
AT5G53870	0.04	0.11	0.25	0.22	0.04	0.08	0.46	0.32	3.39	2.92	1.7	1.27	-1.63	-2.573	1.075	0.6211	0.08371	0.00325	protein_coding	early nodulin-like protein 1
AT2G44230	5.47	5.8	7.1	5.91	1.87	2.88	2.94	2.01	1.52	1.16	0.64	0.63	-0.207	-0.067	1.074	1	1	0.01052	protein_coding	Plant protein of unknown function (DUF946)
AT5G46040	4.48	4.43	4.29	4.6	0.69	0.81	0.5	0.82	5.09	4.32	2.29	2.17	0.006	0.184	1.073	1	0.9501	2.591e-07	protein_coding	Major facilitator superfamily protein
AT5G37690	45.92	35.46	42.2	35.1	25.83	31.17	25.71	27.21	8.21	5.98	3.37	3.36	0.074	0.107	1.073	1	0.915	7.926e-06	protein_coding	SGNH hydrolase-type esterase superfamily protein
AT3G15670	0.61	0.62	0.47	1.04	134.35	188.43	153.16	212.67	529.45	390.7	268.89	168.42	-0.287	-0.181	1.073	1	0.9197	0.003397	protein_coding	Late embryogenesis abundant protein (LEA) family protein
AT1G48390	2.09	2.08	1.28	1.24	2.79	3.29	1.71	2.21	3.82	4.89	2.07	2.08	0.727	0.635	1.071	0.2417	0.2161	9.338e-05	protein_coding	RNI-like superfamily protein
AT5G11570	1.3	1.15	1.5	1.23	1.37	1.41	1.56	1.06	0.75	0.63	0.2	0.46	-0.157	0.075	1.071	1	1	0.09203	protein_coding	Major facilitator superfamily protein
AT5G41540	0	0.08	0.05	0.08	1.61	1.47	0.75	0.63	3.03	3.36	1.63	1.41	-0.642	1.146	1.069	1	0.0005065	2.199e-06	protein_coding	Disease resistance protein (TIR-NBS-LRR class) family
AT3G25750	0	0	0	0	0.05	0	0.04	0.23	1.33	1.26	0.68	0.54	0	-2.083	1.069	1	0.6521	0.0709	protein_coding	F-box family protein with a domain of unknown function (DUF295)
AT3G30210	0.16	0.2	0.08	0.43	14.7	17.62	8.73	15.44	232.84	166.72	112.29	78.26	-0.508	0.42	1.068	1	0.5606	0.0001208	protein_coding	myb domain protein 121
AT2G02240	0.3	0.41	0.25	0.25	0.4	0.77	0.41	0.75	2.78	2.74	1.18	1.45	0.486	0.01	1.068	1	1	0.0117	protein_coding	F-box family protein
AT4G08290	59.7	60.46	50.19	65.4	32.41	25.87	31.45	32.02	16.39	9.06	6.55	5.58	0.056	-0.123	1.067	1	0.9104	7.083e-06	protein_coding	nodulin MtN21 /EamA-like transporter family protein
AT1G32375	0.04	0.04	0	0	2.99	1.79	2.45	2.43	2.88	2.99	1.53	1.26	3.175	-0.025	1.066	1	1	0.006307	protein_coding	F-box/RNI-like/FBD-like domains-containing protein
AT2G03540	0.1	0.58	0.19	0.1	7.47	7.14	8.06	7.1	2.98	3.24	1.71	1.24	1.168	-0.055	1.066	1	1	0.04128	transposable_element_gene	transposable element gene
AT2G20800	0.16	0.4	0.05	0.13	0.3	0.38	0.12	0.19	11.56	13.82	5.61	6.53	1.562	1.132	1.064	0.3323	0.4896	1.042e-05	protein_coding	NAD(P)H dehydrogenase B4
AT2G31590	0.07	0	0	0.13	2.51	1.41	1.29	2	1.43	2.17	0.72	1	-0.839	0.264	1.062	1	0.9383	0.1207	protein_coding
AT4G26010	128.75	133.27	108.67	103.92	2.91	3.83	4.34	1.93	3.02	1.63	1.26	0.95	0.302	0.093	1.06	0.8283	0.9752	0.006669	protein_coding	Peroxidase superfamily protein
AT4G11910	1.36	1.62	0.84	0.92	1.88	2.36	2.47	2.64	3.3	2.44	1.5	1.25	0.757	-0.271	1.057	0.4004	0.8295	0.002633	protein_coding
AT1G30260	3.48	4.18	2.77	3.55	6.65	9.63	5.89	8.58	12.62	12.48	6.8	5.25	0.276	0.172	1.054	1	0.9024	0.000123	protein_coding
AT2G18590	0	0	0	0	0	0.04	0	0	2.46	2.01	1.3	0.85	0	2.439	1.051	1	1	0.02164	protein_coding	Major facilitator superfamily protein
AT1G66700	1.57	0.46	0.63	0.94	1.15	3	1.6	1.53	9.62	5.28	3.74	3.43	0.37	0.402	1.051	1	0.8925	0.149	protein_coding	S-adenosyl-L-methionine-dependent methyltransferases superfamily protein
AT1G31400	0.06	0	0.06	0	2.76	1.76	1.54	2.13	1.97	3.03	1.59	0.8	0.008	0.309	1.049	1	0.9023	0.07461	protein_coding	TRAF-like family protein
AT1G68850	20.27	21.62	20.2	19.33	10.82	11.79	8.72	10.1	4.58	4.54	1.98	2.44	0.083	0.265	1.049	1	0.558	1.453e-05	protein_coding	Peroxidase superfamily protein
AT3G02490	6.28	5.24	7.05	5.82	6.64	8.25	6.36	7.41	137.46	114.64	69.51	52.26	-0.159	0.114	1.049	1	0.9074	2.165e-10	protein_coding	Pentatricopeptide repeat (PPR) superfamily protein
AT5G43660	1.95	2.18	1.17	1.45	3.93	5.06	3.17	3.43	3.93	4.81	2.74	1.47	0.657	0.445	1.046	0.4955	0.5646	0.001721	protein_coding	2-oxoglutarate (2OG) and Fe(II)-dependent oxygenase superfamily protein
AT1G35420	1.31	0.62	0.88	0.81	1.89	1.18	1.52	0.81	1.24	1.17	0.23	0.95	0.192	0.391	1.046	1	0.865	0.1573	protein_coding	alpha/beta-Hydrolases superfamily protein
AT5G22540	0.26	0.26	0.1	0.46	1.27	2.08	1.8	1.73	10.37	7.76	5.41	3.36	-0.076	-0.08	1.045	1	1	0.008943	protein_coding	Plant protein of unknown function (DUF247)
AT1G58140	0	0	0	0	0	0.01	0	0	0.38	0.37	0.22	0.14	0	2.439	1.044	1	1	0.07124	transposable_element_gene	transposable element gene
AT2G37960	1.53	1.5	1.48	1.51	1.31	1.35	1.46	0.76	0.79	0.67	0.43	0.27	0.023	0.252	1.043	1	0.8858	0.05165	protein_coding
AT2G26330	0.62	0.54	0.86	0.68	0.88	0.48	0.53	0.5	0.6	0.59	0.3	0.28	-0.413	0.408	1.042	0.9296	0.7682	0.03371	protein_coding	Leucine-rich receptor-like protein kinase family protein
AT3G53510	9.61	6.35	10.74	7.77	4.12	4.45	3.81	3.26	0.74	0.8	0.36	0.39	-0.214	0.276	1.041	1	0.738	0.01847	protein_coding	ABC-2 type transporter family protein
AT4G08040	0.8	0.53	0.73	0.42	2.51	5.17	3.78	3.03	1.01	0.77	0.45	0.41	0.212	0.17	1.04	1	0.9494	0.1551	protein_coding	1-aminocyclopropane-1-carboxylate synthase 11
AT4G13480	0	0	0	0.06	7.41	9.38	5.65	10.48	11.42	10.29	5.99	4.55	-2.318	0.06	1.04	1	1	0.009043	protein_coding	myb domain protein 79
AT3G05820	0.05	0.05	0.18	0.09	1.49	2.42	1.22	1.69	8.68	6.25	3.88	3.38	-1.517	0.428	1.039	0.7511	0.6854	0.002001	protein_coding	invertase H
AT5G62470	1.27	1.09	1.18	2.53	28.28	39.49	37.2	37.81	27.26	26.56	12.79	13.4	-0.656	-0.147	1.039	0.2525	0.8636	1.395e-07	protein_coding	myb domain protein 96
AT3G21890	0.39	0.08	0.08	0.23	1.77	2.1	2.71	1.78	2.57	2.04	1.07	1.16	0.566	-0.221	1.039	1	0.9423	0.08613	protein_coding	B-box type zinc finger family protein
AT4G03600	1.31	1.27	1.67	1.37	0.82	0.91	0.93	0.95	1.41	1.26	0.65	0.64	-0.235	-0.124	1.038	1	1	0.1078	protein_coding
AT3G66656	0	0	0	0	4.71	9.09	3.96	3.31	2.21	1.6	0.88	0.96	0	0.917	1.037	1	0.2778	0.1743	protein_coding	AGAMOUS-like 91
AT3G62680	51.47	64.67	52.64	60.04	0.89	0.97	1.17	1.02	2.9	0.91	1.3	0.53	0.044	-0.243	1.037	1	0.9279	0.02125	protein_coding	proline-rich protein 3
AT3G20190	0.02	0.02	0	0	0.27	0.25	0.27	0.21	0.5	0.58	0.23	0.3	3.175	0.084	1.036	1	1	0.09695	protein_coding	Leucine-rich repeat protein kinase family protein
AT1G31330	25.01	19.4	15.52	18.24	17.18	18.38	9.19	8.6	15.23	16.94	8.89	6.79	0.396	0.998	1.034	0.5809	0.0008769	5.591e-05	protein_coding	photosystem I subunit F
AT1G04920	0.08	0.1	0.17	0.12	1.76	1.24	1.38	1.19	1.56	1.94	0.86	0.85	-0.671	0.223	1.032	0.9902	0.8669	0.001099	protein_coding	sucrose phosphate synthase 3F
AT2G23690	8.4	6.93	6.62	6.74	1.42	1.33	1.74	1.08	0.69	0.79	0.27	0.46	0.2	-0.043	1.031	1	1	0.225	protein_coding
AT1G57790	1.46	1.19	0.36	0.66	0.33	0.47	0.64	0.47	1.06	0.58	0.22	0.59	1.364	-0.467	1.031	0.07419	0.8814	0.1503	protein_coding	F-box family protein
AT2G43120	13.48	14	11.33	13.4	37.33	48.93	47.97	50.63	196.26	175.65	89.25	92.94	0.152	-0.193	1.03	1	0.7965	2.394e-07	protein_coding	RmlC-like cupins superfamily protein
AT5G39190	0.82	0.88	0.49	1.04	1	1.16	0.65	0.33	0.41	0.86	0.32	0.29	0.156	1.108	1.029	1	0.3294	0.3019	protein_coding	germin-like protein 2
AT2G31985	0.55	0.05	0.05	0.2	1.21	0.77	0.93	1.11	2.21	1.8	1.19	0.76	1.231	-0.033	1.029	0.9175	1	0.07616	protein_coding	Protein of unknown function (DUF1264)
AT1G74290	0.47	0.17	0.17	0.17	0.79	0.25	0.2	0.17	0.37	0.82	0.26	0.32	0.895	1.467	1.028	0.993	0.3771	0.3124	protein_coding	alpha/beta-Hydrolases superfamily protein
ATCG00030	8.69	4.75	6.68	8.03	18.34	3.15	4.31	8.68	8.59	15.48	4.62	7.17	-0.127	0.736	1.028	1	0.7898	0.3159	NA	NA
AT5G51310	8.22	9.88	6.54	7.44	1.46	1.22	1.41	1.03	0.63	0.31	0.34	0.11	0.373	0.131	1.028	0.7014	0.9794	0.3561	protein_coding	2-oxoglutarate (2OG) and Fe(II)-dependent oxygenase superfamily protein
AT4G05180	4.97	5.13	3.06	4.74	2.71	3.01	0.9	1.25	2.19	3.37	1.28	1.44	0.372	1.41	1.027	0.9263	0.007363	0.0196	protein_coding	photosystem II subunit Q-2
AT3G61080	1.03	1.36	0.63	0.59	1.31	1.68	1.16	0.87	1.82	2.16	0.97	0.97	0.958	0.544	1.027	0.2544	0.617	0.01108	protein_coding	Protein kinase superfamily protein
AT2G15370	10.97	7.95	9.57	9.47	0.62	0.74	0.66	0.21	0.39	0.13	0.12	0.13	-0.009	0.609	1.024	1	0.6573	0.3981	protein_coding	fucosyltransferase 5
AT5G58860	73.32	74.52	71.03	64.55	45.64	49.76	44.8	44.03	11.3	9.83	4.43	5.98	0.125	0.103	1.024	0.9759	0.8455	3.677e-11	protein_coding	cytochrome P450, family 86, subfamily A, polypeptide 1
AT5G22860	3.4	3.23	4.27	3.61	8.37	8.95	8.16	8.98	25.37	33.44	14.62	14.34	-0.251	0.017	1.022	0.9323	1	4.829e-09	protein_coding	Serine carboxypeptidase S28 family protein
AT1G65150	1.98	3.13	1.72	2.53	1.89	1.69	2.27	1.98	3.46	2.32	1.23	1.61	0.262	-0.248	1.022	1	0.8944	0.01052	protein_coding	TRAF-like family protein
AT3G46780	0.51	0.54	0.08	0.67	0.49	0.31	0.1	0.21	0.97	1.04	0.5	0.49	0.484	1.356	1.021	1	0.6315	0.3707	protein_coding	plastid transcriptionally active 16
AT1G01660	3.53	3.35	2.76	2.71	1.48	1.5	1.14	1.38	1.57	2.2	1	0.85	0.329	0.242	1.021	0.7334	0.8439	0.001396	protein_coding	RING/U-box superfamily protein
AT4G16050	0.02	0.05	0.05	0.07	0.39	0.19	0.44	0.29	0.92	0.64	0.38	0.39	-0.682	-0.347	1.02	1	0.909	0.07188	protein_coding	Aminotransferase-like, plant mobile domain family protein
AT5G27360	0.06	0.09	0.06	0	0.1	0	0.05	0	0.37	0	0.09	0.09	1.232	0.782	1.019	1	1	0.5621	protein_coding	Major facilitator superfamily protein
AT3G17010	0.04	0.09	0.04	0.09	1.08	0.9	0.95	0.49	1.44	2.31	0.84	1.01	0.01	0.44	1.019	1	0.8305	0.06517	protein_coding	AP2/B3-like transcriptional factor family protein
AT3G50400	13.29	10.63	11.52	7.77	5.54	8.58	7.56	5.82	7.99	5.26	3.72	2.8	0.311	0.076	1.019	0.946	0.9888	0.002198	protein_coding	GDSL-like Lipase/Acylhydrolase superfamily protein
AT3G43840	3.02	6.32	1.51	2.64	0.65	2	0.52	0.38	2.02	0.79	0.37	1.01	1.159	1.493	1.017	0.4283	0.5481	0.504	protein_coding	3-oxo-5-alpha-steroid 4-dehydrogenase family protein
AT5G19800	12.41	16.44	12.06	12.25	1.89	3.51	1.07	1.16	1.06	1.04	0.65	0.35	0.246	1.261	1.017	1	0.2876	0.5113	protein_coding	hydroxyproline-rich glycoprotein family protein
AT1G34460	1.7	2.1	0.78	0.79	0.97	1.3	0.32	0.35	0.91	1.39	0.47	0.67	1.27	1.759	1.016	0.009122	0.003244	0.04858	protein_coding	CYCLIN B1;5
AT4G03470	0.45	0.57	0.45	0.42	0.75	0.41	0.78	0.42	1.08	1.14	0.39	0.7	0.226	-0.046	1.016	1	1	0.1092	protein_coding	Ankyrin repeat family protein
AT4G16515	0.09	0	0	0	1.29	2	2.09	1.6	2.02	2.88	1.58	0.81	2.326	-0.168	1.016	1	0.9929	0.1394	protein_coding
AT3G49960	23.74	29.87	25.93	28.92	0.47	1.31	0.38	0.48	1.23	0.55	0.66	0.2	-0.033	1.042	1.013	1	0.2496	0.07461	protein_coding	Peroxidase superfamily protein
AT3G51895	0.13	0.19	0.08	0.15	0.73	1.42	0.7	0.76	39.95	33.72	19.58	16.95	0.449	0.549	1.012	1	0.4955	6.772e-08	protein_coding	sulfate transporter 3;1
AT2G32487	1.3	2.36	3.25	1.95	0.32	0.33	0.43	0	0.4	0.59	0.37	0.1	-0.507	0.52	1.012	0.9651	0.9292	0.5872	protein_coding
AT1G62262	0.79	0.61	0.44	0.35	0.14	0.22	0.09	0.19	0.17	0.17	0.13	0.03	0.819	0.415	1.012	0.6651	0.959	0.5784	protein_coding	SLAC1 homologue 4
AT1G19790	1.68	1.95	1.92	1.98	3.43	2.93	2.97	3.49	1.56	1.42	0.53	0.96	-0.104	-0.017	1.011	1	1	0.007447	protein_coding	SHI-related sequence 7
AT4G22680	1.22	1.09	1.21	1.25	10.52	13.31	13.51	15.79	15.95	13.56	7.27	7.38	-0.095	-0.298	1.011	1	0.562	9.007e-07	protein_coding	myb domain protein 85
AT1G44575	1.77	1.57	1.17	2.12	1.95	1.56	0.73	0.76	2.7	2.69	1.62	1.05	0.023	1.238	1.01	1	0.3464	0.1987	protein_coding	Chlorophyll A-B binding family protein
AT1G54780	5.09	3.61	3.39	3.98	4.3	4.73	3.05	3.39	7.05	7.62	4.33	2.93	0.241	0.489	1.009	1	0.4657	0.0003302	protein_coding	thylakoid lumen 18.3 kDa protein
AT5G46110	10.62	9.06	8.69	8.52	8.63	9.81	8.36	5.02	7.36	7.65	4.01	3.44	0.193	0.46	1.009	1	0.339	7.274e-05	protein_coding	Glucose-6-phosphate/phosphate translocator-related
AT2G06950	15.12	13.48	11	11.49	9.19	8.55	6.58	7.06	5.77	6.85	3.32	2.94	0.346	0.38	1.009	0.1696	0.1248	1.376e-10	transposable_element_gene	transposable element gene
AT4G16690	0.04	0.08	0.13	0.25	0.05	0.49	0.39	0.08	6.13	6.33	3.09	3.09	-1.499	0.154	1.009	0.8979	1	0.004862	protein_coding	methyl esterase 16
AT1G51700	2.45	4.27	2.4	4.09	20.19	43.73	28	28.38	53.29	49.26	25.71	25.26	0.05	0.181	1.008	1	0.9092	0.003335	protein_coding	DOF zinc finger protein 1
AT5G66400	1.03	0.72	2.12	0.98	52.71	92.25	115	124.74	606.59	322.55	265.44	196.38	-0.818	-0.726	1.008	0.713	0.3917	0.02424	protein_coding	Dehydrin family protein
AT1G56320	34.41	29.59	29.91	29.82	14.05	16.11	11.2	14.61	7.13	5.85	2.3	4.2	0.1	0.226	1.007	1	0.7352	0.000363	protein_coding
AT2G04230	2.3	2.4	1.1	0.67	2.88	2.91	1.54	1.52	3.28	3.73	1.16	2.35	1.405	0.918	1.005	0.0004964	0.06056	0.003298	protein_coding	FBD, F-box and Leucine Rich Repeat domains containing protein
AT4G39500	0	0	0	0.03	0.39	0.36	0.31	0.34	1.35	2.19	0.71	1.06	-2.318	0.198	1.005	1	0.9899	0.05614	protein_coding	cytochrome P450, family 96, subfamily A, polypeptide 11
AT5G44490	2.53	1.43	0.81	1.23	1.81	2.65	1.04	0.81	1.81	1.11	0.59	0.87	0.955	1.265	1.002	0.2693	0.05117	0.08627	protein_coding	FBD, F-box, Skp2-like and Leucine Rich Repeat domains containing protein
AT5G19650	1.3	2.2	1.52	1.59	1.32	1.36	1.27	0.87	0.31	0.3	0.14	0.16	0.169	0.322	1.001	1	0.9148	0.6525	protein_coding	ovate family protein 8
AT2G05520	46.23	20.85	58.79	42.15	69.29	62.36	70.31	80.98	145.15	90.4	58.54	59.15	-0.589	-0.2	1.001	0.4403	0.8958	0.003339	protein_coding	glycine-rich protein 3
AT2G17040	0	0.2	0	0	4.88	9.54	9.04	4.31	6.2	3.98	1.94	3.16	4.094	0.108	0.999	0.8609	0.996	0.1193	protein_coding	NAC domain containing protein 36
AT1G75920	0.88	0.83	0.6	0.47	0.16	0.26	0.35	0.27	0.09	0.14	0.03	0.09	0.676	-0.598	0.999	0.7053	0.8097	0.6519	protein_coding	GDSL-like Lipase/Acylhydrolase superfamily protein
AT2G34850	1.6	1.4	1.73	1.6	29.18	46.86	36.87	54.18	120.9	97.82	60.94	48.53	-0.148	-0.259	0.998	1	0.7605	9.523e-05	protein_coding	NAD(P)-binding Rossmann-fold superfamily protein
AT5G11410	0	0.24	0.05	0	0.11	0.22	0.44	0.14	2.04	3.41	0.85	1.89	2.081	-0.805	0.998	0.9759	0.8891	0.1571	protein_coding	Protein kinase superfamily protein
AT4G34900	0.33	0.28	0.17	0.09	0.21	0.34	0.14	0.19	0.18	0.34	0.1	0.16	1.205	0.719	0.997	0.3843	0.7002	0.229	protein_coding	xanthine dehydrogenase 2
AT5G46600	1.53	0.93	1.4	1.75	2.76	3.84	2.67	2.11	1.31	1.26	0.6	0.68	-0.359	0.461	0.997	0.9533	0.5367	0.02335	protein_coding	Aluminium activated malate transporter family protein
AT1G33813	0.38	0.1	0.51	0.21	0.04	0	0.57	0.1	1.14	1.08	0.27	0.85	-0.568	-3.821	0.997	1	0.04608	0.276	transposable_element_gene	transposable element gene
AT2G04070	0.06	0.03	0.03	0.24	0	0.52	0.11	0.15	9.88	7.84	3.63	5.25	-1.5	0.998	0.996	0.946	0.791	0.1642	protein_coding	MATE efflux family protein
AT5G55240	0.05	0	0.1	0	0.91	0.88	0.65	0.3	1.39	1.47	0.99	0.43	-0.839	0.905	0.996	1	0.5776	0.1177	protein_coding	ARABIDOPSIS THALIANA PEROXYGENASE 2
AT5G65550	0	0	0	0	1.19	0.71	0.84	0.6	0.88	1.13	0.59	0.41	0	0.391	0.996	1	0.8429	0.09126	protein_coding	UDP-Glycosyltransferase superfamily protein
AT2G21100	21.32	18.75	19.13	16.41	7.64	7.5	7.61	6.22	4.85	4.69	2.52	2.25	0.173	0.127	0.993	0.9926	0.9121	0.001251	protein_coding	Disease resistance-responsive (dirigent-like protein) family protein
AT1G60130	2.86	3.9	1.87	2.51	0.73	0.76	0.47	0.27	1.29	1.38	0.9	0.43	0.625	1	0.99	0.3332	0.3007	0.02968	protein_coding	Mannose-binding lectin superfamily protein
AT5G52547	2.39	1.82	1.46	1.06	3.95	3.76	2.08	3.59	5.91	5.53	2.69	3.07	0.736	0.452	0.99	0.526	0.6224	0.00394	protein_coding
AT4G11140	1.56	1.87	2.27	1.94	2.05	1	1.79	1.84	0.71	0.75	0.51	0.2	-0.294	-0.242	0.989	1	0.9016	0.2501	protein_coding	cytokinin response factor 1
AT3G50560	1.62	1.26	1.41	1.21	0.33	0.49	0.42	0.33	0.27	0	0.08	0.04	0.141	0.116	0.988	1	1	0.7429	protein_coding	NAD(P)-binding Rossmann-fold superfamily protein
AT2G35370	4.26	3.04	2.28	1.98	3.84	2.26	2.71	1.92	0.9	2.52	0.95	0.77	0.776	0.397	0.987	0.7459	0.8748	0.1967	protein_coding	glycine decarboxylase complex H
AT3G02480	5.58	8.59	6.85	9.33	716.49	991.74	660.89	828.21	4465.24	4061.06	2406.68	1894.09	-0.193	0.198	0.987	1	0.8371	6.614e-05	protein_coding	Late embryogenesis abundant protein (LEA) family protein
AT5G40260	0	0.05	0.05	0	1.44	2.91	2.27	1.86	26.25	24.57	13.4	12.22	0.008	0.064	0.987	1	1	6.019e-05	protein_coding	Nodulin MtN3 family protein
AT5G50270	0	0	0	0	0.05	0.1	0.04	0	1.03	1.46	0.54	0.72	0	1.618	0.985	1	0.9494	0.1225	protein_coding	F-box/RNI-like/FBD-like domains-containing protein
AT1G23970	8.97	9.58	5.81	5.49	6.86	7.85	4.28	4.64	10.47	10.83	5.67	5.07	0.713	0.721	0.985	0.0002341	0.001367	3.03e-09	protein_coding	Protein of unknown function (DUF626)
AT4G13250	3.55	4.13	1.84	2.49	19.57	26.81	18.53	16.24	17.94	15.69	8.58	8.4	0.829	0.415	0.985	0.005527	0.227	4.28e-07	protein_coding	NAD(P)-binding Rossmann-fold superfamily protein
AT1G52290	0.92	0.72	0.81	0.55	1.35	1.11	1.06	1.39	1.04	1.16	0.47	0.65	0.263	0.011	0.985	1	1	0.02519	protein_coding	Protein kinase superfamily protein
AT2G37025	0.12	0.24	0	0.21	0.67	1.67	1.25	1.18	2.4	2.7	1.34	1.23	0.767	-0.056	0.985	1	1	0.05684	protein_coding	TRF-like 8
AT5G52800	0.78	1.13	0.58	0.89	1.2	1.31	1.48	1.83	1.65	1.24	0.97	0.48	0.375	-0.394	0.985	1	0.738	0.02204	protein_coding	DNA primases
AT3G61740	2.9	3.09	1.46	2.04	6.35	7.21	4.76	4.58	7.58	7.36	3.87	3.67	0.774	0.535	0.984	0.0001094	0.005753	1.425e-11	protein_coding	SET domain protein 14
AT5G11210	1.91	2.25	1.83	2.53	1.99	4.69	2.8	2.97	18.13	14.87	8.38	8.32	-0.068	0.21	0.983	1	0.899	0.002875	protein_coding	glutamate receptor 2.5
AT2G40170	0.39	0.16	0.63	0.39	2.43	2.88	3.27	3.31	16.39	8.55	7.01	5.59	-0.86	-0.307	0.983	1	0.8995	0.03312	protein_coding	Stress induced protein
AT2G27300	0.81	0.82	0.38	0.86	1.75	1.58	1.67	1.91	7.11	6.28	3.49	3.28	0.394	-0.104	0.982	1	0.9872	0.0002115	protein_coding	NTM1-like 8
AT2G30250	21.77	24.68	18.57	22.11	34.01	52.86	42.76	35.62	249.9	238.32	118.18	129.73	0.191	0.148	0.978	0.997	0.8696	7.103e-07	protein_coding	WRKY DNA-binding protein 25
AT3G03700	1.32	1.6	1.03	2.01	1.51	1.32	1.56	1.46	1.87	1.63	0.71	1.08	-0.059	-0.096	0.977	1	0.9863	0.01783	protein_coding	Plasma-membrane choline transporter family protein
AT5G11290	2.29	2.12	1.6	1.44	4.93	4.7	5.39	5.1	5.95	4.89	3.03	2.46	0.536	-0.123	0.976	0.4223	0.9148	1.291e-05	protein_coding	Plant protein of unknown function (DUF247)
AT4G08570	6.4	6.8	5.2	6.67	3.53	9.36	6.59	5.51	33.54	32.23	16.9	16.57	0.153	0.088	0.975	1	0.9862	0.001604	protein_coding	Heavy metal transport/detoxification superfamily protein
AT2G31865	3.16	2.87	2.25	3.06	8.38	17.66	13.26	14.06	87.99	78.3	40.93	43.68	0.182	-0.069	0.975	1	0.9864	0.0002683	protein_coding	poly(ADP-ribose) glycohydrolase 2
AT3G49830	0.58	0.82	0.61	0.58	1.32	1.36	1.65	1.56	1.38	1.5	0.8	0.65	0.238	-0.265	0.973	1	0.869	0.02457	protein_coding	P-loop containing nucleoside triphosphate hydrolases superfamily protein
AT5G58670	7	8.79	10.35	9.46	31.7	36.35	38.7	44.66	87.61	74.64	44.72	37.89	-0.328	-0.293	0.973	0.4396	0.3792	9.407e-11	protein_coding	phospholipase C1
AT4G19680	3.12	3.31	5.03	3.58	0.16	0.42	0.69	0.5	1.71	2.16	0.87	1.1	-0.422	-1.031	0.971	0.787	0.4733	0.02385	protein_coding	iron regulated transporter 2
AT2G39200	35.63	41.47	41.45	45.78	15.1	26.54	14.86	17.64	160.75	131.41	72.62	76.51	-0.178	0.358	0.97	1	0.4905	4.973e-06	protein_coding	Seven transmembrane MLO family protein
AT1G15460	4.48	4.15	2.82	4.3	21.54	26.9	21.16	18.91	27.48	17.99	12.95	10.25	0.278	0.273	0.97	0.9441	0.6694	2.452e-05	protein_coding	HCO3- transporter family
AT3G58980	1.65	1.64	1.97	1.19	3.21	3.27	2.29	3.26	2.66	1.62	1.28	0.9	0.059	0.227	0.967	1	0.8889	0.01658	protein_coding	F-box family protein
AT2G21210	0.48	1.39	0.76	1.31	0.16	0.16	0.19	0	0.07	0.22	0.14	0	-0.137	0.654	0.966	1	1	0.8723	protein_coding	SAUR-like auxin-responsive protein family
AT3G59370	82	71.25	78.94	74.1	45.11	36.53	27.87	26.07	4.15	3.11	1.91	1.78	0.002	0.598	0.966	1	0.003097	0.0154	protein_coding	Vacuolar calcium-binding protein-related
AT1G06750	0.04	0.13	0.02	0	1.88	2.09	1.13	1.65	2.77	2.98	1.34	1.61	2.732	0.519	0.966	0.5216	0.4622	0.001677	protein_coding	P-loop containing nucleoside triphosphate hydrolases superfamily protein
AT4G34650	0.47	1.04	0.83	0.9	9.5	13.79	8.15	11.52	15.81	11.76	7.22	6.88	-0.196	0.244	0.966	1	0.8252	0.001547	protein_coding	squalene synthase 2
AT1G24735	2.56	2.68	2.27	1.91	6.96	5.6	4.56	5.8	9.56	9.06	5.29	4.22	0.323	0.281	0.965	0.9602	0.69	2.854e-05	protein_coding	S-adenosyl-L-methionine-dependent methyltransferases superfamily protein
AT4G21326	1.97	2.38	1.5	1.47	1.53	1.33	0.88	0.95	1.71	1.63	0.8	0.92	0.547	0.648	0.964	0.1161	0.1066	0.0001716	protein_coding	subtilase 3.12
AT3G47510	20.47	24.36	14.3	17.97	99.85	116.35	64.19	90.6	26.42	29.04	11.5	17.01	0.474	0.483	0.963	0.3484	0.2019	7.631e-05	protein_coding
AT5G01060	1.54	2.18	1.96	1.73	1.03	1.63	1.63	1.12	3.85	4.02	1.87	2.17	0.011	-0.06	0.963	1	1	0.001613	protein_coding	Protein kinase protein with tetratricopeptide repeat domain
AT5G14410	3.76	3.46	2.9	3.42	7.9	9.36	10.38	10.91	4.2	5.39	2.36	2.56	0.192	-0.303	0.963	1	0.6678	0.008702	protein_coding
AT3G19595	0.1	0	0.1	0.21	1.61	2.52	1.49	1.93	4.24	3.4	1.85	2.07	-1.465	0.274	0.962	1	0.8941	0.02031	protein_coding	Haloacid dehalogenase-like hydrolase (HAD) superfamily protein
AT5G58010	16.06	18.63	19.21	16.55	3.46	3.73	3.96	2.27	2.43	2.98	1.21	1.57	-0.043	0.198	0.962	1	0.8925	0.01374	protein_coding	LJRHL1-like 3
AT4G35190	0.39	0.4	0.44	0.44	18.32	20.39	16.75	30.08	17.58	19.38	8.99	9.98	-0.157	-0.273	0.962	1	0.7798	0.001421	protein_coding	Putative lysine decarboxylase family protein
AT3G61118	4.01	3.28	3.88	4.27	0.74	1.83	1.55	0.65	0	0.54	0.26	0	-0.159	0.197	0.961	1	0.9862	0.859	other_rna	other RNA
AT1G50960	0.24	1.01	1.09	1	0.98	1.29	0.66	0.62	0.1	0.1	0.05	0.05	-0.74	0.822	0.96	0.8687	0.6029	0.8622	protein_coding	gibberellin 2-oxidase 7
AT2G37900	0.39	0.23	0.75	1.45	0.48	0.53	0.67	0.31	0.98	1.23	0.8	0.33	-1.824	0.031	0.96	0.0112	1	0.1379	protein_coding	Major facilitator superfamily protein
AT5G35190	60.73	68	58.22	64.28	1.73	1.67	1.48	0.78	1.62	1.03	0.82	0.52	0.072	0.568	0.959	1	0.526	0.05003	protein_coding	proline-rich extensin-like family protein
AT1G15960	0.32	0.5	0.5	0.68	2.37	2.87	2.53	2.59	13.39	8.96	6.05	5.44	-0.517	0.032	0.959	0.9142	1	0.0001333	protein_coding	NRAMP metal ion transporter 6
AT4G30140	21.67	26.14	10.06	16.07	7.4	17.62	7.53	3.49	6.34	5.06	3.04	2.82	0.871	1.18	0.958	0.2037	0.03284	0.04142	protein_coding	GDSL-like Lipase/Acylhydrolase superfamily protein
AT4G10780	0.11	0.16	0.29	0.18	0.02	0.02	0	0	0.04	0.04	0	0.04	-0.773	3.299	0.957	0.9444	0.9089	0.8618	protein_coding	LRR and NB-ARC domains-containing disease resistance protein
AT1G09930	0.02	0.02	0.09	0	3.67	9.32	5.41	6.13	9.56	7.38	4.46	4.26	-0.908	0.17	0.957	1	0.9441	0.02796	protein_coding	oligopeptide transporter 2
AT1G49450	3.77	2.54	4.98	5.73	125	208.7	170.45	193.19	360.41	289.89	184.03	151.02	-0.762	-0.124	0.957	0.07602	0.9288	0.0002487	protein_coding	Transducin/WD40 repeat-like superfamily protein
AT1G75880	1.09	1.35	0.61	0.89	3.93	4.33	3.95	5.4	5.21	4.62	2.05	3.03	0.698	-0.177	0.957	0.5489	0.8932	0.001819	protein_coding	SGNH hydrolase-type esterase superfamily protein
AT5G52570	0.5	0.34	0.92	0.76	6.68	9.81	4.96	8.19	13.37	9.56	5.15	6.67	-0.981	0.328	0.956	0.5178	0.7883	0.00872	protein_coding	beta-carotene hydroxylase 2
AT5G18730	0.28	0.55	0.24	0.24	0.25	0.38	0.24	0.24	0.13	0.27	0.12	0.09	0.778	0.385	0.955	0.8292	0.9093	0.428	protein_coding
AT3G02210	3.03	2.46	2.74	2.8	2.55	2.22	2.58	2.37	8.85	7.28	3.67	4.66	-0.013	-0.054	0.955	1	1	1.391e-05	protein_coding	COBRA-like protein 1 precursor
AT5G44574	10.59	14.77	10.85	12.04	4.14	2.88	3.34	1.81	0.97	2.29	0.98	0.68	0.147	0.438	0.954	1	0.7542	0.2178	protein_coding
AT5G60022	0.5	0.74	0.42	0.42	1.1	1.59	1.17	1.58	2.81	1.83	1.03	1.37	0.546	-0.029	0.954	1	1	0.02993	other_rna	other RNA
AT2G26695	6.63	7.39	3.75	8.62	0.67	0.61	1.29	1.32	0	0.31	0	0.16	0.18	-1.017	0.954	1	0.6176	0.8648	protein_coding	Ran BP2/NZF zinc finger-like superfamily protein
AT4G26170	0.41	0.29	0.19	0.44	0.54	0.52	0.5	0.35	0.98	1.1	0.56	0.51	0.146	0.326	0.951	1	0.9056	0.06981	protein_coding
AT5G59280	0	0.1	0	0	2.42	2.73	1.78	2.21	1.65	1.32	1	0.52	3.175	0.369	0.95	1	0.7898	0.08603	protein_coding	pumilio 16
AT1G54095	6.96	5.65	10.37	9.23	2.32	3.62	4.17	2.38	7.2	4.27	3.61	2.3	-0.636	-0.146	0.95	0.4403	0.9684	0.0234	protein_coding	Protein of unknown function (DUF1677)
AT2G25625	0.68	0.5	1.54	1.11	4.71	6.02	5.67	4.3	10.81	10.17	6.01	4.82	-1.158	0.101	0.949	0.2159	0.9715	0.0006572	protein_coding
AT5G61850	0.04	0.04	0	0.04	0.26	0.27	0.14	0.69	5.02	4.81	3.2	1.88	0.857	-0.604	0.949	1	0.8304	0.06631	protein_coding	floral meristem identity control protein LEAFY (LFY)
AT2G35300	0.49	0.5	0.59	0.59	11.3	13.4	15.76	24.69	54.4	33.29	27.12	18.24	-0.247	-0.71	0.949	1	0.3028	0.01033	protein_coding	Late embryogenesis abundant protein, group 1 protein
AT4G04490	0.19	0.62	0.22	0.24	0.36	0.29	0.47	0.44	8.03	6.64	3.6	4	0.8	-0.482	0.948	0.7877	0.7898	0.0007545	protein_coding	cysteine-rich RLK (RECEPTOR-like protein kinase) 36
AT3G61470	7.61	5.78	5.26	5.22	7.55	7.13	4.33	4.34	17.14	18.63	10.13	8.4	0.354	0.759	0.947	0.8463	0.07273	0.000317	protein_coding	photosystem I light harvesting complex gene 2
AT5G14545	58.52	38.29	67.98	48.17	33.67	38.16	39.77	37.72	18.22	15.72	6.55	11.13	-0.262	-0.11	0.947	1	0.9708	0.06151	mirna	MIR398B; miRNA
AT2G17120	17.3	17.43	17.93	17.45	22.53	25.84	26.55	27.67	131.09	142.07	70.25	71.66	-0.027	-0.165	0.945	1	0.6776	3.896e-16	protein_coding	lysm domain GPI-anchored protein 2 precursor
AT5G04730	0.4	1.49	0.15	0.2	0.23	0.15	0.14	0.1	0.3	0.16	0.1	0.14	2.396	0.641	0.944	0.002317	0.902	0.5064	protein_coding	Ankyrin-repeat containing protein
AT5G37440	1.6	1.79	1.44	1.24	4.76	4.48	3.39	3.48	3.6	4.17	1.94	2.1	0.336	0.427	0.944	0.9798	0.3798	0.0003543	protein_coding	Chaperone DnaJ-domain superfamily protein
AT4G12410	0.38	0.77	0.83	0.61	6.84	5	3.77	5	15.34	14.68	8.38	7.24	-0.325	0.439	0.94	1	0.5822	0.0004713	protein_coding	SAUR-like auxin-responsive protein family
AT1G19750	1.24	1.15	0.71	0.57	1.99	2.68	2.29	2.13	1.71	1.79	0.95	0.88	0.902	0.076	0.939	0.2486	0.996	0.01916	protein_coding	Transducin/WD40 repeat-like superfamily protein
AT2G39640	0	0	0	0	0.16	0.26	0.05	0.06	0.62	0.64	0.25	0.42	0	1.906	0.937	1	0.3164	0.1794	protein_coding	glycosyl hydrolase family 17 protein
AT5G64190	0.15	0.09	0.12	0.15	0.48	0.81	0.44	0.44	18.95	20.44	10.81	9.75	-0.155	0.528	0.937	1	0.753	5.544e-07	protein_coding
AT1G61440	0.2	0.29	0.18	0.22	0.55	0.64	0.19	0.3	0.78	0.51	0.16	0.52	0.271	1.291	0.935	1	0.2037	0.1675	protein_coding	S-locus lectin protein kinase family protein
AT2G18720	0.3	0.4	0.13	0.16	0.86	0.77	0.64	0.79	1.65	1.52	0.78	0.88	1.21	0.207	0.935	0.5978	0.9531	0.02654	protein_coding	Translation elongation factor EF1A/initiation factor IF2gamma family protein
AT1G55175	0.3	0.9	1.09	0.69	6	4.2	5.66	4.65	4.35	7.09	3.42	2.55	-0.564	-0.015	0.932	1	1	0.1121	protein_coding
AT3G61730	0	0.05	0.05	0.05	1.45	2.56	1.21	0.86	3.58	3.14	2.01	1.5	-0.839	0.942	0.931	1	0.2643	0.03728	protein_coding	reduced male fertility
AT1G66345	4	4.18	3.03	2.56	4.21	4.65	2.93	2.38	4.7	5.73	3.02	2.43	0.549	0.733	0.931	0.1404	0.01697	2.794e-05	protein_coding	Pentatricopeptide repeat (PPR) superfamily protein
AT5G51680	8.74	10.2	7.3	9.73	3.48	6.24	4.42	4.07	19.48	23.75	11.56	11.11	0.152	0.193	0.931	1	0.8762	0.0001222	protein_coding	hydroxyproline-rich glycoprotein family protein
AT1G30660	0.66	1.44	0.81	0.38	0.54	0.95	0.48	0.24	1.22	1.3	0.7	0.61	0.822	1.026	0.93	0.7743	0.5035	0.1639	protein_coding	nucleic acid binding;nucleic acid binding
AT2G02061	0.12	0.04	0.08	0.08	0.31	1.2	0.76	0.47	4.54	6.15	3.41	2.19	0.009	0.287	0.93	1	0.9593	0.09387	protein_coding	Nucleotide-diphospho-sugar transferase family protein
AT1G29000	5.29	4.18	5.29	4.07	3.88	4.47	3.23	4.12	1.79	1.06	0.99	0.48	0.018	0.185	0.93	1	0.9156	0.1027	protein_coding	Heavy metal transport/detoxification superfamily protein
AT3G50420	1.29	1.15	0.93	1.13	1.71	1.38	1	1.45	0.84	1.3	0.52	0.61	0.244	0.335	0.929	1	0.7821	0.03414	protein_coding	Pentatricopeptide repeat (PPR) superfamily protein
AT1G08270	0.89	1.08	0.97	0.58	1.57	2.56	0.98	1.11	1.9	1.31	1.05	0.62	0.339	0.981	0.928	1	0.2775	0.1319	protein_coding
AT1G65310	49.07	31.64	46.48	33.8	1	1.41	1.27	0.55	1.08	0.82	0.36	0.64	0.008	0.382	0.928	1	0.8657	0.1752	protein_coding	xyloglucan endotransglucosylase/hydrolase 17
AT5G14780	20.44	27.55	15.55	21.82	24.63	29.08	20.54	20.73	113.9	122.16	67.35	56.7	0.361	0.38	0.928	0.4619	0.3504	1.239e-06	protein_coding	formate dehydrogenase
AT5G56510	0	0	0	0.08	0.09	0.06	0.05	0.08	0.72	0.71	0.34	0.4	-3.696	0.261	0.928	0.9855	1	0.1492	protein_coding	pumilio 12
AT5G07080	26.74	30.79	29.41	33.84	10.54	12.49	14.26	12.33	13.87	12.76	7.18	6.81	-0.137	-0.209	0.928	1	0.6694	1.006e-07	protein_coding	HXXXD-type acyl-transferase family protein
AT5G58780	3.41	4.81	4.38	5.41	2.79	7	3.31	3.76	7.4	11.94	4.9	5.28	-0.252	0.467	0.927	1	0.7157	0.03913	protein_coding	Undecaprenyl pyrophosphate synthetase family protein
AT4G37580	2.87	2.62	1.88	2.32	2.95	3.44	2.02	3.07	1.2	1.1	0.64	0.56	0.386	0.332	0.927	0.7567	0.6611	0.03034	protein_coding	Acyl-CoA N-acyltransferases (NAT) superfamily protein
AT5G52290	0.1	0.04	0.08	0	0.34	0.45	0.32	0.4	1.08	0.68	0.45	0.47	0.798	0.132	0.927	1	0.9815	0.04419	protein_coding	shortage in chiasmata 1
AT1G05920	0	0	0	0	0.3	0.58	0.63	0.88	0.52	0.75	0.39	0.28	0	-0.782	0.927	1	0.6202	0.2602	protein_coding	Domain of unknown function (DUF313)
AT4G37295	2.91	2.23	1.85	2.12	4.94	8.11	3.66	4.49	2.93	2.6	1.65	1.23	0.374	0.678	0.926	1	0.3447	0.08427	protein_coding
AT4G30670	112.37	126.75	93.23	102.87	25.1	31.14	25.37	19.95	17.98	18.76	10.92	8.36	0.286	0.309	0.926	0.6636	0.5397	5.581e-05	protein_coding	Putative membrane lipoprotein
AT5G43300	0.63	0.25	0.25	0.35	4.02	3.78	3.36	4.74	18.88	19.25	10.92	9.13	0.563	-0.05	0.926	0.9951	0.9974	1.363e-05	protein_coding	PLC-like phosphodiesterases superfamily protein
AT4G17660	0.04	0.08	0.04	0	0.5	0.89	0.7	0.28	1.79	2.26	1.02	1.11	1.388	0.489	0.925	1	0.8428	0.1008	protein_coding	Protein kinase superfamily protein
AT4G03400	5.05	4.64	3.09	4.53	2.87	2.82	1.64	2.04	5.45	5.11	2.94	2.62	0.345	0.63	0.924	0.7652	0.1862	0.000333	protein_coding	Auxin-responsive GH3 family protein
AT3G55630	0.51	0.52	0.54	0.6	4.26	4.83	4.46	4.49	29.18	29.04	13.84	16.88	-0.141	0.022	0.924	1	1	6.54e-09	protein_coding	DHFS-FPGS homolog D
AT1G01670	2.76	2.46	2.32	1.91	3.47	4.14	2.26	1.67	4.16	4.81	2.46	2.27	0.303	0.945	0.923	0.9495	0.00369	0.0002862	protein_coding	RING/U-box superfamily protein
AT2G45180	157.94	136.57	132.84	124.62	24.26	14.98	11.65	9.43	5.47	6.58	3.15	3.2	0.194	0.895	0.923	0.9272	0.0002637	0.002001	protein_coding	Bifunctional inhibitor/lipid-transfer protein/seed storage 2S albumin superfamily protein
AT2G46300	0.21	0.29	0.53	0.41	0.99	0.92	1.14	0.99	5.28	3.29	2.39	2.12	-0.914	-0.155	0.922	0.8371	0.9828	0.01968	protein_coding	Late embryogenesis abundant (LEA) hydroxyproline-rich glycoprotein family
AT5G09930	0	0.02	0.02	0.07	0.03	0.06	0	0	3.39	2.21	1.63	1.32	-1.756	3.835	0.921	1	0.7883	0.02647	protein_coding	ABC transporter family protein
AT2G35550	1.15	1.57	0.94	0.83	1.57	1.74	1.5	0.79	1.43	1.52	0.96	0.58	0.623	0.52	0.921	0.7284	0.6245	0.06257	protein_coding	basic pentacysteine 7
AT2G27270	0	0.12	0.06	0	3.45	4.16	3.31	3.7	4.09	5.04	2.14	2.69	0.857	0.12	0.921	1	0.9659	0.01052	protein_coding
AT1G30860	1.19	1.23	1.26	1.12	2.33	1.73	1.69	1.98	2.28	1.47	1.05	0.92	0.022	0.148	0.919	1	0.9282	0.00483	protein_coding	RING/U-box superfamily protein
AT4G09760	13.45	14.42	10.31	12.09	60.07	77.09	72.22	61.61	77.33	73.21	41.75	37.84	0.315	0.035	0.919	0.4169	0.9893	2.692e-10	protein_coding	Protein kinase superfamily protein
AT4G16640	0.85	0.96	1.16	1.39	0.9	0.82	0.58	0.76	0.54	0.63	0.31	0.3	-0.495	0.367	0.918	0.7987	0.8547	0.2107	protein_coding	Matrixin family protein
AT5G45310	1.05	0.95	0.71	1.2	1.79	1.94	1.34	1.94	7.92	6.13	4.02	3.41	0.065	0.189	0.917	1	0.9328	0.001882	protein_coding
AT4G11580	0.05	0	0.05	0	0.99	1.42	0.93	1.15	8.33	6.62	4.5	3.4	0.008	0.208	0.916	1	0.959	0.006562	protein_coding	RNI-like superfamily protein
AT4G09300	2.42	3.35	2.15	3.13	1.16	1.56	1.01	0.84	1.55	1.53	0.78	0.85	0.126	0.544	0.915	1	0.6713	0.06194	protein_coding	LisH and RanBPM domains containing protein
AT5G22545	0	0	0.09	0.34	3.05	6.4	3.41	6.28	9.87	7.61	5.18	4.06	-4.387	-0.035	0.915	0.6718	1	0.09952	protein_coding
AT5G62040	0	0.09	0	0	1.34	2.44	1.5	1.98	7.05	6.93	3.91	3.48	2.326	0.122	0.914	1	0.9872	0.01846	protein_coding	PEBP (phosphatidylethanolamine-binding protein) family protein
AT5G36110	3.36	2.38	2.01	3.06	3.99	4.55	3.56	5.2	3.74	2.97	1.82	1.73	0.18	-0.033	0.914	1	1	0.01075	protein_coding	cytochrome P450, family 716, subfamily A, polypeptide 1
AT5G66670	0.53	0.36	0.59	0.47	1.65	4.24	2.01	2.24	16.12	15.87	8.08	8.91	-0.251	0.469	0.913	1	0.6344	0.007434	protein_coding	Protein of unknown function (DUF677)
AT4G27110	0	0	0	0	0.79	0.37	0.35	0.4	0.82	1.08	0.64	0.36	0	0.628	0.912	1	0.741	0.1388	protein_coding	COBRA-like protein 11 precursor
AT5G17360	2.66	3.19	1.16	2.55	11.35	11.76	9.53	9.81	9.55	6.59	4.7	3.86	0.656	0.256	0.912	0.3603	0.7913	0.002541	protein_coding
AT2G03760	10.81	15.01	11.16	15.28	36.81	53.28	42.05	36.13	614.58	530.45	297.77	310.98	-0.035	0.204	0.911	1	0.7662	2.768e-06	protein_coding	sulphotransferase 12
AT4G34440	0.02	0.15	0.02	0	2.35	2.84	2.16	2.57	5.36	5.66	3.16	2.7	2.732	0.133	0.911	0.5167	0.9249	0.0001207	protein_coding	Protein kinase superfamily protein
AT1G75890	0.5	0.5	0.5	0.58	0.85	0.59	0.92	0.95	0.4	0.66	0.16	0.4	-0.104	-0.372	0.911	1	0.8925	0.3893	protein_coding	GDSL-like Lipase/Acylhydrolase superfamily protein
AT3G55580	0.34	0.23	0.31	0.17	0.57	0.69	0.62	1.14	5.86	5.44	3.36	2.64	0.241	-0.466	0.91	1	0.7487	0.004278	protein_coding	Regulator of chromosome condensation (RCC1) family protein
AT4G17600	1.73	1.61	1.78	1.54	1.59	2.44	1.33	1.25	1.18	1.52	0.66	0.77	0.01	0.639	0.908	1	0.5472	0.1499	protein_coding	Chlorophyll A-B binding family protein
AT4G33900	0	0.04	0	0	0.05	0.05	0.04	0.04	2.4	2.18	1.17	1.27	2.326	0.245	0.908	1	1	0.04329	protein_coding	Galactose oxidase/kelch repeat superfamily protein
AT1G36940	2.27	1.59	1.53	1.69	1.25	3	2.17	2.11	0.63	1.2	0.39	0.59	0.266	-0.011	0.907	1	1	0.2386	protein_coding
AT1G68700	0.7	0.33	0.79	0.47	0.59	0.93	0.94	1.21	1.35	1.96	1.15	0.6	-0.283	-0.5	0.906	1	0.8326	0.171	protein_coding
AT1G58037	2.38	1.82	2.58	3.09	0.34	0.28	0.62	0.32	1.2	1.36	0.61	0.76	-0.432	-0.632	0.906	0.6998	0.7379	0.03869	protein_coding	Cysteine/Histidine-rich C1 domain family protein
AT4G14700	1.31	1.06	1.46	1.49	0.43	0.67	0.65	0.53	0.22	0.4	0.23	0.1	-0.311	-0.099	0.905	0.9674	0.9971	0.2564	protein_coding	origin recognition complex 1
AT3G44735	7.57	7.93	7.48	5.96	13.02	24.56	11.76	18.01	64.11	60.96	36.43	30.38	0.206	0.337	0.904	1	0.6902	0.00127	protein_coding	PHYTOSULFOKINE 3 PRECURSOR
AT2G18180	0.03	0.03	0.06	0.03	0.59	0.95	0.79	0.54	36.7	42.42	20.74	21.55	-0.521	0.186	0.904	1	0.9308	1.466e-08	protein_coding	Sec14p-like phosphatidylinositol transfer family protein
AT3G47470	19.66	15.23	9.76	11.91	31.29	27.16	18.81	19.98	36.68	42.62	22.55	19.86	0.687	0.592	0.902	0.02619	0.07933	4.895e-05	protein_coding	light-harvesting chlorophyll-protein complex I subunit A4
AT4G33450	3.33	3.51	2.72	3.5	2.86	1.88	2.39	3.37	3.56	3	1.79	1.72	0.135	-0.27	0.901	1	0.8347	0.01406	protein_coding	myb domain protein 69
AT3G27250	0	0	0.24	0.28	1.53	1.29	1.57	2.15	5.78	3.76	3.04	2.04	-5.723	-0.393	0.901	0.02965	0.8172	0.03982	protein_coding
AT1G76820	1.12	1.18	1.17	0.95	1.27	1.41	1.08	0.95	1.92	1.92	0.95	1.11	0.117	0.4	0.9	1	0.6477	0.005559	protein_coding	eukaryotic translation initiation factor 2 (eIF-2) family protein
AT3G50940	0.03	0	0	0	0.29	0.6	0.21	0.03	5.36	5.93	3.14	2.9	2.326	1.831	0.899	1	0.1134	0.005634	protein_coding	P-loop containing nucleoside triphosphate hydrolases superfamily protein
AT2G38250	4.94	3.43	4.34	3.87	27.35	41.31	26.6	37.37	78.04	68.79	40.09	38.63	0.028	0.102	0.899	1	0.9541	0.0009861	protein_coding	Homeodomain-like superfamily protein
AT5G52100	0.52	0.61	0.4	0.81	0.97	0.43	0.48	0.93	2.24	1.99	1.39	0.86	-0.088	0.002	0.899	1	1	0.08981	protein_coding	Dihydrodipicolinate reductase, bacterial/plant
AT5G43450	2.08	1.64	0.98	2.61	4.06	7.67	5.25	3.62	160.55	155.66	82.31	87.53	0.051	0.399	0.897	1	0.6466	0.0019	protein_coding	2-oxoglutarate (2OG) and Fe(II)-dependent oxygenase superfamily protein
AT1G19540	15.39	15.47	10.76	11.94	5.79	4.18	4.18	4.71	6	8.92	4.21	3.8	0.443	0.17	0.897	0.2956	0.8944	0.0004696	protein_coding	NmrA-like negative transcriptional regulator family protein
AT3G05905	1.46	1.44	1.3	1.5	3.7	4.04	3.28	3.06	4.47	5.2	2.67	2.53	0.049	0.286	0.896	1	0.5693	4.031e-06	other_rna	other RNA
AT1G33160	0.09	0.19	0	0.09	9.15	6.08	6.7	7.36	16.46	15.21	8.99	8	1.388	0.118	0.896	1	0.9623	0.002315	pseudogene
AT3G60760	0.13	0	0	0	4.47	3.84	3.61	4.04	12.15	12.36	6.05	7.14	2.326	0.124	0.895	1	0.9844	0.006137	protein_coding
AT4G12350	0.84	0.45	1.28	1.06	3.45	6.99	6.44	6.09	15.8	9.83	6.4	7.38	-0.852	-0.265	0.895	0.705	0.8842	0.03372	protein_coding	myb domain protein 42
AT1G21722	0	0	0	0	2.12	2.99	2.21	1.71	6.02	5.41	2.84	3.31	0	0.372	0.894	1	0.8104	0.01652	protein_coding
AT4G01250	30.1	33.96	31.64	28.93	16.38	34.54	21.43	19.21	44.06	41.52	24.01	22.03	0.081	0.324	0.894	1	0.6755	0.001557	protein_coding	WRKY family transcription factor
AT2G30080	10.79	9.32	8.39	9.77	8.58	8.68	7	8.58	4.42	5.97	2.82	2.77	0.148	0.15	0.894	1	0.8781	0.000674	protein_coding	ZIP metal ion transporter family
AT4G02770	13.49	11.75	9.73	11.02	4.74	5.5	2.66	2.07	12.47	13.89	7.74	6.43	0.283	1.108	0.893	0.9403	0.007812	0.001244	protein_coding	photosystem I subunit D-1
AT1G04880	0.55	0.43	0.45	0.3	0.59	0.89	0.73	0.7	1.23	0.8	0.6	0.49	0.363	0.056	0.893	1	1	0.1444	protein_coding	HMG (high mobility group) box protein with ARID/BRIGHT DNA-binding domain
AT5G40900	0.05	0.15	0.05	0.2	0.39	0.46	0.32	0.05	3.1	4.14	1.75	2.16	-0.295	1.16	0.892	1	0.6322	0.04348	protein_coding	Nucleotide-diphospho-sugar transferase family protein
AT5G50220	0	0	0	0	1.23	0.79	0.95	0.72	1.1	1.04	0.71	0.43	0	0.275	0.892	1	0.9217	0.1657	protein_coding	F-box family protein
AT4G26488	1.11	1.61	0.28	0.36	1.91	1.45	1.17	0.87	1.11	1.63	0.67	0.81	2.082	0.71	0.891	0.0006936	0.4625	0.1064	other_rna	other RNA
AT4G36280	0.29	0.5	0.18	0.27	1.04	1.31	0.74	0.87	0.86	0.84	0.48	0.43	0.811	0.552	0.891	0.7877	0.6045	0.09184	protein_coding	Histidine kinase-, DNA gyrase B-, and HSP90-like ATPase family protein
AT5G41730	0.99	0.91	0.88	0.63	0.05	0	0.04	0	0.17	0.09	0.02	0.12	0.335	0.246	0.891	1	1	0.6065	protein_coding	Protein kinase family protein
AT1G67920	8.79	9.24	6.28	6.7	41.28	54.75	38.34	43.74	90.92	86.22	49.58	45.93	0.473	0.227	0.891	0.3161	0.6177	1.35e-08	protein_coding
AT3G04050	0.22	0.06	0.16	0.44	2.69	2.92	2.84	3.23	3.19	2.51	1.43	1.65	-1.048	-0.11	0.891	0.7875	0.9662	0.009919	protein_coding	Pyruvate kinase family protein
AT5G55340	0.38	0.68	0.92	1.42	0.81	0.59	1.04	0.58	0.31	0.18	0.08	0.18	-1.145	-0.217	0.891	0.2355	0.9684	0.6172	protein_coding	MBOAT (membrane bound O-acyl transferase) family protein
AT5G41090	0.3	0.31	0.23	0.3	1.03	2.31	2.22	2.26	0.65	0.24	0.15	0.32	0.196	-0.425	0.891	1	0.8544	0.6268	protein_coding	NAC domain containing protein 95
AT5G39710	3.5	3.35	2.81	2.79	3.75	4.07	3.48	3.64	3.97	4.38	1.67	2.85	0.29	0.135	0.89	0.923	0.9189	0.000955	protein_coding	Tetratricopeptide repeat (TPR)-like superfamily protein
AT5G27200	3.32	2.91	4.12	3.21	1.18	2.7	2.53	2.63	0.61	0.72	0.11	0.61	-0.234	-0.416	0.89	1	0.8428	0.6112	protein_coding	acyl carrier protein 5
AT5G24220	1.36	1.21	0.85	1.06	0.1	0	0	0	0.05	0.04	0.04	0	0.423	3.298	0.889	1	0.9092	1	protein_coding	Lipase class 3-related protein
AT1G18280	0.75	2.09	1.5	1.06	0.21	0.59	0.06	0.19	0.07	0.07	0.06	0	0.147	1.668	0.889	1	0.6364	1	protein_coding	Bifunctional inhibitor/lipid-transfer protein/seed storage 2S albumin superfamily protein
AT5G25230	0.03	0.1	0.03	0.13	0.19	0.56	0.17	0.12	0.51	0.55	0.33	0.25	-0.302	1.389	0.889	1	0.2876	0.2472	protein_coding	Ribosomal protein S5/Elongation factor G/III/V family protein
AT1G70985	1.8	1.11	1.72	1.88	0.09	0.18	0	0	0.17	0	0.08	0	-0.303	3.835	0.888	1	0.7883	1	protein_coding	hydroxyproline-rich glycoprotein family protein
AT5G37400	1.18	1.34	0.74	0.99	1.89	1.78	1.02	1.32	2.34	1.92	1.04	1.26	0.54	0.657	0.888	0.6299	0.2271	0.00539	protein_coding	Family of unknown function (DUF577)
AT3G16650	2.01	2.72	1.28	1.59	1.98	2.07	1.39	1.26	1.67	2.2	1.1	0.99	0.716	0.612	0.888	0.1358	0.2961	0.01107	protein_coding	Transducin/WD40 repeat-like superfamily protein
AT4G22210	0	0.19	1.29	0.18	0	0	0	0	0.2	0.19	0.18	0	-2.713	0	0.888	0.5277	1	1	protein_coding	low-molecular-weight cysteine-rich 85
AT5G41050	0.94	0.79	0.99	0.73	0.06	0.25	0.63	0.05	0.11	0	0.05	0	0.01	-1.165	0.888	1	0.7327	1	protein_coding	Pollen Ole e 1 allergen and extensin family protein
AT1G52430	0.38	0.29	0.42	0.32	2.27	3.26	1.69	1.71	9.2	7.83	4.47	4.74	-0.162	0.703	0.887	1	0.04703	4.361e-05	protein_coding	Ubiquitin carboxyl-terminal hydrolase-related protein
AT1G60050	0.64	1.17	0.73	0.73	0	0.1	0	0.04	0.05	0.05	0	0.05	0.315	1.081	0.886	1	1	1	protein_coding	Nodulin MtN21 /EamA-like transporter family protein
AT4G25020	0.93	0.84	0.54	0.75	0.7	1.52	0.89	0.82	0.65	0.72	0.39	0.35	0.452	0.363	0.886	1	0.862	0.2371	protein_coding	D111/G-patch domain-containing protein
AT1G17230	1.97	1.84	2.14	2.17	0.57	0.89	0.82	0.59	2.35	2	1.22	1.13	-0.177	0.04	0.886	1	1	0.002379	protein_coding	Leucine-rich receptor-like protein kinase family protein
AT5G50140	0.15	0.03	0.12	0	0	0	0	0	0.03	0.03	0	0.03	0.566	0	0.886	1	1	1	protein_coding	Ankyrin repeat family protein
AT1G16420	1.62	1.35	1.4	1.33	0.21	0	0.07	0.04	0	0.08	0	0.04	0.119	0.949	0.884	1	0.9828	1	protein_coding	metacaspase 8
AT4G08210	0.82	0.97	1.28	0.82	1.73	2.45	1.72	2.1	5.2	4.82	2.72	2.71	-0.232	0.132	0.884	1	0.9434	0.001157	protein_coding	Pentatricopeptide repeat (PPR-like) superfamily protein
AT5G15840	1.16	1.45	0.49	0.67	8.41	9.72	8.78	9.91	4.74	3.47	2.98	1.44	1.167	-0.044	0.884	0.08889	1	0.02105	protein_coding	B-box type zinc finger protein with CCT domain
AT1G52120	0.43	2.73	0.89	1.22	0.1	0.18	0.25	0.09	0.07	0	0	0.03	0.579	-0.284	0.883	1	1	1	protein_coding	Mannose-binding lectin superfamily protein
AT3G51760	0	0	0	0.03	0.5	0.76	0.35	0.58	0.75	0.58	0.37	0.34	-2.318	0.434	0.882	1	0.8446	0.2174	protein_coding	Protein of unknown function (DUF688)
AT4G11330	7.33	10.38	8.81	10.82	13.36	20.23	17.21	15.5	22.24	16.2	10.61	10.24	-0.148	0.038	0.882	1	1	0.0009034	protein_coding	MAP kinase 5
AT4G00970	0	0	0	0	0.14	0.48	0.18	0.19	0.75	0.76	0.43	0.39	0	0.729	0.881	1	0.7529	0.1668	protein_coding	cysteine-rich RLK (RECEPTOR-like protein kinase) 41
AT1G02660	2.58	3.22	3.02	4.45	51.7	67.69	58.14	62.83	51.6	42.88	27.92	23.35	-0.365	-0.019	0.881	0.5742	1	1.597e-06	protein_coding	alpha/beta-Hydrolases superfamily protein
AT2G27280	0.11	0.04	0	0	4.28	4.2	3.83	3.22	12.4	13.22	8.07	5.83	4.092	0.264	0.88	0.8369	0.7918	0.0003987	protein_coding	Coiled-coil domain-containing protein 55 (DUF2040)
AT5G01732	0.01	0.1	0.06	0.07	0.08	0.07	0.06	0.01	0.48	0.5	0.29	0.24	-0.154	0.835	0.879	1	0.8358	0.1186	other_rna	other RNA
AT5G42330	10.16	8.86	9.91	8.28	13.16	13.23	10.78	12.1	14.93	10.88	7.23	6.78	0.065	0.208	0.879	1	0.7676	5.098e-05	protein_coding
AT4G10340	17.66	10.95	11.15	13.76	19.26	15.45	12.23	14.05	32.94	36.19	19.82	17.78	0.2	0.402	0.878	1	0.7375	0.03249	protein_coding	light harvesting complex of photosystem II 5
AT2G41870	5.86	6.01	5.76	5.16	33.85	40.54	34.71	39.82	35.2	23.32	16.68	15.16	0.121	-0.003	0.877	1	1	3.534e-05	protein_coding	Remorin family protein
AT5G04660	0.43	0.35	0.69	0.72	0.53	0.98	0.56	0.77	3.63	2.78	1.67	1.82	-0.844	0.181	0.876	0.5122	0.9612	0.0125	protein_coding	cytochrome P450, family 77, subfamily A, polypeptide 4
AT1G21525	1.54	1.04	0.85	0.77	5.18	6.35	4.33	6.41	11.63	9.63	6.33	5.23	0.662	0.105	0.876	0.964	0.9864	0.02882	pseudogene
AT3G11260	4.75	4.23	7.31	6.55	7.41	6.43	8.69	5	15.12	15.87	8.55	8.33	-0.625	0.01	0.876	0.2409	1	0.0008522	protein_coding	WUSCHEL related homeobox 5
AT5G18633	0.3	0.29	0.26	0.3	2.28	2.99	2.81	2.01	7.44	7.31	3.87	4.17	0.085	0.126	0.875	1	0.9095	2.561e-05	transposable_element_gene	transposable element gene
AT1G73680	4.71	4.67	4.37	4.75	3.65	5.28	4.4	4.37	14.86	14.04	8	7.74	0.04	0.025	0.875	1	1	1.539e-06	protein_coding	alpha dioxygenase
AT4G17905	1.86	1.94	2.47	1.81	7.49	4.93	4.85	6.44	1.55	1.57	0.87	0.83	-0.174	0.14	0.874	1	0.9474	0.1193	protein_coding	RING/U-box superfamily protein
AT1G04220	12.9	9.44	13.42	12.34	35.46	42.24	39.73	39.76	24.13	21.84	12.25	12.82	-0.205	-0.033	0.874	0.8854	0.996	7.403e-08	protein_coding	3-ketoacyl-CoA synthase 2
AT5G56910	9.36	9.44	6.2	5.3	10.7	8.7	5.86	7.52	8.39	9.43	4.82	4.91	0.709	0.539	0.872	0.02325	0.1725	0.0004796	protein_coding	Proteinase inhibitor I25, cystatin, conserved region
AT1G55180	2.38	2.05	2.65	1.87	1.01	1.39	1.28	1.39	0.95	0.89	0.35	0.65	-0.031	-0.153	0.872	1	0.9406	0.05621	protein_coding	phospholipase D alpha 4
AT1G76430	0.3	0.46	0.18	0.15	0.52	0.93	0.44	0.35	2.2	1.84	1.33	0.87	1.202	0.845	0.871	0.4406	0.4562	0.04233	protein_coding	phosphate transporter 1;9
AT3G43580	1.68	1.53	1.48	1.22	1.39	1.74	1.27	0.99	2.04	2.42	1.07	1.38	0.252	0.466	0.871	1	0.6466	0.0197	protein_coding	Beta-galactosidase related protein
AT4G28690	1.24	1.41	1.12	1.27	3.18	3.53	2.42	2.9	3.85	4.07	1.88	2.46	0.149	0.335	0.871	1	0.6279	0.00104	protein_coding
AT1G48870	1.05	0.99	0.97	0.73	1.36	1.66	1.47	1.38	0.9	0.94	0.45	0.55	0.261	0.081	0.871	1	0.9894	0.0616	protein_coding	Transducin/WD40 repeat-like superfamily protein
AT5G53486	0	0.13	0.06	0.06	0.15	0.15	0.41	0.13	6.81	11.84	4.82	5.38	0.01	-0.853	0.871	1	0.8812	0.05809	protein_coding
AT5G66110	0.23	0.24	0.23	0.23	1.24	2.65	1.36	2.25	14.69	12.16	8.42	6.24	0.01	0.113	0.87	1	1	0.02487	protein_coding	Heavy metal transport/detoxification superfamily protein
AT2G24270	0.95	0.44	0.63	0.43	0.29	0.48	0.27	0.48	0.17	0.26	0.07	0.17	0.382	0.04	0.87	1	1	0.5238	protein_coding	aldehyde dehydrogenase 11A3
AT3G03530	2.98	2.29	2.74	2.08	3.63	5.74	4.51	4.69	9.23	8.53	5.11	4.59	0.127	0.026	0.87	1	1	0.0007793	protein_coding	non-specific phospholipase C4
AT4G16860	0.18	0.17	0.18	0.13	0.15	0.34	0.25	0.13	0.08	0.04	0.05	0.01	0.179	0.335	0.869	1	0.9494	0.7224	protein_coding	Disease resistance protein (TIR-NBS-LRR class) family
AT3G28150	0.21	0.39	0.38	0.35	0.72	1.72	1.48	1.22	1.94	2.38	1.2	1.16	-0.29	-0.149	0.869	1	0.9796	0.07822	protein_coding	TRICHOME BIREFRINGENCE-LIKE 22
AT2G03020	0	0	0.09	0.17	0.49	0.41	0.48	0.69	4.71	1.77	1.87	1.66	-4.639	-0.364	0.869	0.5073	0.9369	0.1766	protein_coding	Heat shock protein HSP20/alpha crystallin family
AT3G15351	11.75	13.84	7.13	7.32	16.19	14.46	9.44	9.66	13.44	12.97	6.71	7.78	0.823	0.682	0.868	3.198e-05	0.001132	2.017e-06	protein_coding
AT3G02450	8.93	9.14	5.89	6.37	9.88	10.75	7.43	7.22	9.83	10.35	6.03	5.01	0.559	0.493	0.868	0.001629	0.01126	2.808e-09	protein_coding	cell division protein ftsH, putative
AT2G44255	5.24	5.05	4.67	4.73	8.98	7.96	7.3	8	10.49	11	5.79	5.99	0.132	0.15	0.868	1	0.7975	1.306e-08	other_rna	other RNA
AT4G37050	0.66	0.92	0.62	0.97	1.5	2.06	1.87	2.06	27.09	14.99	11.96	11.09	-0.018	-0.142	0.868	1	0.9623	0.006443	protein_coding	PATATIN-like protein 4
AT1G53790	4.37	4.31	3.62	3.01	5.06	5.62	3.87	3.25	10.06	10.2	5.67	5.44	0.388	0.581	0.867	0.2883	0.015	1.112e-08	protein_coding	F-box and associated interaction domains-containing protein
ATCG00720	1.34	1.36	0.82	0.97	1.78	2.45	1.16	1.26	4.3	4.46	2.93	1.83	0.59	0.799	0.866	0.9602	0.4658	0.03928	NA	NA
AT2G27505	0.45	1.86	0.85	0.98	1.28	1.42	1.36	0.67	2.25	2.49	0.88	1.73	0.328	0.403	0.866	1	0.8971	0.2626	protein_coding	FBD-like domain family protein
AT5G66620	2.44	2.65	2.41	1.89	4.35	8.24	5.89	6.41	13.27	11.13	6.58	6.8	0.241	0.032	0.866	1	1	0.001233	protein_coding	DA1-related protein 6
AT4G38010	1.89	1.63	1.37	1.78	2.69	2.9	1.72	2	2.09	1.78	1.16	0.95	0.159	0.589	0.865	1	0.2772	0.01385	protein_coding	Pentatricopeptide repeat (PPR-like) superfamily protein
AT4G37060	0.59	0.66	0.34	0.78	0.25	0.66	0.52	0.22	0.23	0.07	0.09	0.07	0.161	0.288	0.865	1	0.9415	0.7087	protein_coding	PATATIN-like protein 5
AT2G47780	0.16	0.32	0.27	0.27	27.05	35.24	27.45	34.33	76.38	62.64	42.47	33.83	-0.138	0.012	0.865	1	1	2.843e-05	protein_coding	Rubber elongation factor protein (REF)
AT1G52220	3.91	3.51	2.96	2.4	3.82	4.61	2.5	1.26	4.05	2.72	1.43	2.3	0.47	1.15	0.864	0.8743	0.02933	0.05563	protein_coding
AT1G13790	0.4	0.3	0.3	0.18	0.66	0.8	0.61	0.28	0.96	1.18	0.49	0.69	0.55	0.705	0.864	0.9951	0.5121	0.07289	protein_coding	XH/XS domain-containing protein
AT5G06730	3.63	5.15	4.01	4.57	2.37	4.77	3.09	2.87	21.11	24.79	14.85	10.35	0.035	0.258	0.864	1	0.8498	0.003371	protein_coding	Peroxidase superfamily protein
AT5G04960	19.15	23.64	18.73	21.18	0.51	0.7	0.16	0.55	0.69	0.29	0.42	0.11	0.1	0.799	0.862	1	0.4552	0.1633	protein_coding	Plant invertase/pectin methylesterase inhibitor superfamily
AT5G14330	219.31	213.79	198.88	198.07	16.6	20.29	13.96	11.37	21.21	21.23	13.71	9.52	0.126	0.537	0.862	0.9951	0.05119	3.102e-06	protein_coding
AT1G08810	0.16	0.4	0.27	0.27	0.89	0.97	0.68	0.66	1.59	0.82	0.81	0.5	0.011	0.461	0.862	1	0.8428	0.1672	protein_coding	myb domain protein 60
AT5G10770	27.31	29.85	25.45	29.59	21.56	22.82	18.39	21.47	34.15	47.47	23.09	21.82	0.054	0.156	0.862	1	0.7988	6.071e-08	protein_coding	Eukaryotic aspartyl protease family protein
AT2G14080	0.55	0.28	0.43	0.41	0.52	0.54	0.47	0.34	0.28	0.26	0.1	0.2	-0.014	0.385	0.861	1	0.7991	0.2116	protein_coding	Disease resistance protein (TIR-NBS-LRR class) family
AT5G10140	2.53	1.79	1.49	1	2.27	2.56	1.5	1.49	3.34	3	1.74	1.75	0.795	0.689	0.86	0.3185	0.3684	0.03154	protein_coding	K-box region and MADS-box transcription factor family protein
AT1G62000	0	0	0.2	0.14	2.03	1.61	0.88	1.63	1.9	3.09	1.21	1.54	-4.387	0.539	0.86	0.6613	0.7898	0.1472	protein_coding
AT1G74870	0.75	0.92	0.47	0.63	1.93	2.74	1.81	1.97	28.7	14.87	9.25	14.78	0.591	0.305	0.86	0.9738	0.8835	0.03342	protein_coding	RING/U-box superfamily protein
AT3G19620	0	0	0.04	0.04	1.62	1.31	1.72	1	4.77	4.9	2.49	2.84	-4.083	0.097	0.86	0.8402	0.9843	0.005801	protein_coding	Glycosyl hydrolase family protein
AT1G12420	7.33	5.88	7.66	7.78	65.4	92.66	76.66	89.03	120.9	104.33	70.16	53.89	-0.224	-0.068	0.86	0.9531	0.959	2.873e-06	protein_coding	ACT domain repeat 8
AT5G06750	18.6	19.06	20.12	19.41	26.49	33.73	34.06	35.74	194.04	166.06	113.35	85.01	-0.07	-0.213	0.86	1	0.6466	3.897e-08	protein_coding	Protein phosphatase 2C family protein
AT5G09640	0	0.03	0	0	0	0.03	0	0.09	0.97	0.77	0.66	0.28	2.326	-1.145	0.86	1	0.9494	0.222	protein_coding	serine carboxypeptidase-like 19
AT5G67520	12.79	14.98	10	12.27	14.61	15.11	15.03	12.47	12	13.06	7.25	6.56	0.318	0.111	0.859	0.435	0.8925	1.995e-06	protein_coding	adenosine-5'-phosphosulfate (APS) kinase 4
AT4G27920	0	0.08	0	0.08	1.89	1.95	2.36	1.98	4.42	4.52	2.61	2.3	0.008	-0.181	0.859	1	0.959	0.04025	protein_coding	PYR1-like 10
AT3G05625	0.81	0.48	0.09	0.47	0.98	0.96	0.47	0.6	0.46	0.27	0.17	0.23	1.2	0.851	0.858	0.5123	0.5301	0.5397	protein_coding	Tetratricopeptide repeat (TPR)-like superfamily protein
AT1G60030	1.47	1.74	1.37	2.13	4.62	5.25	4.87	6.07	11.69	12.03	6.4	6.7	-0.127	-0.147	0.857	1	0.8783	8.033e-06	protein_coding	nucleobase-ascorbate transporter 7
AT2G03530	2.07	2.42	2.67	2.55	5.6	9.63	4.51	5.91	3.95	2.74	1.85	1.84	-0.217	0.548	0.856	1	0.3516	0.01972	protein_coding	ureide permease 2
AT4G38080	394.23	377.78	375.94	341.66	192.92	172.34	152.55	160.42	27.16	21.55	12.23	14.72	0.105	0.223	0.856	1	0.4513	2.639e-07	protein_coding	hydroxyproline-rich glycoprotein family protein
AT1G07850	0.09	0.15	0.03	0	2.61	1.88	1.88	2.66	2.31	2.49	1.23	1.43	2.732	-0.012	0.856	0.5277	1	0.03199	protein_coding	Protein of unknown function (DUF604)
AT3G56660	0.28	0	0.34	0.18	0.47	0.67	0.64	0.52	0.42	0.41	0.23	0.22	-0.839	-0.026	0.856	0.947	1	0.365	protein_coding	basic region/leucine zipper motif protein 49
AT2G03750	0.08	0.27	0.11	0.31	0.13	0.05	0.18	0.08	4.39	5.05	2.46	2.76	-0.272	-0.507	0.856	1	0.9859	0.008445	protein_coding	P-loop containing nucleoside triphosphate hydrolases superfamily protein
AT2G15630	2.33	2.02	1.33	1.46	3.39	2.29	1.58	1.79	1.15	1.75	0.86	0.74	0.641	0.757	0.855	0.3303	0.1235	0.04237	protein_coding	Pentatricopeptide repeat (PPR) superfamily protein
AT4G21650	0.18	0.18	0.18	0.28	0.25	0.16	0.15	0.28	1.99	1.54	1.03	0.91	-0.339	-0.018	0.855	1	1	0.01854	protein_coding	Subtilase family protein
AT5G57530	11.47	14.16	10.19	14.61	0.05	0	0.04	0.05	0.78	0.67	0.31	0.49	0.048	-0.615	0.855	1	1	0.3078	protein_coding	xyloglucan endotransglucosylase/hydrolase 12
AT1G71160	0	0	0.03	0	0.77	0.6	0.68	1.12	1.91	1.78	0.88	1.16	-2.318	-0.378	0.854	1	0.8627	0.05953	protein_coding	3-ketoacyl-CoA synthase 7
AT2G37770	0.35	0.28	0.31	0.7	12.36	15.5	10.03	10.53	32.1	32.47	19.05	16.68	-0.67	0.438	0.853	0.9008	0.1454	2.204e-07	protein_coding	NAD(P)-linked oxidoreductase superfamily protein
AT1G02681	0.09	0.1	0.57	0.09	1.73	1.11	1.22	0.94	3.13	3.18	1.96	1.52	-1.678	0.388	0.852	0.9318	0.9243	0.1307	pseudogene
AT5G63350	1.1	1.57	1.14	2.12	32.43	32.5	39.04	46.75	72.79	70.3	42.25	36.98	-0.288	-0.401	0.852	1	0.1211	3.202e-08	protein_coding
AT4G19530	0.38	0.66	0.12	0.31	0.15	0.42	0.2	0.22	2.16	2.52	1.6	0.99	1.269	0.429	0.851	0.182	0.8889	0.1081	protein_coding	disease resistance protein (TIR-NBS-LRR class) family
AT4G22940	0.21	0.11	0.14	0.24	2.6	3.5	2.16	2.9	3.37	2.94	2.24	1.24	-0.273	0.272	0.851	1	0.8791	0.05302	protein_coding	Protein kinase superfamily protein
AT1G44160	16.49	14.9	14.85	17.63	4.97	6.22	5.78	4.54	2.91	2.83	1.34	1.85	-0.049	0.112	0.851	1	0.9233	0.003833	protein_coding	HSP40/DnaJ peptide-binding protein
AT5G13580	13.22	8.71	12.72	10.38	12.21	15.74	13.27	12.22	9.94	8.17	5.43	4.61	-0.075	0.132	0.85	1	0.8994	0.0002309	protein_coding	ABC-2 type transporter family protein
AT3G47090	0.11	0.03	0.03	0.05	0.78	0.73	0.79	0.67	1.19	1.32	0.6	0.8	0.827	0.05	0.85	1	1	0.0196	protein_coding	Leucine-rich repeat protein kinase family protein
AT5G12000	0	0.02	0	0	0.15	0.14	0.2	0.23	4.56	4.97	2.79	2.49	2.326	-0.54	0.85	1	0.8385	0.0005438	protein_coding	Protein kinase protein with adenine nucleotide alpha hydrolases-like domain
AT2G23180	0.51	0.32	0.91	0.57	0.2	0.2	0.39	0.37	1.22	1.26	0.82	0.55	-0.827	-0.933	0.85	0.5024	0.5481	0.07412	protein_coding	cytochrome P450, family 96, subfamily A, polypeptide 1
AT3G29670	1.2	1.09	2.24	1.73	9.86	9.21	8.16	11.09	9.55	5.41	5.08	3.21	-0.789	-0.013	0.849	0.3913	1	0.03333	protein_coding	HXXXD-type acyl-transferase family protein
AT1G32960	0	0	0.02	0.04	0.08	0.24	0.15	0.3	0.79	0.86	0.42	0.5	-3.696	-0.458	0.848	0.9855	0.9042	0.1017	protein_coding	Subtilase family protein
AT1G77730	1.87	1.35	0.78	0.97	1.52	1.85	1.56	1.69	1.16	1.08	0.71	0.52	0.874	0.053	0.847	0.4288	1	0.2332	protein_coding	Pleckstrin homology (PH) domain superfamily protein
AT5G17700	2.5	3.55	4	4.17	2.83	5.5	5.93	4.61	5.87	10.61	5.59	3.56	-0.431	-0.341	0.847	0.9281	0.8139	0.05202	protein_coding	MATE efflux family protein
AT1G33510	0.05	0.14	0	0	2.3	2.54	1.04	1.17	4.62	5.08	2.87	2.51	4.093	1.132	0.846	0.8366	0.02684	0.007312	pseudogene
AT4G17695	1.25	1.4	1.61	0.58	3.12	4.16	2.47	2.81	4.45	4.33	2.29	2.59	0.277	0.461	0.846	1	0.6087	0.01916	protein_coding	Homeodomain-like superfamily protein
AT2G23110	0.06	0.11	0.28	0.11	3.97	4.48	3.35	4.84	29.13	28.17	16.85	15.01	-1.148	0.049	0.846	1	1	5.645e-05	protein_coding	Late embryogenesis abundant protein, group 6
AT2G43255	0	0	0.04	0	0.58	1.09	0.62	0.54	1.98	1.37	0.87	0.99	-2.318	0.505	0.845	1	0.825	0.1347	protein_coding
AT1G03130	2.97	3.67	3.45	4.05	10.61	11.32	8.8	8.9	24.67	29.82	16.4	13.89	-0.177	0.309	0.845	1	0.5716	8.147e-06	protein_coding	photosystem I subunit D-2
AT1G18400	5.69	4.37	3.41	1.52	5.2	4.41	4.15	5.02	9.23	9.18	5.66	4.57	1.029	0.07	0.845	0.1254	1	0.06021	protein_coding	BR enhanced expression 1
AT5G61495	0	0	0.11	0	5.48	6.04	6.78	5.34	12.89	12.2	7.7	6.22	-2.318	-0.078	0.845	1	0.9995	0.006588	protein_coding
AT4G22950	3.41	4.66	3.76	4.39	11.23	19.79	21.44	17.95	15.44	22.58	11.14	10.01	-0.014	-0.346	0.845	1	0.7002	0.0105	protein_coding	AGAMOUS-like 19
AT1G74190	0.03	0.02	0	0	0.21	0.25	0.34	0.28	0.57	0.54	0.25	0.37	3.705	-0.419	0.845	0.9852	0.8941	0.1425	protein_coding	receptor like protein 15
AT4G25330	0	0.07	0	0	0.23	0.71	0.74	0.67	3.36	2.81	0.66	2.79	2.327	-0.584	0.845	1	0.8925	0.3331	protein_coding
AT3G54530	0.55	0.37	0.04	0.18	0.21	0.22	0.07	0.15	21.47	20.21	10.91	12.34	2.024	0.98	0.843	0.06487	0.755	2.27e-05	protein_coding
AT2G05540	3.25	3.94	2.93	5.8	5.6	7.06	8.62	10.62	14.93	15.75	7.42	9.7	-0.279	-0.603	0.843	1	0.3457	0.01039	protein_coding	Glycine-rich protein family
AT2G25890	0	0	0	0.06	0.15	0.76	1.31	1.22	13.73	9.36	6.23	6.64	-2.318	-1.476	0.843	1	0.1668	0.02678	protein_coding	Oleosin family protein
AT2G22500	14.21	14.22	14.19	12.86	37.91	61.8	36.66	43.27	40.04	31.4	19.31	20.55	0.071	0.319	0.842	1	0.562	0.0002128	protein_coding	uncoupling protein 5
AT1G59840	2.05	2.1	1.91	2.05	3.42	2.71	3.11	2.34	1.38	1.84	1	0.79	0.068	0.165	0.842	1	0.901	0.01898	protein_coding	cofactor assembly of complex C
AT1G24600	2.45	2.48	5.36	3.85	46.09	44.93	40.81	57.64	61.28	46.37	31.86	28.13	-0.897	-0.112	0.842	0.185	0.929	0.0004538	protein_coding
AT5G58280	1.93	1.31	1.75	2.23	2.41	2.62	1.94	1.46	1.94	1.42	0.87	1.01	-0.295	0.557	0.841	1	0.6526	0.1941	protein_coding	AP2/B3-like transcriptional factor family protein
AT5G05390	0.14	0.34	0.28	0.37	0.52	0.53	1.1	0.71	4.34	4.48	2.57	2.34	-0.42	-0.781	0.841	1	0.4661	0.0134	protein_coding	laccase 12
AT3G11750	4.15	5.2	1.74	3.06	5.11	6.18	4.73	3.05	3.62	3.68	1.29	2.81	0.957	0.53	0.84	0.3283	0.6628	0.1893	protein_coding	Dihydroneopterin aldolase
AT4G02700	0.61	0.78	0.52	0.61	0.79	0.47	0.48	0.54	0.2	0.26	0.12	0.13	0.299	0.299	0.84	1	0.8887	0.4398	protein_coding	sulfate transporter 3;2
AT4G22920	6.3	5.53	4.59	5.06	12.21	15.9	12.26	10.92	13.89	13.72	8.56	6.83	0.294	0.277	0.84	0.7459	0.5198	4.067e-06	protein_coding	non-yellowing 1
AT4G16940	0.11	0.08	0.03	0.05	0.42	0.48	0.51	0.27	0.36	0.42	0.19	0.25	1.199	0.186	0.839	0.8628	0.9498	0.1835	protein_coding	Disease resistance protein (TIR-NBS-LRR class) family
AT5G09520	37.58	32.31	42.98	38.2	29.6	31.74	25.2	25.7	10.58	8.61	4.2	6.58	-0.216	0.269	0.838	0.8788	0.5632	0.00156	protein_coding	hydroxyproline-rich glycoprotein family protein
AT2G18360	27.86	31.8	23.77	31.62	30.94	41.16	36.12	39.52	70.76	48.65	33.76	33.02	0.107	-0.069	0.838	1	0.9652	3.051e-05	protein_coding	alpha/beta-Hydrolases superfamily protein
AT5G53380	1.49	1.92	0.76	1.29	0.61	0.63	0.31	0.5	0.35	0.14	0.16	0.11	0.727	0.622	0.836	0.548	0.7726	0.5833	protein_coding	O-acyltransferase (WSD1-like) family protein
AT5G66710	0.7	1.01	0.7	0.6	2.93	2.16	1.87	2.26	4.73	5.67	3.28	2.53	0.396	0.303	0.836	1	0.7898	0.006502	protein_coding	Protein kinase superfamily protein
AT2G02380	3.07	3.83	1.83	1.95	2.77	4.04	2.78	2.89	6.64	7.15	3.67	4.05	0.866	0.262	0.836	0.1006	0.8499	0.005178	protein_coding	glutathione S-transferase (class zeta) 2
AT2G26030	9.61	11.73	6.66	7.65	7.62	8.34	5.74	5.82	10.41	9.96	5.21	6.22	0.576	0.463	0.835	0.01688	0.1536	1.158e-05	protein_coding	F-box/RNI-like/FBD-like domains-containing protein
AT2G11280	0.4	0.33	0.33	0.26	0.75	0.99	0.57	0.95	0.83	1.12	0.76	0.31	0.328	0.2	0.835	1	0.9664	0.2156	pseudogene
AT3G19085	0	0.06	0	0	1.26	1.64	1.44	1.56	1.05	1.71	0.97	0.56	2.326	-0.053	0.835	1	1	0.2016	protein_coding
AT2G36145	1.71	0.93	1.71	1.32	1.35	1.32	1.82	1.12	0.77	2.01	0.78	0.78	-0.191	-0.142	0.835	1	1	0.3333	protein_coding
AT2G45600	0.18	0.14	0.07	0.25	0.69	0.62	1.27	0.81	1.55	1.11	0.73	0.76	0.01	-0.669	0.835	1	0.5957	0.1178	protein_coding	alpha/beta-Hydrolases superfamily protein
AT1G70390	0	0.54	0.24	0.14	0.22	0.57	0.4	0.24	3.71	3.04	2.38	1.4	0.46	0.278	0.834	1	1	0.1809	protein_coding	F-box and associated interaction domains-containing protein
AT1G77160	0	0.09	0	0.09	0	0.05	0.04	0	1.31	1.24	0.99	0.42	0.01	0.223	0.834	1	1	0.2545	protein_coding	Protein of unknown function (DUF506)
AT1G50590	2.32	2.93	4.38	3.46	19.28	28.83	32.14	28.5	45.36	30.63	22.61	19.98	-0.578	-0.335	0.834	0.4532	0.5972	0.0007982	protein_coding	RmlC-like cupins superfamily protein
AT1G05020	0.22	0.47	0.54	0.54	0.09	0.05	0.13	0.06	0.13	0.31	0.08	0.17	-0.652	-0.444	0.834	0.8609	0.9971	0.4753	protein_coding	ENTH/ANTH/VHS superfamily protein
AT3G49570	3.82	4.27	10.16	5.48	9.95	22.15	15.87	12.32	124.36	100.61	63.15	63.08	-0.951	0.185	0.833	0.1744	0.9243	0.02734	protein_coding	response to low sulfur 3
AT2G22240	5.82	6.17	6.06	6.65	26.44	37.31	23.11	27.13	195.66	173.68	99.11	108.4	-0.083	0.344	0.832	1	0.4068	9.651e-06	protein_coding	myo-inositol-1-phosphate synthase 2
AT4G05100	2.54	3.53	3.89	5.04	43.87	58.49	50.13	47.92	61.68	57.43	36.67	30.19	-0.557	0.062	0.832	0.2477	0.965	3.044e-06	protein_coding	myb domain protein 74
AT2G39010	4.29	5.37	4.71	5.11	2.61	3.6	3.49	2.28	1.08	1.26	0.69	0.62	-0.023	0.102	0.831	1	0.9881	0.2104	protein_coding	plasma membrane intrinsic protein 2E
AT1G68530	2.56	2.2	2.49	3.88	15.31	20.88	21.3	29.37	21.2	20.86	11.36	12.28	-0.421	-0.485	0.831	0.7147	0.3208	0.001561	protein_coding	3-ketoacyl-CoA synthase 6
AT2G41905	0.42	0.84	0.31	0.94	1.43	1.96	0.48	0.93	3.12	3.39	1.33	2.34	0.011	1.256	0.829	1	0.4211	0.2533	protein_coding
AT5G64210	0.18	0.18	0.09	0.23	7.93	12.18	8.02	10.23	16.6	16.65	9.71	8.99	0.196	0.14	0.829	1	0.9233	0.00262	protein_coding	alternative oxidase 2
AT2G24220	1.56	1.55	1.71	1.56	0.48	0.81	0.25	0.49	0.57	0.48	0.23	0.37	-0.076	0.801	0.828	1	0.5969	0.3772	protein_coding	purine permease 5
AT4G27550	0.04	0	0.02	0.04	0.43	0.33	0.33	0.28	8.36	6.72	4.68	3.81	-0.521	0.318	0.828	1	0.9117	0.002107	protein_coding	trehalose-6-phosphatase synthase S4
AT5G57800	7.57	8.52	8.43	9	22.98	29.43	22.38	25.92	26.67	27.9	14.6	16.14	-0.116	0.118	0.828	1	0.84	5.913e-09	protein_coding	Fatty acid hydroxylase superfamily
AT2G20555	0	0	0	0.07	0.53	1.1	0.8	0.4	2.14	1.75	1.25	0.93	-2.318	0.422	0.827	1	0.9086	0.1965	pseudogene
AT3G29230	4.49	3.71	4.24	3.98	6.01	6.48	5.44	4.21	5.49	6.29	3.35	3.29	-0.004	0.369	0.827	1	0.3719	9.397e-05	protein_coding	Tetratricopeptide repeat (TPR)-like superfamily protein
AT3G62610	0.12	0.27	0.15	0.23	4.06	4.6	2.74	4.55	3.97	3.9	2.48	1.95	0.011	0.251	0.827	1	0.8764	0.04232	protein_coding	myb domain protein 11
AT1G49860	13.78	30.57	9.62	9.78	7.65	10.54	5.31	3.08	2.41	4.53	2.17	1.73	1.193	1.112	0.826	0.006004	0.02995	0.08988	protein_coding	glutathione S-transferase (class phi) 14
AT4G39740	2.65	2.81	2.72	3.06	1.79	2.14	1.07	0.87	3.76	4.31	2.16	2.39	-0.085	1.016	0.826	1	0.04608	0.002661	protein_coding	Thioredoxin superfamily protein
AT1G13780	5.11	5.12	4.07	4.88	7.13	8.29	7.35	6.49	7.15	7.12	4.14	3.9	0.193	0.153	0.826	0.9759	0.8223	1.061e-05	protein_coding	F-box/RNI-like/FBD-like domains-containing protein
AT1G64540	0.94	0.8	0.32	0.32	0.78	1.19	0.23	0.25	1.04	1.33	0.64	0.7	1.413	2.004	0.824	0.1894	0.01738	0.2171	protein_coding	F-box/FBD-like domains containing protein
AT5G35575	0.29	0.39	0.13	0.13	0.21	0.16	0.05	0.18	0.2	0.26	0.08	0.18	1.319	0.698	0.824	0.2462	0.8104	0.4075	transposable_element_gene	transposable element gene
AT5G23320	4.05	4.85	4.05	3.41	5	4.11	5.15	5.34	3.47	3.92	2	2.17	0.255	-0.202	0.824	1	0.9033	0.06586	protein_coding	homolog of yeast STE14 A
AT4G08150	3.96	6.64	3.77	5.87	2.93	3.02	2.26	2.14	3.85	4.37	2.37	2.27	0.137	0.433	0.823	1	0.5875	0.01212	protein_coding	KNOTTED-like from Arabidopsis thaliana
AT1G45140	0	0	0	0.02	0.93	1.56	0.85	0.89	7.3	6.4	3.92	3.83	-2.318	0.52	0.822	1	0.4699	0.00115	transposable_element_gene	transposable element gene
AT1G03070	3.15	3.46	3.63	2.88	5.57	8.67	4.78	6.42	74.42	60.69	39.28	37.13	0.02	0.348	0.822	1	0.5751	2.692e-05	protein_coding	Bax inhibitor-1 family protein
AT1G15260	0.24	0.18	0.12	0.18	3.58	2.44	3.11	2.13	6.02	6.1	3.91	2.92	0.476	0.199	0.822	1	0.9297	0.02884	protein_coding
AT2G02700	1.83	2.08	1.09	1.25	0.37	0.15	0.27	0.35	0.34	0.3	0.19	0.17	0.738	-0.237	0.821	0.2411	0.9818	0.4718	protein_coding	Cysteine/Histidine-rich C1 domain family protein
AT5G41550	1.03	0.91	0.59	0.93	5.83	9.54	5.61	5.9	9.4	7.79	4.65	5.09	0.356	0.416	0.82	0.9534	0.4443	0.001383	protein_coding	Disease resistance protein (TIR-NBS-LRR class) family
AT2G16990	7.08	5.87	5.78	7.21	9.89	10.59	8	9.67	15.56	14.97	9.22	8.05	-0.004	0.214	0.82	1	0.765	6.995e-05	protein_coding	Major facilitator superfamily protein
AT1G56165	0.12	0.5	0.29	0.29	3.36	4.18	3.31	2.81	2.93	3.91	1.65	2.23	0.109	0.298	0.819	1	0.8151	0.04399	other_rna	other RNA
AT5G18340	1.14	1.94	1.52	1.36	5.04	5.09	3.74	4.8	8.13	7.17	4.39	4.28	0.09	0.25	0.819	1	0.7529	0.0003095	protein_coding	ARM repeat superfamily protein
AT1G21790	7.5	10.14	7.22	10.17	68.23	85.17	65.78	67.18	47.74	45.56	28.88	23.97	0.021	0.206	0.819	1	0.6851	4.346e-06	protein_coding	TRAM, LAG1 and CLN8 (TLC) lipid-sensing domain containing protein
AT3G18950	2.01	1.91	2.18	2.16	16.21	18.62	14.79	17.51	15.22	14.2	8.36	8.31	-0.146	0.11	0.819	1	0.8719	1.401e-07	protein_coding	Transducin/WD40 repeat-like superfamily protein
AT4G01970	1.8	2.06	2.27	2.09	0.76	0.58	1.55	0.66	1	0.48	0.44	0.4	-0.174	-0.728	0.819	1	0.4529	0.1574	protein_coding	stachyose synthase
AT1G07500	2.14	1.74	1.28	0.86	24.94	36.57	23.66	22.87	347.53	283.49	185.81	172.12	0.842	0.4	0.818	0.9423	0.4472	4.528e-06	protein_coding
AT4G02630	4.42	3.5	3.17	3.37	4.57	6.61	5.19	5.02	7.51	8.42	4.79	4.23	0.275	0.129	0.818	0.9086	0.9058	0.0002054	protein_coding	Protein kinase superfamily protein
AT3G47600	2.27	2.79	2.94	2.46	9.92	14.4	13.07	14.63	11.03	11.25	6.01	6.64	-0.096	-0.188	0.818	1	0.7984	0.0001593	protein_coding	myb domain protein 94
AT3G44540	18.84	15.99	18.31	19.55	22.26	29.38	27.8	24.2	56.56	39.44	27.6	26.88	-0.12	-0.011	0.817	1	1	2.268e-05	protein_coding	fatty acid reductase 4
AT5G66658	1.57	0.97	0.96	0.61	0.4	1.03	0.89	1.22	1.4	1.93	1.03	0.84	0.69	-0.554	0.817	0.9738	0.8834	0.3605	protein_coding
AT2G03460	0.08	0	0	0.04	0.21	0.53	0.35	0.3	1.49	0.83	0.67	0.65	0.856	0.194	0.815	1	0.9872	0.2268	protein_coding	Galactose oxidase/kelch repeat superfamily protein
ATCG00280	1.66	1.85	1.25	1.73	2.51	2.63	1.97	3.08	3.55	4.17	2.17	2.22	0.237	0.035	0.815	1	1	0.02173	NA	NA
AT1G49160	15.79	14.63	11.92	11.41	10.91	15.04	11.65	9.26	17.03	18.38	9.53	10.61	0.383	0.309	0.814	0.2035	0.3944	1.134e-06	protein_coding	Protein kinase superfamily protein
AT2G47770	0.83	0.89	1.38	1.48	253.45	295.26	246.42	332.29	354.84	288.59	202.46	163.41	-0.73	-0.077	0.814	0.4552	0.9476	1.16e-05	protein_coding	TSPO(outer membrane tryptophan-rich sensory protein)-related
AT3G26170	0.11	0	0.06	0.03	0.16	0.1	0.1	0.34	0.99	1.24	0.69	0.57	0.396	-0.716	0.814	1	0.8499	0.1579	protein_coding	cytochrome P450, family 71, subfamily B, polypeptide 19
AT1G61520	11.75	7.03	6.5	7.36	8.29	8.79	6.18	4.75	15.65	17.16	9.73	8.94	0.438	0.643	0.813	0.7596	0.2908	0.01596	protein_coding	photosystem I light harvesting complex gene 3
AT4G00680	30.21	34.69	27.83	34.02	1.42	3.41	1.4	1.72	0.89	0.87	0.54	0.44	0.069	0.626	0.813	1	0.4835	0.3941	protein_coding	actin depolymerizing factor 8
AT1G72760	0.05	0	0	0.02	0.6	1.19	0.8	0.48	8.94	7.14	4.58	4.56	0.857	0.467	0.813	1	0.7305	0.01516	protein_coding	Protein kinase superfamily protein
AT3G46610	2.83	3.02	2.35	1.85	2.56	2.92	2.01	1.97	3	3.12	1.81	1.67	0.474	0.46	0.813	0.2828	0.3208	0.0007708	protein_coding	Pentatricopeptide repeat (PPR-like) superfamily protein
AT5G18661	29.68	24.25	23.29	18.48	1.04	2.5	1.67	0.91	0.65	1.59	0.3	0.97	0.368	0.419	0.813	0.8417	0.958	0.7701	protein_coding
AT1G64380	3.66	3.71	5.07	4.73	15.55	20.83	18.52	12.27	7.05	9.42	4.45	4.93	-0.412	0.239	0.813	0.6735	0.7663	0.003106	protein_coding	Integrase-type DNA-binding superfamily protein
AT4G39330	7.92	8.82	8.85	8.54	29.02	38.07	30.65	38.11	12.41	12.61	6.18	8.08	-0.055	-0.035	0.813	1	0.996	1.971e-05	protein_coding	cinnamyl alcohol dehydrogenase 9
AT3G16140	7.46	5.58	5.06	4.64	6.04	4.52	2.67	2.02	7.21	6.02	3.57	3.96	0.426	1.164	0.812	0.9204	0.04879	0.06577	protein_coding	photosystem I subunit H-1
AT4G07400	2.78	2.64	2.11	2.31	2.28	2.66	1.92	1.47	1.46	1.58	0.71	1.02	0.292	0.536	0.812	0.923	0.3415	0.0338	protein_coding	VIER F-box proteine 3
AT5G17460	33.84	33.51	34.44	41.6	492.55	631.73	514.83	591.95	705.73	610.75	412.75	337.04	-0.175	0.023	0.812	0.9721	1	1.134e-06	protein_coding
AT4G36490	0	0.03	0.05	0.1	2.58	2.83	3.1	2.65	5.31	5.37	3.18	2.9	-2.313	-0.091	0.812	0.8377	0.9647	0.0003073	protein_coding	SEC14-like 12
AT1G48750	269.59	268.55	245.46	278.41	83.63	80.95	66.21	81.41	159.47	171.73	98.51	90.27	0.039	0.158	0.811	1	0.7375	1.525e-09	protein_coding	Bifunctional inhibitor/lipid-transfer protein/seed storage 2S albumin superfamily protein
AT5G24080	0.03	0.06	0.21	0.66	12.71	19.09	30.68	17.53	26.96	30.36	18.36	14.31	-3.16	-0.601	0.811	0.002281	0.3034	0.01372	protein_coding	Protein kinase superfamily protein
AT2G20150	0.04	0	0.04	0	0.77	0.97	0.79	0.64	1.85	1.34	0.85	0.97	0.008	0.277	0.81	1	0.9232	0.1319	protein_coding
AT2G14800	0.98	1.18	1.39	0.72	1.57	1.8	1.86	1.7	2.6	2.39	1.35	1.5	0.028	-0.084	0.81	1	0.9862	0.01793	protein_coding
AT4G17785	0.45	0.6	0.1	0.45	9.41	14.98	9.84	9.62	1.27	0.26	0.31	0.56	0.907	0.325	0.809	0.8864	0.8838	0.3833	protein_coding	myb domain protein 39
AT5G28510	2.22	5	8.07	7.28	73.11	119.44	90.98	117.55	392.31	311.82	222.9	179.11	-1.088	-0.115	0.809	0.01216	0.9588	0.01901	protein_coding	beta glucosidase 24
AT2G39120	4.67	4.24	3.84	3.19	5.29	4.88	3.39	3.26	5.05	6.27	3.31	3.15	0.342	0.611	0.808	0.8156	0.164	0.002925	protein_coding	Ubiquitin carboxyl-terminal hydrolase family protein
AT3G47660	0	0.02	0.05	0	1.15	1.51	1.15	1.01	1.93	2.07	1.46	0.81	-1.369	0.301	0.808	1	0.8369	0.04525	protein_coding	Regulator of chromosome condensation (RCC1) family protein
AT1G75394	0.77	1.1	0.77	0.62	1.76	3.09	0.57	1.7	4.79	7.79	2.59	4.63	0.416	1.104	0.807	1	0.5496	0.2143	pseudogene
AT3G14420	0.77	0.22	0.38	0.63	0.63	0.26	0.28	0.44	0.53	0.89	0.51	0.29	-0.034	0.308	0.807	1	0.9844	0.5742	protein_coding	Aldolase-type TIM barrel family protein
AT1G75030	12.71	18.58	12.96	17.81	5.75	5.93	6.59	7.88	4.25	2.62	1.99	1.93	0.024	-0.308	0.807	1	0.7572	0.05137	protein_coding	thaumatin-like protein 3
AT4G39210	3.12	3.86	4.25	3.25	7.72	8.81	6.29	6.53	21.71	28.65	15.42	13.36	-0.102	0.366	0.806	1	0.402	1.493e-05	protein_coding	Glucose-1-phosphate adenylyltransferase family protein
AT1G23550	2	2.93	2.35	2.28	3.54	5.54	4.14	4.95	8.32	7.28	4.11	4.82	0.087	0	0.805	1	1	0.005846	protein_coding	similar to RCD one 2
AT4G28460	0.7	0.8	0.35	0.88	0.5	1.66	1.3	1.05	11.78	13.8	7.64	6.99	0.286	-0.128	0.805	1	1	0.3013	protein_coding
AT3G60010	0	0	0.1	0.1	0.83	0.24	0.19	0.31	2.77	3.38	1.74	1.78	-3.165	1.08	0.804	1	0.7403	0.1863	protein_coding	SKP1-like 13
AT5G55560	5.04	7.55	4.76	6.17	3.54	4.2	3.07	2.9	6.31	7.67	4.09	3.91	0.203	0.372	0.804	1	0.6363	0.003168	protein_coding	Protein kinase superfamily protein
AT4G18300	6.89	7.22	5.33	5.93	6.2	5.78	3.73	3.88	5.52	5.88	3.28	3.25	0.326	0.655	0.803	0.2879	0.001204	2.564e-06	protein_coding	Trimeric LpxA-like enzyme
AT5G36130	2.28	3.35	3.07	3.19	1.04	1.34	1.57	0.57	0.73	0.72	0.45	0.37	-0.155	0.131	0.803	1	1	0.6549	protein_coding	Cytochrome P450 superfamily protein
AT4G16680	2.7	2.77	2.86	3.35	8.08	12.07	10.14	8.51	218.24	204.81	119.29	123.23	-0.183	0.11	0.803	1	0.8969	4.66e-07	protein_coding	P-loop containing nucleoside triphosphate hydrolases superfamily protein
AT1G49910	4.88	5.9	6.68	5.12	8.54	8.99	7.86	9.11	7.58	7.7	3.88	4.89	-0.13	0.047	0.803	1	0.9971	0.0008943	protein_coding	Transducin/WD40 repeat-like superfamily protein
AT1G55390	2.04	1.4	2.02	1.93	0.08	0.16	0.1	0.13	4.26	4.28	2.8	2.07	-0.199	-0.014	0.803	1	1	0.005451	protein_coding	Cysteine/Histidine-rich C1 domain family protein
AT5G15845	0.96	1.59	1.01	0.77	1.49	1.16	0.81	1.16	1.74	1.44	0.99	0.83	0.518	0.44	0.802	0.7283	0.6608	0.04195	other_rna	other RNA
AT3G56730	5.09	5.23	4.97	3.94	6.58	7.43	6.76	6	8.7	8.36	5.21	4.55	0.211	0.133	0.802	1	0.903	0.0006523	protein_coding	Putative endonuclease or glycosyl hydrolase
AT1G11700	5.38	4.51	3.23	4.45	2.2	3.43	2.83	2.91	5.99	5.6	3.68	2.94	0.364	-0.031	0.802	0.8186	1	0.007853	protein_coding	Protein of unknown function, DUF584
AT2G31860	0.47	0.63	0.76	0.69	0.41	0.88	0.43	0.21	12.35	11.97	6.21	7.75	-0.403	0.993	0.801	0.9253	0.1479	0.0006463	pseudogene
AT3G25882	6.94	7.59	5.49	6.31	7.21	7.65	5.98	4.95	5.98	5.31	3.83	2.61	0.299	0.438	0.801	0.9453	0.5111	0.01971	protein_coding	NIM1-interacting 2
AT1G07010	0.33	0.54	0.47	0.27	0.78	1.22	0.87	0.68	3.58	2.99	1.96	1.81	0.223	0.356	0.8	1	0.8499	0.03835	protein_coding	Calcineurin-like metallo-phosphoesterase superfamily protein
AT4G37780	0.52	0.57	0.3	0.48	1.39	4.29	2.4	2.38	2.93	4.47	1.97	2.28	0.479	0.246	0.8	1	0.9315	0.2276	protein_coding	myb domain protein 87
AT1G52890	0.11	0.04	0.11	0.04	17.06	20.22	13.76	18.52	102.53	85.89	55.9	52.28	0.01	0.209	0.8	1	0.7253	2.959e-06	protein_coding	NAC domain containing protein 19
AT5G05130	3.8	3.57	2.95	3.2	3.87	3.22	3.39	2.93	3.6	3.8	2.29	1.95	0.261	0.164	0.8	0.7703	0.8221	4.238e-05	protein_coding	DNA/RNA helicase protein
AT5G52750	1.73	1.07	1.8	1.43	8.6	17.38	13.93	10.37	25.93	11.79	7.72	13.96	-0.206	0.095	0.8	1	0.998	0.1889	protein_coding	Heavy metal transport/detoxification superfamily protein
AT5G06090	1.57	0.75	1.7	1.67	4.87	5.7	4.72	5.41	3.26	2.66	1.58	1.82	-0.534	0.062	0.8	0.6343	0.9872	0.01506	protein_coding	glycerol-3-phosphate acyltransferase 7
AT1G76570	3.61	4.44	4.65	3.38	5.42	5.97	6.73	5.38	10.02	10.61	6.44	5.38	0.003	-0.09	0.8	1	0.9623	0.0005622	protein_coding	Chlorophyll A-B binding family protein
AT2G41170	3.4	2.69	3.13	2.96	9.86	11.57	11.22	11.69	10.29	10.62	5.83	6.18	0.003	-0.096	0.8	1	0.901	1.607e-06	protein_coding	F-box family protein
AT2G41190	3.75	5.55	4.64	6.3	20.73	40.21	40.14	29.14	97.21	80.5	54.17	47.9	-0.235	-0.185	0.8	1	0.8925	0.01076	protein_coding	Transmembrane amino acid transporter family protein
AT2G23530	3.87	4.49	4.36	3.7	3.36	3.66	3.17	2.46	1.32	1.68	1.02	0.69	0.05	0.314	0.798	1	0.6688	0.04589	protein_coding	Zinc-finger domain of monoamine-oxidase A repressor R1
AT4G07960	5.77	5.04	6.18	5.77	0.29	0.76	0.36	0.28	0.53	0.62	0.38	0.28	-0.144	0.72	0.797	1	0.4443	0.1059	protein_coding	Cellulose-synthase-like C12
AT3G50820	3.02	2.79	2.71	3.41	5.18	6.8	7.03	3.56	6.55	7.01	3.82	3.99	-0.074	0.173	0.796	1	0.9056	0.01815	protein_coding	photosystem II subunit O-2
AT1G09310	1.05	1.54	2.1	1.52	9.99	25.21	18.2	19.68	51.17	48.7	27.09	30.44	-0.481	-0.106	0.796	1	0.9954	0.2033	protein_coding	Protein of unknown function, DUF538
AT1G30380	15.11	12.35	12.29	12.51	11.73	14.28	8.69	7.39	9.15	10.33	5.29	5.95	0.147	0.691	0.795	1	0.09055	0.008892	protein_coding	photosystem I subunit K
AT1G16705	0.73	0.25	0.06	0.43	2.37	1.94	1.63	2.25	3.33	3.72	2.41	1.63	0.987	0.156	0.795	0.9255	0.9697	0.0921	protein_coding	p300/CBP acetyltransferase-related protein-related
AT4G05048	0	0	0	0	14.73	33.06	19.91	29.16	23.95	29.52	15.34	15.45	0	-0.038	0.795	1	1	0.1635	small_nucleolar_rna	U49.1; snoRNA
AT3G44770	1.58	1.58	1.68	1.71	0.46	0.56	0.88	0.65	0.7	0.74	0.35	0.48	-0.1	-0.589	0.795	1	0.6052	0.1393	protein_coding	Protein of unknown function (DUF626)
AT1G47610	0.04	0.04	0.49	0.33	0.65	1.1	1.16	1.87	0.87	0.51	0.48	0.31	-3.16	-0.784	0.795	0.0293	0.5045	0.3641	protein_coding	Transducin/WD40 repeat-like superfamily protein
AT2G18190	0.06	0.07	0.16	0	1.37	1.18	0.48	0.74	32.07	34.42	19.26	19.12	-0.295	1.071	0.793	1	0.04929	2.127e-07	protein_coding	P-loop containing nucleoside triphosphate hydrolases superfamily protein
AT5G58050	0	0	0.04	0	0.55	0.59	0.55	0.3	7.81	5.98	4.26	3.7	-3.165	0.423	0.793	1	0.7887	0.006261	protein_coding	SHV3-like 4
AT1G32740	3.26	2.22	2.94	2.83	1.23	1.27	1.17	1.15	3.66	3.94	2	2.39	-0.072	0.1	0.793	1	0.996	0.009919	protein_coding	SBP (S-ribonuclease binding protein) family protein
AT3G14020	3.53	4.13	4.18	4.5	4.43	4.34	4.61	5.15	6.6	7.27	4.29	3.7	-0.182	-0.152	0.793	1	0.8874	0.0002748	protein_coding	nuclear factor Y, subunit A6
AT1G47590	5.87	4.62	5	5.54	0.19	0.48	0.68	0.16	1.1	1.47	0.65	0.84	-0.007	-0.364	0.793	1	0.9515	0.1307	pseudogene
AT3G54410	0.1	0.31	0.2	0.51	0	0.06	0.52	0.2	1.76	2	1.06	1.1	-0.778	-3.358	0.793	1	0.08119	0.161	protein_coding	Protein of unknown function (DUF1163)
AT4G02410	4.74	4.4	3.97	4.4	4.27	6.64	4.72	3.91	6.12	5.21	2.73	3.83	0.126	0.337	0.792	1	0.6328	0.004999	protein_coding	Concanavalin A-like lectin protein kinase family protein
AT5G37570	2.85	2.83	2.73	3	4.09	4.19	4	3.67	5.36	4.35	2.59	3.03	-0.012	0.11	0.792	1	0.9268	0.0004058	protein_coding	Pentatricopeptide repeat (PPR-like) superfamily protein
AT1G67880	9.66	8.34	7.65	8.65	21.26	29.13	21.45	26.47	13.63	13.3	8.09	7.45	0.143	0.073	0.792	1	0.9492	3.498e-05	protein_coding	beta-1,4-N-acetylglucosaminyltransferase family protein
AT3G62260	7.31	7.78	5.71	7.07	168	235.57	181.45	225.96	329.64	276.65	179.05	171.21	0.24	-0.014	0.792	0.9337	1	1.785e-05	protein_coding	Protein phosphatase 2C family protein
AT5G44400	1.7	4.7	3.26	5.99	1.11	3.23	2.39	1.45	9.99	18.19	6.5	9.79	-0.532	0.177	0.791	0.9738	0.9737	0.2315	protein_coding	FAD-binding Berberine family protein
AT3G55210	0	0.29	0.29	0	3.13	3.23	4.05	3.59	4.65	5.47	3.55	2.27	0.011	-0.266	0.791	1	0.8717	0.0457	protein_coding	NAC domain containing protein 63
AT3G52055	0.16	0	0	0.16	8.69	16.05	10.36	6.8	8.48	10	6.72	3.91	0.008	0.522	0.79	1	0.699	0.1728	pseudogene
AT1G12950	17.11	26.81	23.83	26.33	14.45	25.08	16.51	12.76	146.86	152.63	97.57	75.61	-0.192	0.432	0.79	1	0.4577	0.002827	protein_coding	root hair specific 2
AT3G56275	3.22	2.81	4.34	3.98	339.06	437.71	325.28	438.86	476.19	370.27	248.42	241.21	-0.461	0.024	0.79	0.7395	1	0.0001276	pseudogene
AT1G53470	13.85	13.13	13.36	13.2	117.8	135.71	122.86	127.05	272.94	300.26	179.01	152.57	0.023	0.021	0.79	1	1	4.095e-11	protein_coding	mechanosensitive channel of small conductance-like 4
AT4G13840	2.46	2.14	2.25	2.17	1.47	2.11	2.08	2.17	1.54	1.54	0.87	0.91	0.057	-0.247	0.79	1	0.8631	0.05963	protein_coding	HXXXD-type acyl-transferase family protein
AT5G04781	0.89	0.9	0.5	0.28	1.46	0.79	2	1.34	2.45	1.52	1.21	1.08	1.189	-0.565	0.79	0.5221	0.7772	0.2387	pseudogene
AT2G28440	5.19	4.05	3.75	5.91	0.61	0.35	0.11	0.18	1.02	0.69	0.35	0.64	-0.064	1.705	0.789	1	0.3721	0.4221	protein_coding	proline-rich family protein
AT4G22980	1.97	1.8	1.97	2.36	4.25	6.18	3.93	3.38	6.65	5.98	3.04	4.28	-0.198	0.509	0.789	1	0.4443	0.01374	protein_coding
AT3G11050	8.72	8.98	7.16	7.46	11.09	11.16	7.99	9.32	16.11	15.84	9.58	8.9	0.276	0.364	0.789	0.7014	0.2812	1.809e-06	protein_coding	ferritin 2
AT5G06640	33.1	43.62	29.48	39.42	0.93	2.14	1.56	1.02	2.76	1.74	1.79	0.8	0.155	0.239	0.789	1	0.8999	0.08575	protein_coding	Proline-rich extensin-like family protein
AT3G12540	4.84	4.26	4.53	3.74	0.8	0.9	0.59	0.33	1.11	1.54	0.9	0.62	0.137	0.859	0.788	1	0.3501	0.08561	protein_coding	Protein of unknown function, DUF547
AT1G61480	1.16	1.09	0.78	0.91	0.61	0.74	0.83	0.52	0.44	0.49	0.27	0.26	0.42	-0.009	0.788	0.8277	1	0.1493	protein_coding	S-locus lectin protein kinase family protein
AT4G40010	14.63	19.38	16.39	19.35	17.71	22.26	24.09	17.63	19.09	17.03	11.23	9.66	-0.072	-0.063	0.788	1	0.9858	0.001676	protein_coding	SNF1-related protein kinase 2.7
AT2G19890	0	0.12	0.12	0	2.34	1.4	1.74	1.35	2.46	2.33	1.66	1.1	0.01	0.276	0.787	1	0.8972	0.1058	protein_coding
AT4G11720	0.34	0.26	0.32	0.19	0.61	0.48	0.43	0.56	0.85	0.61	0.27	0.57	0.23	0.145	0.787	1	0.996	0.1909	protein_coding	hapless 2
AT4G17480	2.15	1.89	2.22	1.51	2.34	1.82	1.32	1.97	0.85	0.57	0.28	0.54	0.117	0.341	0.786	1	0.808	0.2784	protein_coding	alpha/beta-Hydrolases superfamily protein
AT3G62730	1.02	1.33	0.72	1.61	12.33	21.09	18.75	15.76	56.84	53.02	34.15	29.54	0.011	-0.047	0.786	1	1	0.006393	protein_coding
AT4G00850	3.72	3.26	3.58	3.76	9.12	13.95	12.11	11.82	11.94	9.16	5.73	6.52	-0.072	-0.054	0.786	1	0.995	0.002827	protein_coding	GRF1-interacting factor 3
AT2G38820	9.56	11.75	8.28	12.09	54.17	60.7	66.79	69.5	39.99	31.41	23.28	18.11	0.064	-0.247	0.786	1	0.6299	5.395e-05	protein_coding	Protein of unknown function (DUF506)
AT2G30310	0	0	0	0	0	0.73	0.41	0.62	1.42	1.12	0.52	0.95	0	-0.492	0.786	1	0.9339	0.4546	protein_coding	GDSL-like Lipase/Acylhydrolase family protein
AT4G27440	4.83	4.15	4.36	4.09	4.74	4.27	3.11	2.29	3.02	4.63	1.99	2.46	0.087	0.736	0.785	1	0.1568	0.02912	protein_coding	protochlorophyllide oxidoreductase B
AT5G57000	8.95	7.83	8.38	9.07	10.67	9.3	9.01	8.66	19.11	15.33	9.49	10.49	-0.056	0.177	0.785	1	0.8201	2.452e-05	protein_coding
AT1G06970	0	0.04	0.02	0	1.39	1.48	1.43	1.2	1.8	2.69	1.3	1.31	0.857	0.129	0.785	1	0.9615	0.03233	protein_coding	cation/hydrogen exchanger 14
AT3G55790	3.4	0.16	1.7	3.24	2.29	5.64	1.85	1.7	3.3	0.32	0.61	1.49	-0.469	1.152	0.784	1	0.7798	0.7339	protein_coding
AT3G52310	0.06	0.02	0.02	0.04	2.84	2.24	2.06	2.19	4.01	5.04	2.79	2.45	0.397	0.26	0.784	1	0.7925	0.004242	protein_coding	ABC-2 type transporter family protein
AT1G14070	8.59	8.07	7.48	6.36	3.02	4.93	3.57	3.17	13.78	8.71	5.81	7.26	0.268	0.236	0.784	0.9738	0.8497	0.006445	protein_coding	fucosyltransferase 7
AT4G37900	10.79	12.93	9.15	11.25	14.23	17.65	15.02	12.85	176.84	166.24	95.59	103.72	0.217	0.193	0.784	0.9559	0.7921	8.063e-05	protein_coding	Protein of unknown function (duplicated DUF1399)
AT4G24860	0.27	0.39	0.18	0.47	0.97	1.1	1.29	1.2	1.67	2.01	1.13	1	0.011	-0.268	0.784	1	0.8516	0.02896	protein_coding	P-loop containing nucleoside triphosphate hydrolases superfamily protein
AT2G41340	0.27	0.07	0.07	0	0.15	0.71	1.12	0.4	2.67	3.05	1.86	1.44	2.079	-0.822	0.784	0.9738	0.744	0.2576	protein_coding	RNA polymerase II fifth largest subunit, D
AT1G16820	2.67	3.59	2.05	2.11	3.34	3	2.29	1.99	1.8	3.27	1.35	1.6	0.587	0.565	0.783	0.7124	0.5866	0.1265	protein_coding	vacuolar ATP synthase catalytic subunit-related / V-ATPase-related / vacuolar proton pump-related
AT2G44195	0.67	0.47	0.47	0.4	2.67	2.05	1.66	1.53	2.86	4.01	1.91	2.08	0.391	0.56	0.783	1	0.6466	0.1069	protein_coding	CBF1-interacting co-repressor CIR, N-terminal;Pre-mRNA splicing factor
AT5G22500	18.39	21.25	18.85	24.52	26.14	39.45	37.99	30.78	124.54	97.71	70.06	59.04	-0.13	-0.069	0.783	1	0.9736	0.0005055	protein_coding	fatty acid reductase 1
AT2G22990	4.96	2.97	8.35	6.08	5.31	5.11	5.97	7	9.1	5.54	3.89	4.62	-0.864	-0.315	0.783	0.03035	0.7376	0.01501	protein_coding	sinapoylglucose 1
AT3G10340	14.05	12.92	16.19	17.45	20.03	24.22	22.78	25.94	63.57	49.02	33.65	31.83	-0.319	-0.139	0.782	0.3396	0.8149	1.599e-07	protein_coding	phenylalanine ammonia-lyase 4
AT5G65510	0.64	0.91	0.55	0.93	1.43	1.86	1.21	1.7	2.48	2.64	1.49	1.48	0.072	0.177	0.781	1	0.9367	0.03372	protein_coding	AINTEGUMENTA-like 7
AT5G48400	1.35	1.64	1.71	2.09	6.36	9.39	7.26	7.92	10.66	10.97	6.34	6.24	-0.347	0.053	0.781	0.9738	1	0.01834	protein_coding	Glutamate receptor family protein
AT1G35610	1.15	0.66	0.73	1.18	1.35	1.6	1.5	1.44	0.92	1.49	0.62	0.79	-0.072	0.007	0.781	1	1	0.1383	protein_coding	Cysteine/Histidine-rich C1 domain family protein
AT1G21945	0	0	0	0	0.01	0.03	0.01	0.03	0.59	0.7	0.43	0.31	0	-0.131	0.781	1	1	0.1101	transposable_element_gene	transposable element gene
AT3G02380	0.07	0.11	0.07	0	0.38	0.26	0.1	0.07	1.25	0.77	0.36	0.82	1.232	1.805	0.78	1	0.3239	0.2599	protein_coding	CONSTANS-like 2
AT5G23000	1.18	1.87	1.59	1.7	0.72	0.83	0.61	0.48	1.9	2.88	1.2	1.58	-0.106	0.49	0.78	1	0.8179	0.07031	protein_coding	myb domain protein 37
AT2G30570	9.79	5.75	7.26	7.96	8.37	7.83	5.85	5.72	12.69	12.95	7.74	7.18	0.03	0.485	0.78	1	0.6346	0.06161	protein_coding	photosystem II reaction center W
AT4G04700	17.93	20.92	10.72	10.9	3.09	3	2.65	2.21	6.29	7.26	4.4	3.47	0.845	0.323	0.78	6.707e-08	0.6163	5.363e-05	protein_coding	calcium-dependent protein kinase 27
AT5G11100	5.41	6.54	5.51	5.86	8.98	10.16	10.04	10.92	27.33	24.66	16.23	14.02	0.07	-0.131	0.78	1	0.8498	1.01e-07	protein_coding	Calcium-dependent lipid-binding (CaLB domain) family protein
AT5G04790	7.59	5.03	9.33	8.47	3	4.81	4.03	4.66	4.69	4.61	3.74	1.56	-0.492	-0.153	0.78	0.9602	0.9974	0.3481	protein_coding
AT5G06760	1.97	1.88	3.88	3.94	272.87	378	366.3	419.48	690.14	572.39	394.5	340.88	-1.018	-0.272	0.78	0.007897	0.5429	1.778e-05	protein_coding	Late Embryogenesis Abundant 4-5
AT1G53023	0	0	0	0.05	1.68	1.73	1.49	1.42	2.06	1.33	1.25	0.71	-2.318	0.227	0.779	1	0.9247	0.185	protein_coding	Ubiquitin-conjugating enzyme family protein
AT1G03630	0.48	0.49	0.55	0.76	2.76	2.04	2.32	2.79	1	1.2	0.65	0.63	-0.427	-0.089	0.779	1	0.9872	0.1365	protein_coding	protochlorophyllide oxidoreductase C
AT5G24640	1.19	0.9	0.79	1.09	14.91	32.86	17.58	18.56	429.4	385.95	233.64	241.85	0.153	0.401	0.778	1	0.567	0.00325	protein_coding
AT3G45970	18.94	17.87	18.52	20.75	65.25	85.55	62.43	83.63	61.45	54.45	34.06	33.52	-0.094	0.046	0.778	1	0.9834	6.165e-06	protein_coding	expansin-like A1
AT1G07180	0.27	0.41	0.59	0.27	0.37	0.41	0.6	0.32	7.15	6.55	3.4	4.59	-0.342	-0.243	0.778	1	0.959	0.01989	protein_coding	alternative NAD(P)H dehydrogenase 1
AT5G51990	0.57	0.22	0.14	0.21	68.62	95.42	75.44	95.32	61.78	50.89	34.35	31.36	1.109	-0.058	0.777	0.9609	0.9812	0.0003459	protein_coding	C-repeat-binding factor 4
AT4G12680	4.54	4.01	4.76	4.94	7.26	6.66	8.45	11.23	18.92	15.84	11.12	9.14	-0.182	-0.499	0.777	1	0.1583	0.0001752	protein_coding
AT5G40942	4.77	5.32	4.9	5.15	3.36	3.35	2.62	2.89	3.14	3.55	2.23	1.65	0.004	0.286	0.776	1	0.7514	0.01185	pseudogene
AT1G25422	0.42	0.7	0.46	0.6	2.11	3.54	2.22	3.6	0.79	0.92	0.5	0.5	0.072	-0.038	0.776	1	1	0.3794	protein_coding
AT3G47790	6.28	5.66	8.4	7.7	12.49	16.3	15.96	15.42	30.58	21.29	16.74	13.54	-0.431	-0.125	0.776	0.2814	0.8937	7.648e-05	protein_coding	ABC2 homolog 7
AT4G08930	28.25	25.05	21.46	23.71	4.66	4.94	4.33	3.39	14.85	14.44	8.52	8.6	0.239	0.31	0.775	0.572	0.5481	1.498e-06	protein_coding	APR-like 6
AT4G16410	2.09	2.79	2.22	2.03	6.43	5.47	5.79	4.38	6.58	9.02	5.23	3.86	0.197	0.225	0.775	1	0.8637	0.01494	protein_coding
AT5G15850	0.03	0	0	0.06	0.19	0.3	0.24	0.2	4.16	4.18	2.41	2.46	-0.839	0.182	0.775	1	1	0.04711	protein_coding	CONSTANS-like 1
AT1G07620	3.17	3.02	2.37	2.7	1.13	1.38	1.6	1.1	1.28	0.79	0.58	0.63	0.288	-0.113	0.775	0.9738	0.9796	0.09864	protein_coding	GTP-binding protein Obg/CgtA
AT4G18750	1.13	0.99	1.17	0.94	1.8	1.58	1.4	0.92	1.53	1.58	0.84	0.99	0.01	0.538	0.774	1	0.3859	0.0284	protein_coding	Pentatricopeptide repeat (PPR) superfamily protein
AT4G10830	0.13	0.05	0.1	0.17	0	0.01	0.01	0	0.03	0.17	0.1	0.01	-0.536	0.223	0.774	1	1	0.6418	transposable_element_gene	transposable element gene
AT4G38420	0.88	1.05	0.8	0.91	0.23	0.33	0.35	0.35	5.6	4.68	3.25	2.75	0.171	-0.33	0.774	1	0.9406	0.006993	protein_coding	SKU5 similar 9
AT5G46090	26.57	32.46	15.66	20.46	1.79	3.78	1.58	0.97	4.64	3.38	2.36	2.32	0.709	1.108	0.773	0.1875	0.1479	0.1119	protein_coding	Protein of unknown function (DUF679)
AT2G32795	1.82	0.88	0.73	0.58	2.66	2.48	1.61	1.31	2.49	2.37	1.5	1.32	1.039	0.812	0.773	0.4287	0.3454	0.1347	other_rna	other RNA
AT3G10986	0.73	0.74	0.32	1.22	1.85	3.44	1.72	2.75	8.76	7.68	4.24	5.39	-0.067	0.246	0.773	1	0.9245	0.08595	protein_coding	Protein of unknown function (DUF567)
AT1G55670	9.01	5.07	4.81	6.48	5.64	5.67	2.39	3.45	12.36	14.29	8.83	6.75	0.318	0.955	0.772	1	0.3388	0.1809	protein_coding	photosystem I subunit G
AT2G17650	3.31	2.37	3	1.99	2.87	2.02	1.85	2.36	2.47	3.74	2.04	1.6	0.185	0.218	0.771	1	0.8941	0.04066	protein_coding	AMP-dependent synthetase and ligase family protein
AT1G60190	1.23	1.59	1.42	1.52	179.73	231.08	182.84	224.74	165.71	123.7	86.38	83.24	-0.064	0.011	0.771	1	1	2.907e-05	protein_coding	ARM repeat superfamily protein
AT1G08090	24.94	24.84	20.42	23.07	0.26	0.3	0.14	0.05	1.33	1.12	0.68	0.76	0.195	1.493	0.77	0.791	0.275	0.03707	protein_coding	nitrate transporter 2:1
AT5G05965	0.12	1.03	0.78	0.72	7.85	11.26	11.23	15.99	44.57	45.19	25.41	27.23	-0.38	-0.509	0.77	1	0.3321	0.002336	protein_coding
AT3G57430	1.13	1.1	0.63	0.9	1.95	2.05	1.45	1.22	1.12	1.37	0.68	0.78	0.551	0.584	0.769	0.4574	0.19	0.02157	protein_coding	Tetratricopeptide repeat (TPR)-like superfamily protein
AT3G02832	1.28	2.43	1.78	1.74	1.34	1.08	0.89	0.87	0.66	0.7	0.25	0.55	0.073	0.46	0.769	1	0.7928	0.4474	other_rna	other RNA
AT3G20300	1.11	1.27	0.77	1.51	20.75	30.29	18.42	21.13	52.1	50.36	32.04	28.05	0.063	0.368	0.769	1	0.3771	0.0001164	protein_coding	Protein of unknown function (DUF3537)
AT2G36630	0.57	0.44	0.49	0.51	1.79	2.58	1.84	1.67	4.45	5.37	3.52	2.23	0.01	0.311	0.769	1	0.8077	0.0256	protein_coding	Sulfite exporter TauE/SafE family protein
AT5G06990	2.83	5.1	2.87	3.36	1.48	1.98	1.99	1.63	6.72	5.34	3.78	3.29	0.347	-0.069	0.768	0.986	1	0.04746	protein_coding	Protein of unknown function, DUF617
AT5G14070	9.57	14.66	13.1	13.05	8.34	6.1	7.19	9.49	0.23	1.27	0.42	0.46	-0.11	-0.204	0.768	1	0.8999	0.5164	protein_coding	Thioredoxin superfamily protein
AT4G36850	3.79	5.16	3.75	3.72	1.6	1.12	1.07	1.02	0.3	0.26	0.17	0.15	0.259	0.385	0.767	1	0.7962	0.5896	protein_coding	PQ-loop repeat family protein / transmembrane family protein
AT3G26740	10.82	7.61	7.63	11.3	20.94	23.35	22.55	23.17	41.34	51.73	27.36	27.34	-0.038	-0.046	0.767	1	1	0.003195	protein_coding	CCR-like
AT2G28330	6.32	5.74	6.37	7.27	4.18	5.23	5.77	4.65	5.29	6.13	3.89	2.8	-0.177	-0.151	0.767	1	0.9308	0.01952	protein_coding
AT5G02950	0.58	0.53	0.67	0.43	0.52	0.51	0.28	0.09	0.58	0.52	0.28	0.37	0.01	1.454	0.766	1	0.07156	0.224	protein_coding	Tudor/PWWP/MBT superfamily protein
AT2G24130	0.23	0.25	0.11	0.25	1.25	2.35	1.15	1.01	2.36	2.29	1.18	1.56	0.405	0.736	0.766	1	0.2823	0.05392	protein_coding	Leucine-rich receptor-like protein kinase family protein
AT3G01410	12.16	10.77	9.29	8.19	9.27	9.81	7.45	7.59	7.12	5.21	3.37	3.89	0.391	0.344	0.766	0.2541	0.3814	0.0005409	protein_coding	Polynucleotidyl transferase, ribonuclease H-like superfamily protein
AT3G46810	2.54	2.82	3.58	3.39	0.07	0.14	0.09	0.1	0.15	0.17	0.08	0.11	-0.379	0.121	0.766	0.5189	1	0.5752	protein_coding	Cysteine/Histidine-rich C1 domain family protein
AT5G20270	5.05	4.98	5.59	4.95	15.01	19.27	16.21	17.74	17.39	14.88	10.61	8.34	-0.072	0.014	0.766	1	1	8.631e-05	protein_coding	heptahelical transmembrane protein1
AT5G37260	40.43	41.44	39.11	47.29	355.83	362.66	342.67	402.47	859.49	695.48	494	420.1	-0.078	-0.052	0.766	1	0.9601	6.168e-08	protein_coding	Homeodomain-like superfamily protein
AT3G13170	1.77	2.29	2.3	1.95	1.92	2.92	2.16	3.09	1.8	2.14	1.35	0.95	-0.066	-0.116	0.766	1	0.9828	0.1155	protein_coding	Spo11/DNA topoisomerase VI, subunit A protein
AT2G05510	259.6	174.32	333.26	269	307.11	214.87	294.62	345.87	940.64	847.87	500.96	550.69	-0.473	-0.295	0.766	0.1876	0.573	0.0002672	protein_coding	Glycine-rich protein family
AT5G59390	0	0.03	0.06	0.11	0.13	0.2	0.16	0.03	1.38	1.62	0.87	0.89	-2.313	0.771	0.765	0.8492	0.852	0.1218	protein_coding	XH/XS domain-containing protein
AT4G12735	1.86	1.32	0.37	0.74	9.22	21.43	11.88	12.97	198.14	157.26	104.72	104.37	1.493	0.301	0.765	0.1696	0.7883	0.01189	protein_coding
AT1G09890	1.77	1.59	2.13	2.44	1.36	1.52	1.64	1.19	2.06	3.25	1.53	1.6	-0.437	0.025	0.765	0.7283	1	0.02215	protein_coding	Rhamnogalacturonate lyase family protein
AT1G64110	3	2.79	2.83	2.96	6.62	8.8	8.52	9.34	62.51	54.09	37.56	31.05	-0.002	-0.213	0.765	1	0.6776	1.774e-06	protein_coding	P-loop containing nucleoside triphosphate hydrolases superfamily protein
AT2G42720	3.1	3.74	1.8	1.86	3.26	4.26	2.11	2.4	3.78	4.11	2.55	2.08	0.899	0.739	0.764	0.00245	0.02806	0.002938	protein_coding	FBD, F-box, Skp2-like and Leucine Rich Repeat domains containing protein
AT1G12040	16.86	18.25	15.43	16.04	0.34	0.74	0.36	0.65	0.97	0.68	0.51	0.46	0.158	0.1	0.763	1	0.9931	0.08428	protein_coding	leucine-rich repeat/extensin 1
AT5G59200	0.53	0.66	0.68	0.8	4.71	4.48	3.72	5.44	14.38	15.28	10	7.45	-0.31	0.008	0.763	1	1	0.001705	protein_coding	Tetratricopeptide repeat (TPR)-like superfamily protein
AT5G59810	0	0.02	0	0	0.02	0	0	0.04	0.6	0.41	0.33	0.26	2.326	-0.618	0.763	1	1	0.2474	protein_coding	Subtilase family protein
AT4G00695	0.99	1.44	0.95	0.73	3.54	2.94	3.21	2.54	1.7	2.94	1.44	1.29	0.531	0.172	0.762	0.9738	0.9494	0.1717	protein_coding
AT1G19940	1.51	0.98	1.75	1.48	0.58	0.48	0.42	0.16	0.52	0.57	0.27	0.38	-0.373	0.837	0.761	0.9738	0.5281	0.304	protein_coding	glycosyl hydrolase 9B5
AT3G14700	0.54	0.6	0.29	0.25	0.28	0.52	0.27	0.2	1.47	1.19	0.82	0.74	1.058	0.747	0.761	0.713	0.84	0.1972	protein_coding	SART-1 family
AT3G59270	0.05	0	0.14	0.38	1.04	1.52	1.1	1.1	4.19	2.97	2.22	2	-3.161	0.215	0.761	0.2309	0.935	0.09501	protein_coding	FBD-like domain family protein
AT1G01070	17.13	16.76	11.94	17.08	12.67	14.79	12.69	12.47	10.98	11.11	6.49	6.55	0.224	0.126	0.761	0.8298	0.8783	7.939e-05	protein_coding	nodulin MtN21 /EamA-like transporter family protein
AT1G30760	9.92	12.15	13.73	14.57	4.88	4.76	5.25	4.26	6.51	6.59	3.81	3.92	-0.359	0.016	0.761	0.285	1	0.0001602	protein_coding	FAD-binding Berberine family protein
AT1G54540	8.42	9.05	8.19	9.15	5.99	6.84	6.22	6.91	9.62	7.98	5.23	5.15	0.011	-0.032	0.761	1	1	0.002672	protein_coding	Late embryogenesis abundant (LEA) hydroxyproline-rich glycoprotein family
AT1G05400	1.98	1.52	1.45	2.08	7.12	8.32	5.39	6.18	12.99	13.02	7.73	7.62	-0.01	0.417	0.76	1	0.3646	0.0003009	protein_coding
AT2G16630	3.17	3.44	3.5	4.59	10.56	14.49	11.19	11.69	8.14	8.35	4.04	5.72	-0.291	0.13	0.76	0.947	0.9056	0.003086	protein_coding	Pollen Ole e 1 allergen and extensin family protein
AT1G59530	1.08	1.2	1.51	0.32	2.71	2.16	2.68	4.2	1.85	1.93	1.06	1.16	0.312	-0.489	0.76	1	0.7796	0.4153	protein_coding	basic leucine-zipper 4
AT3G25480	5.79	6.92	4.93	6.27	8.09	10.12	8.46	8.83	9.97	8.67	5.93	5.06	0.182	0.074	0.759	1	0.9684	0.001384	protein_coding	Rhodanese/Cell cycle control phosphatase superfamily protein
AT3G56790	0.39	0.94	0.54	0.54	93.55	106.18	100.57	94.94	66.49	53.27	37.03	33.68	0.286	0.031	0.759	1	0.9974	3.597e-06	protein_coding	RNA splicing factor-related
AT5G26340	9.18	16.26	14.96	18.8	84.99	124.54	122.03	97.07	283.12	228.38	157.05	145.11	-0.408	-0.065	0.759	0.6909	0.9872	0.00806	protein_coding	Major facilitator superfamily protein
AT3G21180	4.58	4.65	4.88	4.05	1.63	1.73	1.34	0.94	0.44	0.43	0.29	0.22	0.047	0.552	0.758	1	0.173	0.1023	protein_coding	autoinhibited Ca(2+)-ATPase 9
AT1G58360	7.94	7.99	8.04	9.66	20.65	38.87	25.87	24.79	98.91	107.96	62.25	60.09	-0.152	0.232	0.758	1	0.7851	0.002361	protein_coding	amino acid permease 1
AT4G12580	2.09	3.9	4.09	2.89	9.81	11.16	8.87	8.98	87.63	84.27	51.71	49.91	-0.222	0.232	0.758	1	0.7556	2.695e-06	protein_coding
AT4G17550	7.03	6.06	6.12	6.46	56.18	68.6	51.18	58.11	31.28	29.45	18.29	17.62	0.058	0.191	0.758	1	0.659	1.758e-06	protein_coding	Major facilitator superfamily protein
AT4G32630	0.06	0.2	0.04	0	5.52	5.37	5.31	4.88	11.51	13.14	7.48	7.09	2.568	0.094	0.758	0.2181	0.9223	3.322e-06	protein_coding	ArfGap/RecO-like zinc finger domain-containing protein
AT3G17320	0.04	0.04	0	0	0.98	1.25	1.05	1.17	1.93	1.81	1.27	0.92	3.175	0.007	0.758	1	1	0.1062	protein_coding	F-box and associated interaction domains-containing protein
AT5G64450	1.15	1.16	1.06	1.32	3.63	5.61	5.2	6.43	10.1	10.49	5.66	6.53	-0.044	-0.331	0.758	1	0.7737	0.01563	protein_coding
AT2G02300	1.7	1.76	1.12	1.7	0.04	0.36	0.25	0.12	1.07	0.81	0.53	0.58	0.295	0.125	0.757	1	1	0.2618	protein_coding	phloem protein 2-B5
AT1G66650	0.92	0.49	0.44	0.29	3.11	3.15	2.91	3.21	5.21	6.09	3.74	2.92	0.949	0.035	0.757	0.6549	1	0.01366	protein_coding	Protein with RING/U-box and TRAF-like domains
AT1G17950	5.83	4.61	4.07	4.93	14.11	17.58	16	15.84	8.63	8.26	5.42	4.55	0.214	-0.007	0.757	0.9943	1	0.0006897	protein_coding	myb domain protein 52
AT5G28610	29.11	34.01	19.31	23.4	17.13	19.3	20.09	21.19	10.98	12.35	6.62	7.2	0.563	-0.18	0.757	0.09858	0.8519	0.01036	protein_coding
AT5G05400	7.12	8.52	5.35	5.51	8.4	10.48	6.83	3.83	10.15	7.45	5.3	5.11	0.526	0.823	0.756	0.2886	0.01303	0.005016	protein_coding	LRR and NB-ARC domains-containing disease resistance protein
AT4G30270	38.65	93.54	29.32	49.13	27.39	49.22	23.11	26.97	166.38	201.14	115.13	102.54	0.753	0.613	0.756	0.2969	0.458	0.07277	protein_coding	xyloglucan endotransglucosylase/hydrolase 24
AT5G17860	0.19	0.27	0.1	0.12	0.66	1.68	1.18	1.04	3.06	3.19	2.01	1.69	1.068	0.074	0.755	0.8405	1	0.1009	protein_coding	calcium exchanger 7
AT5G06980	1.51	1.68	0.91	1.44	11.53	11.52	8.59	11.35	32.98	28.53	18.67	17.8	0.435	0.212	0.754	0.8382	0.7227	1.211e-05	protein_coding
AT3G47295	0.21	0.11	0.21	0.42	1.32	2.47	2.89	3.14	1.79	1.87	0.62	1.57	-0.934	-0.672	0.754	1	0.6177	0.4023	protein_coding
AT1G26970	3.23	3.09	3.13	3.17	0.71	1.21	0.69	0.43	1.83	3.07	1.38	1.53	0.003	0.757	0.753	1	0.4577	0.05493	protein_coding	Protein kinase superfamily protein
AT3G11773	0.17	0.06	0.29	0.11	11.3	15.3	12.33	7.65	14.57	13.42	8.8	7.79	-0.761	0.41	0.753	1	0.6031	0.02424	protein_coding	Thioredoxin superfamily protein
AT2G04050	0.37	0.24	0.07	0.1	0.88	1.11	0.65	0.6	83.17	71.94	41.33	50.77	1.807	0.66	0.752	0.2835	0.4939	1.83e-05	protein_coding	MATE efflux family protein
AT2G46510	2.75	3.16	3.58	2.75	32.5	36.41	34.86	35.19	29.27	32.01	19	17.37	-0.1	-0.024	0.752	1	0.9995	5.894e-09	protein_coding	ABA-inducible BHLH-type transcription factor
AT1G11340	0	0.04	0.04	0	0.83	0.63	0.61	0.64	0.38	0.54	0.32	0.23	0.01	0.233	0.751	1	0.9095	0.2196	protein_coding	S-locus lectin protein kinase family protein
AT1G78160	0	0	0	0	6.11	7.06	5.45	5.81	8.47	8.46	5.47	4.57	0	0.226	0.75	1	0.7102	0.0001873	protein_coding	pumilio 7
AT2G21400	1.34	1.28	0.84	0.7	4.34	4.72	2.53	5.12	1.35	0.96	0.83	0.53	0.754	0.249	0.749	0.863	0.9058	0.4364	protein_coding	SHI-related sequence3
AT2G24320	0.04	0.09	0	0	1.9	2.53	1.98	2.01	2.86	3.13	1.6	1.97	3.705	0.15	0.749	0.9839	0.9465	0.05277	protein_coding	alpha/beta-Hydrolases superfamily protein
AT5G46350	0.66	0.9	0.74	0.85	1.68	3.69	2.65	2.21	23.72	20.37	13.91	12.32	-0.023	0.141	0.749	1	0.9499	0.01052	protein_coding	WRKY DNA-binding protein 8
AT3G61450	0.78	0.56	0.78	0.83	2.9	2.88	2.59	3.27	7.41	5.53	3.6	4.11	-0.259	-0.018	0.749	1	1	0.04232	protein_coding	syntaxin of plants 73
AT1G20870	0.24	0.34	0.09	0.46	2.06	3.35	1.83	1.86	2.06	1.99	1.36	1.05	0.087	0.549	0.748	1	0.5499	0.109	protein_coding	HSP20-like chaperones superfamily protein
AT1G51110	0.2	0.6	0.46	0.36	1.24	1.67	1.27	0.99	1.23	1.66	0.94	0.78	-0.046	0.36	0.748	1	0.8902	0.3163	protein_coding	Plastid-lipid associated protein PAP / fibrillin family protein
AT1G19970	5.68	6.07	4.84	5.95	16.21	19.78	17.29	16.15	14.67	10.94	7.26	7.98	0.124	0.105	0.748	1	0.9135	0.000513	protein_coding	ER lumen protein retaining receptor family protein
AT4G14368	0.13	0.16	0.11	0.08	1.81	4.25	3.87	3.88	45.26	39.23	23.96	26.34	0.517	-0.355	0.748	1	0.659	0.008489	protein_coding	Regulator of chromosome condensation (RCC1) family protein
AT1G58050	0	0	0	0.01	0.23	0.39	0.13	0.31	0.35	0.43	0.27	0.19	-2.318	0.532	0.747	1	0.7974	0.2785	protein_coding	RNA helicase family protein
AT5G60610	2.14	1.8	1.47	1.07	6.95	6.85	5.97	6.07	7.4	10.06	5.87	4.52	0.631	0.196	0.747	0.4383	0.853	0.00562	protein_coding	F-box/RNI-like superfamily protein
AT2G37360	12.57	10.32	11.87	11.68	13.67	20.9	16	15.71	16.99	14.49	10.08	8.67	-0.041	0.124	0.747	1	0.8925	0.0001923	protein_coding	ABC-2 type transporter family protein
AT3G55090	0.68	0.51	0.59	1.02	13.68	17.53	14.48	15.83	8.93	8.2	4.38	5.84	-0.443	0.042	0.747	0.9074	0.9982	0.002381	protein_coding	ABC-2 type transporter family protein
AT2G30505	1.94	2.7	1.33	1.42	1.42	1.85	0.84	0.42	1.59	2.07	1.05	1.14	0.75	1.357	0.746	0.233	0.008849	0.07963	protein_coding	Late embryogenesis abundant (LEA) hydroxyproline-rich glycoprotein family
AT4G24130	40.4	36.48	46.23	38.88	32.41	41.28	40.17	36.13	33.11	32.88	21.23	18.06	-0.147	-0.051	0.746	0.9983	0.9742	1.068e-05	protein_coding	Protein of unknown function, DUF538
AT3G59060	0.26	0.31	0.14	0.37	1.11	1.12	1.35	1.53	0.72	0.76	0.57	0.3	0.135	-0.362	0.746	1	0.7916	0.1981	protein_coding	phytochrome interacting factor 3-like 6
AT1G14518	0	0.08	0	0	1.18	2.34	1.32	0.87	3.92	3.35	2.36	1.96	2.326	0.667	0.745	1	0.6607	0.1775	other_rna	other RNA
AT5G25090	15.4	16.56	19.98	13.61	16.53	13.44	10.08	11.26	3.64	5.89	2.83	2.86	-0.072	0.492	0.745	1	0.3417	0.0495	protein_coding	early nodulin-like protein 13
AT2G22000	18.65	14.44	16.19	14.64	19.24	22.81	18.63	16.66	24.85	32.37	16.92	17.21	0.102	0.251	0.745	1	0.6589	0.0002081	protein_coding	elicitor peptide 6 precursor
AT2G36270	1.99	2.04	1.93	1.99	18.81	27.28	21.66	23.21	22.78	17.47	12.24	11.77	0.041	0.039	0.745	1	0.9979	0.0003897	protein_coding	Basic-leucine zipper (bZIP) transcription factor family protein
AT3G07970	4.84	3.67	4.49	3.59	1.87	2.67	2.44	1.98	3.24	3.34	2.34	1.57	0.076	0.033	0.745	1	1	0.04068	protein_coding	Pectin lyase-like superfamily protein
AT1G68585	1.87	2.69	2.05	2.95	8.61	9.09	7.44	7.4	8.32	10.59	5.29	6.01	-0.135	0.253	0.744	1	0.7883	0.01044	protein_coding
AT1G56600	1.86	1.78	2.31	6.07	879.83	1096.32	806.89	1023.26	632.27	446.82	345.84	298.65	-1.199	0.111	0.744	0.004529	0.951	0.01778	protein_coding	galactinol synthase 2
AT5G11470	1.8	1.74	1.91	1.44	4.04	3.74	3.62	3.97	4.64	5.14	3.09	2.74	0.077	0.037	0.744	1	1	0.0001744	protein_coding	bromo-adjacent homology (BAH) domain-containing protein
AT3G19184	1.38	1.4	1.42	1.74	2.27	2.82	3.1	3.72	2.12	3.11	1.52	1.61	-0.187	-0.422	0.744	1	0.5863	0.05011	protein_coding	AP2/B3-like transcriptional factor family protein
AT1G68180	0.92	0.83	0.87	0.92	1.29	1.09	0.8	1.18	2.63	2.32	1.36	1.59	-0.031	0.271	0.743	1	0.9073	0.09264	protein_coding	RING/U-box superfamily protein
AT2G05910	6.6	7.89	5.94	5.59	5.37	5.11	4.76	3.86	4.58	5.32	3.34	2.55	0.329	0.278	0.742	0.7963	0.7529	0.01915	protein_coding	Protein of unknown function (DUF567)
AT2G46810	0.41	0.79	0.68	0.48	3.34	3.17	3.07	2.68	5.68	6.37	3.53	3.69	0.052	0.176	0.742	1	0.8889	0.002879	protein_coding	basic helix-loop-helix (bHLH) DNA-binding superfamily protein
AT2G26455	0	0	0	0.16	0.36	0.97	0.65	0.78	2.34	1.44	1	1.26	-4.083	-0.112	0.742	0.8504	1	0.2419	pseudogene
AT5G64990	1.47	1.44	0.68	1.13	5.25	3.54	5.17	4.53	11.6	8.95	6.55	5.72	0.678	-0.142	0.742	0.7382	0.9425	0.01311	protein_coding	RAB GTPase homolog H1A
AT5G42965	0.25	0.25	0.37	0.37	7.9	9.02	9.21	10.36	10.04	9.35	4.99	6.62	-0.547	-0.209	0.742	1	0.9004	0.0665	protein_coding	Polynucleotidyl transferase, ribonuclease H-like superfamily protein
AT4G17098	0.31	0.49	0.34	0.28	1.83	2.59	1.66	1.72	2.26	2.61	1.72	1.18	0.355	0.388	0.741	1	0.7004	0.05621	other_rna	other RNA
AT5G65230	1.96	1.49	2.37	1.88	4.58	5.21	4.22	4.58	2.1	1.42	1.13	0.97	-0.297	0.154	0.741	0.9983	0.9086	0.09671	protein_coding	myb domain protein 53
AT1G28230	0.58	0.59	0.12	0.39	4.8	5.45	4.4	6.69	7.55	6.28	4.86	3.39	1.201	-0.113	0.741	0.4525	0.9669	0.05646	protein_coding	purine permease 1
AT3G50080	13.1	12.32	10.97	11.91	14.53	14.29	12.39	11.62	17.73	19.39	11.14	11.09	0.151	0.263	0.74	0.9153	0.2949	1.517e-09	protein_coding	VIER F-box proteine 2
AT1G68470	4.57	3.77	4.56	4.88	5.11	6.86	5.01	5.69	9.88	10.7	6.61	5.7	-0.179	0.162	0.74	1	0.8701	0.0004516	protein_coding	Exostosin family protein
AT5G59845	3.77	5.77	5.68	5.45	5.68	8.31	6.27	8.72	86.97	83.45	56.05	45.97	-0.224	-0.099	0.74	1	0.9705	0.002955	protein_coding	Gibberellin-regulated family protein
AT2G44480	3.46	3.84	4.29	4.71	7.88	9.62	10.73	8.59	17.81	12.1	9.49	8.4	-0.302	-0.144	0.74	0.8817	0.896	0.001574	protein_coding	beta glucosidase 17
AT2G24980	30.21	42.91	29.74	38.05	0.92	1.69	0.98	0.8	2.7	1.09	1.27	0.98	0.109	0.543	0.739	1	0.6306	0.09481	protein_coding	Proline-rich extensin-like family protein
AT3G04800	1.27	1.46	1.87	0.93	2.62	1.1	1.25	0.76	2.64	1.61	1.17	1.37	-0.033	0.874	0.738	1	0.5929	0.3781	protein_coding	translocase inner membrane subunit 23-3
AT5G43440	2.57	2.06	2.92	3.11	1.3	2.4	1.87	1.28	6.95	6.87	4.23	4.06	-0.379	0.222	0.738	0.9651	0.9222	0.05753	protein_coding	2-oxoglutarate (2OG) and Fe(II)-dependent oxygenase superfamily protein
AT1G73530	5.27	6.15	4.06	4.8	26.44	25.86	23.65	24.18	25.56	27.51	17.31	14.45	0.364	0.129	0.738	0.6853	0.8371	4.878e-06	protein_coding	RNA-binding (RRM/RBD/RNP motifs) family protein
AT1G07430	0.42	0.38	0.45	0.93	103	138.51	101.5	143.42	339.65	293.35	202.77	176.76	-0.778	-0.02	0.738	0.5122	1	0.0006239	protein_coding	highly ABA-induced PP2C gene 2
AT4G22970	2.15	1.77	1.96	1.85	4.04	4.4	4.37	4.37	9.34	9.54	5.23	6.09	0.041	-0.05	0.738	1	0.9764	1.598e-06	protein_coding	homolog of separase
AT5G42290	0.73	0.74	0.27	0.73	4.61	4.97	4.65	5.59	9.52	6.37	4.98	4.52	0.541	-0.093	0.738	1	0.9872	0.05725	protein_coding	transcription activator-related
AT2G15350	1.38	1.7	1.45	1.53	0.04	0.17	0	0	0.08	0.11	0.11	0	0.045	4.531	0.737	1	0.5165	0.8827	protein_coding	fucosyltransferase 10
AT2G17890	1.01	0.85	0.67	0.9	0.29	0.43	0.21	0.06	0.09	0.06	0.08	0	0.246	1.393	0.737	1	0.3454	0.8831	protein_coding	calcium-dependent protein kinase 16
AT2G18490	0.51	0.26	0.13	0.13	0.95	2.55	1.76	0.95	0.2	0.13	0.13	0.07	1.536	0.353	0.737	0.8156	0.901	0.8902	protein_coding	C2H2-like zinc finger protein
AT3G45960	2.59	5.06	2.81	2.54	49.57	84.18	55.18	65.54	33.47	25.5	16.7	18.69	0.513	0.148	0.737	0.7821	0.929	0.03677	protein_coding	expansin-like A3
AT2G35380	39.75	37.31	33.92	32.49	19.19	17.38	13.86	15.62	2.68	2.2	1.03	1.92	0.215	0.312	0.736	0.6734	0.3007	0.01914	protein_coding	Peroxidase superfamily protein
AT4G01890	0.27	0.1	0.44	0.51	0.04	0.24	0.13	0.14	0.04	0.14	0.07	0.04	-1.319	0.082	0.736	0.4546	1	0.8872	protein_coding	Pectin lyase-like superfamily protein
AT1G11330	10.19	10.76	9.16	8.38	8.99	11.52	10.4	10.62	18	17.82	10.74	10.76	0.256	-0.035	0.736	0.4166	0.9864	6.504e-09	protein_coding	S-locus lectin protein kinase family protein
AT2G15780	0.1	0.21	0.05	0.15	0.18	0.24	0.47	0.46	20.73	29.53	14.94	15.24	0.566	-1.139	0.736	1	0.6448	0.008826	protein_coding	Cupredoxin superfamily protein
AT3G04210	0.02	0	0.02	0.02	0.06	0.64	0.32	0.35	3.67	3.42	2.2	2.05	-0.84	0.06	0.735	1	1	0.2094	protein_coding	Disease resistance protein (TIR-NBS class)
AT4G33730	11.41	16.08	13.62	10.58	0	0.55	0.51	0.28	0.3	0.2	0.09	0.2	0.183	-0.548	0.735	1	0.9944	0.8831	protein_coding	CAP (Cysteine-rich secretory proteins, Antigen 5, and Pathogenesis-related 1 protein) superfamily protein
AT3G23970	0	0	0	0.04	1.24	1.01	0.79	1.2	1.04	1.79	1.15	0.54	-2.318	0.182	0.734	1	0.9684	0.2935	protein_coding	F-box family protein
AT5G57810	0.2	0.16	0.12	0.24	5.1	7.38	6.21	8.48	6.1	6.04	4.29	2.99	0.01	-0.234	0.734	1	0.8668	0.05082	protein_coding	tetraspanin15
AT1G50400	1.21	1.18	0.96	0.79	1.81	1.67	1.04	0.58	3.79	2.63	1.85	2.01	0.449	1.088	0.733	0.9912	0.09531	0.08627	protein_coding	Eukaryotic porin family protein
AT4G31520	0.21	0.3	0.25	0.16	1.02	1.24	0.82	0.67	3.07	3.09	1.79	1.92	0.296	0.598	0.733	1	0.4193	0.00783	protein_coding	SDA1 family protein
AT5G41570	6.41	2.69	5.13	2.95	2.24	3.54	1.86	2.65	1.11	0.97	0.57	0.68	0.172	0.358	0.733	1	0.875	0.4291	protein_coding	WRKY DNA-binding protein 24
AT4G14780	5.33	6.12	5.72	5.73	0.2	0.92	0.65	0.28	2.34	1.34	1.25	0.95	0.002	0.23	0.733	1	0.9505	0.1175	protein_coding	Protein kinase superfamily protein
AT1G72590	1.43	1.03	0.92	0.88	1.79	1.84	1.27	0.78	3.65	2.66	1.73	2.07	0.45	0.81	0.732	0.9927	0.3427	0.08284	protein_coding	3-oxo-5-alpha-steroid 4-dehydrogenase family protein
AT1G32350	0.47	0.22	0.14	0.07	0.45	1.06	0.76	0.58	84.33	66.04	40.44	50.09	1.633	0.163	0.732	0.3531	0.966	0.002336	protein_coding	alternative oxidase 1D
AT4G37220	1.05	1.47	1.57	1.11	10.1	9.8	10.5	14.98	18.12	14.62	11.07	8.61	-0.086	-0.355	0.732	1	0.6177	0.009558	protein_coding	Cold acclimation protein WCOR413 family
AT2G37800	0	0.2	0.16	0.12	0.18	0.29	0.52	0.44	24.24	20.8	13.2	13.92	-0.455	-1.029	0.732	1	0.5244	0.000281	protein_coding	Cysteine/Histidine-rich C1 domain family protein
AT4G33220	7.42	5.88	6.62	6.4	9.27	12.05	11.64	11.11	7.01	6.86	3.88	4.49	0.032	-0.094	0.731	1	0.9423	0.002531	protein_coding	pectin methylesterase 44
AT1G50180	0.73	0.7	0.6	0.62	2.99	2.73	2.05	2.71	1.9	2.2	1.35	1.12	0.235	0.269	0.73	1	0.7984	0.03598	protein_coding	NB-ARC domain-containing disease resistance protein
AT1G36370	23.07	21.58	25.35	21.72	19.97	29.34	26.9	26.05	148.5	123.61	82.78	81.27	-0.076	-0.103	0.73	1	0.9042	1.678e-05	protein_coding	serine hydroxymethyltransferase 7
AT1G58170	10.87	6.75	13.84	10.53	27.16	35.3	25.84	29.98	31.48	32.37	18.56	19.96	-0.467	0.162	0.729	0.4964	0.8883	0.005424	protein_coding	Disease resistance-responsive (dirigent-like protein) family protein
AT5G44065	1.27	1.93	0.42	0.63	38.6	44.3	50.58	46.19	179.73	120.44	87.52	93.53	1.549	-0.224	0.729	0.5529	0.8015	0.001982	protein_coding
AT4G27580	0.19	0.13	0	0.25	3.33	4.09	5.19	4.39	16.39	18.84	10.88	10.37	0.315	-0.374	0.729	1	0.6574	0.002149	protein_coding
AT2G22121	1.83	4.12	0.41	1.22	0.93	1.2	0.75	0.41	19.36	22.87	12.63	12.85	1.837	0.834	0.728	0.09227	0.8326	0.06184	protein_coding	low-molecular-weight cysteine-rich 35
AT1G64150	0.79	0.87	1.28	1.04	1.47	1.64	1.22	1.25	1.11	1.09	0.53	0.8	-0.486	0.334	0.728	0.863	0.8003	0.1756	protein_coding	Uncharacterized protein family (UPF0016)
AT4G31875	34.25	42.51	21.88	27.64	9.15	11.85	10.62	7.18	3.85	3.27	2.02	2.28	0.632	0.232	0.728	0.02965	0.8008	0.09598	protein_coding
AT5G25910	2.06	2.79	1.6	2.63	0.56	0.93	0.98	0.43	1.63	1.31	0.78	1	0.194	0.065	0.728	1	1	0.1379	protein_coding	receptor like protein 52
AT4G14365	1.16	1.7	0.85	0.65	2.97	7.91	6.21	4.65	24.69	23.12	13.27	15.6	0.923	0	0.728	0.4396	1	0.11	protein_coding	XB3 ortholog 4 in Arabidopsis thaliana
AT3G43930	0.3	0.46	0.73	0.67	0.06	0.03	0.02	0.08	0.29	0.08	0.08	0.14	-0.876	-0.132	0.728	0.4686	1	0.6594	protein_coding	BRCT domain-containing DNA repair protein
AT5G43210	2.24	2.2	2.05	2.42	2.2	2.27	1.95	1.61	3.59	2.88	1.84	2.07	-0.01	0.324	0.727	1	0.8442	0.09386	protein_coding	Excinuclease ABC, C subunit, N-terminal
AT4G26560	2.02	0.91	0.52	0.82	3.58	3.08	2.96	2.61	1.92	1.65	1.18	0.96	1.114	0.257	0.727	0.3233	0.896	0.2212	protein_coding	calcineurin B-like protein 7
AT3G53000	11.24	13.08	11.92	14.43	23.99	29.15	24.38	27.29	38.36	32.47	21.74	21.03	-0.116	0.041	0.727	1	0.9891	1.614e-05	protein_coding	phloem protein 2-A15
AT5G25610	6.94	7.29	9	9.82	54.06	70.72	67.61	79.72	90.63	83.01	51.93	52.99	-0.403	-0.24	0.727	0.2496	0.522	2.284e-06	protein_coding	BURP domain-containing protein
AT3G25655	5.14	3.47	5.85	3.7	2.88	7.33	3.65	4.5	14.77	12.52	8.27	8.22	-0.148	0.323	0.726	1	0.8821	0.135	protein_coding	inflorescence deficient in abscission (IDA)-like 1
AT1G77932	0	0	0	0	0.48	0	0.5	0.3	1.56	1.66	0.78	1.17	0	-0.706	0.726	1	0.8887	0.3335	protein_coding	Protein of unknown function (DUF3049)
AT3G57770	0.27	0.2	0.23	0.23	0.8	0.55	0.43	0.62	1.62	2.12	1.42	0.83	0.01	0.368	0.725	1	0.8909	0.1642	protein_coding	Protein kinase superfamily protein
AT2G39650	4.41	3.76	5.1	4.96	26.44	44.06	33.22	34.44	31.45	25.89	14.86	19.85	-0.3	0.059	0.725	0.9456	0.9864	0.004202	protein_coding	Protein of unknown function (DUF506)
AT5G38210	5.54	6.18	5.72	5.98	4.25	5.54	4.6	4.82	8.53	6.44	4.58	4.47	0.003	0.055	0.725	1	0.9801	0.0001961	protein_coding	Protein kinase family protein
AT1G21220	0.59	0.66	0.88	0.12	0.27	0.21	0.43	0.18	0.57	0.25	0.12	0.38	0.312	-0.362	0.725	1	0.9995	0.677	transposable_element_gene	transposable element gene
AT5G62150	19.93	21.41	16.09	15.03	4.37	4.93	4.44	3.27	15.79	10.06	9.52	6.05	0.41	0.264	0.724	0.7233	0.8696	0.03644	protein_coding	peptidoglycan-binding LysM domain-containing protein
AT5G62100	0.7	0.79	1.07	1.36	5.73	5.82	4.77	5.67	12.68	11.51	8.48	6.13	-0.698	0.147	0.724	0.5434	0.9058	0.002635	protein_coding	BCL-2-associated athanogene 2
AT5G15620	0.07	0.04	0.07	0	0.42	1.33	0.64	0.69	1.56	0.8	0.61	0.82	0.54	0.389	0.723	1	0.9007	0.4039	protein_coding	F-box/RNI-like superfamily protein
AT1G16150	3.66	5.42	3.76	5.06	2.7	4.8	3.98	3.1	5.64	4.85	3.37	2.98	0.042	0.08	0.723	1	0.984	0.02338	protein_coding	wall associated kinase-like 4
AT3G11410	23.59	19.48	22.36	23.75	309.9	420.18	327.16	372.03	319.77	259.59	182.65	168.3	-0.098	0.062	0.723	1	0.9664	0.0001593	protein_coding	protein phosphatase 2CA
AT1G27950	41.72	39.93	49.68	53.57	46.89	51.26	47.8	54.21	49.12	58.2	31.13	33.9	-0.338	-0.055	0.723	0.2886	0.9664	9.245e-06	protein_coding	glycosylphosphatidylinositol-anchored lipid protein transfer 1
AT1G71750	8.29	6.64	7.18	6.72	5.1	5.53	4.75	4.11	2.17	2.74	1.54	1.43	0.103	0.259	0.722	1	0.7757	0.08168	protein_coding	Hypoxanthine-guanine phosphoribosyltransferase
AT4G15236	0.14	0.13	0.12	0.12	1.28	1.63	1.49	1.17	8	7.23	4.64	4.6	0.21	0.129	0.722	1	0.9121	0.000124	protein_coding	ABC-2 and Plant PDR ABC-type transporter family protein
AT4G11470	0.46	0.12	0.02	0.12	0.14	0.31	0.31	0.58	2.37	1.67	0.88	1.57	1.963	-0.97	0.722	0.2896	0.6573	0.3521	protein_coding	cysteine-rich RLK (RECEPTOR-like protein kinase) 31
AT2G45560	0.85	0.58	0.5	0.69	0.78	1.08	0.74	0.73	1.08	1.25	0.7	0.71	0.262	0.339	0.721	1	0.8282	0.1068	protein_coding	cytochrome P450, family 76, subfamily C, polypeptide 1
AT5G40470	10.12	9.92	7.53	9.18	8.01	9.55	8.62	7	8.6	7.51	5.03	4.73	0.262	0.167	0.721	0.713	0.8063	0.0002057	protein_coding	RNI-like superfamily protein
AT1G80110	3.68	2.7	4.45	3.77	75.59	110.68	96.5	117.7	118.68	92.24	68.05	59.86	-0.365	-0.202	0.721	0.8464	0.7865	0.001004	protein_coding	phloem protein 2-B11
AT1G54160	0.26	0.33	0.1	0.1	6.02	8.89	6.01	7.76	25.49	21.31	13.97	14.45	1.556	0.115	0.72	0.4287	0.9328	0.002069	protein_coding	nuclear factor Y, subunit A5
AT5G64980	1.83	1.93	1.9	2.14	3.27	3.23	2.35	3.69	2.82	3.37	2.14	1.59	-0.102	0.11	0.72	1	0.9627	0.04547	protein_coding
AT1G08150	0	0.02	0	0	0.2	0.19	0.38	0.59	0.53	0.48	0.31	0.3	2.326	-1.303	0.72	1	0.1608	0.2588	protein_coding	Cation/hydrogen exchanger family protein
AT1G78990	14.78	12.88	14.31	13.63	10.21	12.15	9.4	8.89	7.95	5.96	4.62	3.81	-0.014	0.289	0.719	1	0.555	0.001661	protein_coding	HXXXD-type acyl-transferase family protein
AT1G73510	0	0	0.06	0	12.04	15.81	10.76	12.74	10.77	10.96	7.27	5.91	-2.318	0.246	0.719	1	0.7804	0.01318	protein_coding
AT1G53270	3.5	2.95	2.58	2.77	1.37	2.4	1.98	1.19	0.96	0.89	0.51	0.61	0.27	0.24	0.719	1	0.8887	0.1888	protein_coding	ABC-2 type transporter family protein
AT4G40070	45.66	61.04	36.04	43.7	11.84	16.1	12.32	11.41	8.39	8.25	4.94	5.18	0.42	0.234	0.719	0.2512	0.7261	0.003032	protein_coding	RING/U-box superfamily protein
AT1G08860	0.05	0.08	0	0	0.31	0.49	0.3	0.41	2	1.07	0.97	0.88	4.398	0.161	0.719	0.669	0.9995	0.2462	protein_coding	Calcium-dependent phospholipid-binding Copine family protein
AT3G08860	0.98	0.77	1.63	1.29	1	1.99	2.77	2.7	35.74	47.67	25.89	24.76	-0.734	-0.877	0.719	0.2856	0.04779	0.002308	protein_coding	PYRIMIDINE 4
AT4G20390	86.6	69.9	88.12	68.81	39.66	37.46	36.93	38.34	19.83	19.92	13.03	11.09	-0.004	0.035	0.718	1	0.9954	0.000112	protein_coding	Uncharacterised protein family (UPF0497)
AT2G03200	24.34	24.8	22.63	24.05	9.03	9.66	9.12	9.79	4.35	5.87	2.72	3.52	0.074	-0.017	0.718	1	1	0.00111	protein_coding	Eukaryotic aspartyl protease family protein
AT1G05340	52.75	63.43	43.08	68.9	556.77	585.42	536.76	673.31	690.89	557.01	407.14	351.57	0.053	-0.083	0.718	1	0.9501	0.001095	protein_coding
AT5G55590	4.59	3.45	4.51	2.96	1.69	1.09	0.99	1.44	0.59	0.35	0.33	0.24	0.106	0.202	0.717	1	0.9463	0.5074	protein_coding	Pectin lyase-like superfamily protein
AT2G38380	268.55	258.93	280.21	250.23	107.79	138.7	129.43	102.74	165.44	180.41	107.74	102.71	-0.008	0.086	0.717	1	0.9058	1.022e-06	protein_coding	Peroxidase superfamily protein
AT3G01630	0	0	0.08	0.05	1.2	1.45	1.14	1.33	5.31	5.05	3.22	3.08	-4.387	0.106	0.716	0.6416	0.9756	0.00296	protein_coding	Major facilitator superfamily protein
AT3G07260	0.42	1.28	0.58	0.9	0.3	0.43	0.63	0.58	1.07	1.16	0.62	0.73	0.204	-0.712	0.716	1	0.791	0.4071	protein_coding	SMAD/FHA domain-containing protein
AT5G48850	1.42	2	2.92	0.9	1.18	5.27	2.42	2.19	90.99	63.83	49.21	45.09	-0.159	0.482	0.715	1	0.8104	0.2588	protein_coding	Tetratricopeptide repeat (TPR)-like superfamily protein
AT5G32460	0	0.09	0.03	0	1.24	0.93	0.95	0.63	1.84	1.72	1.28	0.88	1.388	0.45	0.715	1	0.7514	0.1229	protein_coding	Transcriptional factor B3 family protein
AT3G63040	0	0	0	0	0.76	0.95	0.41	0.96	8.75	8.44	6.17	4.26	0	0.341	0.715	1	0.9296	0.07542	protein_coding
AT4G02280	8.9	8.8	6.99	7.65	18.97	28.32	20.24	18.46	139.23	123.78	84.48	75.76	0.274	0.289	0.715	0.7987	0.5484	0.0002308	protein_coding	sucrose synthase 3
AT3G11430	10.66	9.87	11.12	9.61	6.64	7.56	5.59	6.63	5.1	3.73	2.34	3.05	-0.014	0.218	0.715	1	0.7541	0.004383	protein_coding	glycerol-3-phosphate acyltransferase 5
AT3G46730	2.54	2.3	2.55	2.08	4.17	3.93	3.5	3.5	4.78	5.82	3.62	2.82	0.062	0.21	0.715	1	0.805	0.002772	protein_coding	NB-ARC domain-containing disease resistance protein
AT1G34760	4.16	4.68	4.01	3.43	0.42	0.97	0.72	0.32	0.39	0.77	0.32	0.39	0.247	0.392	0.714	0.9989	0.8522	0.4764	protein_coding	general regulatory factor 11
AT2G22190	10.48	5.85	9.36	7.73	39.72	66.62	44	52.79	20.76	16.26	11.77	10.79	-0.065	0.136	0.714	1	0.932	0.03392	protein_coding	Haloacid dehalogenase-like hydrolase (HAD) superfamily protein
AT1G45010	0.27	0.32	0.37	0.37	0.91	1.82	1.57	1.07	0.4	0.79	0.11	0.63	-0.331	0.045	0.714	1	1	0.5727	protein_coding	TRAM, LAG1 and CLN8 (TLC) lipid-sensing domain containing protein
AT1G61275	3.03	1.39	1.92	1.65	21.38	31.45	20.28	18.69	68.33	59.06	35.56	42.19	0.304	0.436	0.713	1	0.5817	0.01363	small_nuclear_rna	U12; snRNA
AT2G41730	3.14	5.04	2.02	2.94	25.36	50.53	25.31	36.14	339.33	282.33	184.74	194.59	0.716	0.305	0.713	0.6422	0.7971	0.04711	protein_coding
AT5G05365	0.75	2	1.03	1.03	3.87	5.87	4.33	3.85	7.75	13.06	7.33	5.35	0.407	0.248	0.713	1	0.9193	0.1783	protein_coding	Heavy metal transport/detoxification superfamily protein
AT4G27940	8.28	8.02	8.46	8.62	21.31	28.51	20.53	21.95	48.37	44.51	27.56	29.12	-0.067	0.23	0.713	1	0.5301	5.958e-07	protein_coding	manganese tracking factor for mitochondrial SOD2
AT1G14540	57.47	56.86	54.08	60.34	19.72	37.99	31.51	28.56	89.94	76.26	45.01	56.38	-0.001	-0.058	0.713	1	0.9995	0.04695	protein_coding	Peroxidase superfamily protein
AT1G14642	4.38	5.92	4.37	4.01	10	11.18	6.72	6.56	7.42	8.06	2.52	7.04	0.292	0.668	0.712	1	0.5494	0.3072	protein_coding
AT3G09640	0.09	0.23	0.14	0.59	4.96	8.74	4.29	4.38	50.14	59.75	36.8	30.25	-1.154	0.657	0.712	0.7952	0.1694	0.005536	protein_coding	ascorbate peroxidase 2
AT2G32530	0.52	0.34	0.56	0.58	0.52	1.31	0.79	0.4	1.51	1.45	0.84	0.96	-0.395	0.62	0.712	1	0.6959	0.2902	protein_coding	cellulose synthase-like B3
AT1G57770	1.02	1.19	0.3	0.3	1.17	1.47	1.08	0.65	1.92	2.36	1.33	1.29	1.874	0.6	0.712	0.0002402	0.491	0.07433	protein_coding	FAD/NAD(P)-binding oxidoreductase family protein
AT2G38920	0.73	0.29	0.77	0.73	1.57	1.39	0.94	1.08	2.8	3.93	1.95	2.16	-0.542	0.549	0.712	0.9495	0.6395	0.09127	protein_coding	SPX (SYG1/Pho81/XPR1) domain-containing protein / zinc finger (C3HC4-type RING finger) protein-related
AT3G48490	4.52	3.74	4.33	5.08	1.48	2.17	1.95	1.57	0.89	0.68	0.64	0.3	-0.186	0.043	0.712	1	1	0.6041	protein_coding
AT3G06145	2.58	2.75	3.51	3.45	1.14	1.01	0.79	0.79	0.57	0.56	0.46	0.21	-0.381	0.435	0.711	0.8849	0.8634	0.5992	protein_coding
AT5G47175	0	0	0	0	5.11	3.59	3.18	3.65	8.05	8.34	6.01	3.92	0	0.351	0.711	1	0.9071	0.1895	protein_coding	low-molecular-weight cysteine-rich 3
AT1G11170	2.85	2.79	2.93	2.64	5.06	8.88	5.2	5.93	12.24	11.3	8.07	6.3	0.016	0.324	0.711	1	0.6448	0.007483	protein_coding	Protein of unknown function (DUF707)
AT3G61630	6.39	5.32	7.88	7.47	31.75	42.85	31.16	36.78	120.64	125.72	79.83	70.6	-0.389	0.135	0.711	0.351	0.8302	3.044e-06	protein_coding	cytokinin response factor 6
AT5G63560	59.34	71.34	56.28	71.6	64.71	68.42	70.84	73.14	103.74	76.49	57.19	52.88	0.031	-0.113	0.711	1	0.89	3.801e-05	protein_coding	HXXXD-type acyl-transferase family protein
AT4G25810	6.77	10.57	8.94	6.95	14.91	30.5	28.39	39.95	345.56	337.91	216.71	200.86	0.125	-0.59	0.711	1	0.2823	0.02245	protein_coding	xyloglucan endotransglycosylase 6
AT2G01905	0.63	0.64	0.76	0.61	0.19	0.24	0.32	0.33	0.1	0.21	0.13	0.06	-0.111	-0.606	0.711	1	0.7303	0.6087	protein_coding	cyclin J18
AT3G27750	2.48	2.2	2.3	1.76	1.8	1.49	1.54	1.17	1.35	0.85	0.76	0.58	0.204	0.277	0.71	1	0.8925	0.2449	protein_coding
AT4G33550	22.4	24.92	28.99	33.26	23.27	30.35	27.82	26.66	312.19	368.11	216.91	199.01	-0.396	-0.024	0.71	0.2698	1	1.466e-05	protein_coding	Bifunctional inhibitor/lipid-transfer protein/seed storage 2S albumin superfamily protein
AT5G01670	5.35	4.52	6.06	5.5	7.59	5.84	7.55	8.11	31.54	21.78	16.17	16.42	-0.228	-0.219	0.71	0.9759	0.7789	0.0003836	protein_coding	NAD(P)-linked oxidoreductase superfamily protein
AT2G24680	1.53	1.42	1.03	0.92	2.59	1.9	1.85	1.5	3.87	3.53	2.45	2.07	0.594	0.42	0.709	0.4378	0.5301	0.008033	protein_coding	transcriptional factor B3 family protein
AT5G07330	1.42	1.14	1.18	2.07	32.87	40.59	33.53	47.97	161.97	127.81	92.1	85.09	-0.343	-0.149	0.709	1	0.8835	0.001423	protein_coding
AT3G28540	0.23	0.06	0.37	0.06	0.95	0.98	0.26	0.54	0.83	0.57	0.42	0.43	-0.564	1.257	0.708	1	0.3246	0.4721	protein_coding	P-loop containing nucleoside triphosphate hydrolases superfamily protein
AT1G58225	0.07	0	0	0.14	0.16	1.29	0.51	0.55	3.3	3.39	1.96	2.13	-0.84	0.444	0.708	1	0.901	0.2896	protein_coding
AT5G09876	0	0	0	0	2.54	6.77	3.45	3.39	5.52	5.3	3.58	3.02	0	0.438	0.708	1	0.8181	0.2771	protein_coding
AT1G42990	33.51	31.36	31.63	29.2	88.51	133.88	96.2	103.51	199.4	157.78	108.69	109.97	0.093	0.155	0.708	1	0.8328	0.0001925	protein_coding	basic region/leucine zipper motif 60
AT2G47200	30.9	24.04	32.38	25.56	7.12	8.28	6.25	9.09	2.56	2.02	1.18	1.63	-0.076	0.009	0.708	1	1	0.2161	protein_coding
AT2G15990	0	0	0.12	0.12	23.34	39.43	18.49	18.38	61.14	56.19	40.79	31.01	-3.165	0.766	0.707	1	0.08104	0.01986	transposable_element_gene	transposable element gene
AT2G35740	0	0.03	0.03	0.11	1.17	1.53	0.97	0.86	3.16	2.59	1.77	1.75	-2.061	0.56	0.707	0.964	0.5271	0.03982	protein_coding	nositol transporter 3
AT4G09200	4.78	0.4	0.56	1.83	0.57	0.51	0.34	0.4	0.28	0.66	0.33	0.25	1.114	0.549	0.707	0.9755	0.9448	0.7689	protein_coding	SPla/RYanodine receptor (SPRY) domain-containing protein
AT3G14670	0	0	0	0	1.75	1.87	2.14	0.96	1.76	1.67	1.12	0.97	0	0.21	0.707	1	0.9537	0.2837	protein_coding
AT1G64563	1.6	1.59	1.42	1.2	4.75	4.9	4.92	3.97	6.23	5.26	3.45	3.59	0.282	0.116	0.707	0.923	0.9061	0.0006544	other_rna	other RNA
AT4G37370	0.72	1.88	1.16	1.42	34.47	69	51.53	57.31	385.08	356.44	223.06	231.1	0.013	-0.073	0.707	1	0.993	0.06417	protein_coding	cytochrome P450, family 81, subfamily D, polypeptide 8
AT5G17150	0.58	0.41	0.52	0.35	0.99	1.56	0.74	1.15	0.62	0.85	0.23	0.68	0.188	0.43	0.706	1	0.8703	0.5427	protein_coding	Cystatin/monellin superfamily protein
AT2G40925	0.07	0	0.04	0	4.57	5.06	4.85	3.17	8.19	8.96	5.66	4.83	0.857	0.26	0.706	1	0.8097	0.01791	protein_coding	F-box and associated interaction domains-containing protein
AT5G18636	0.74	0.57	0.48	0.74	6.03	7.45	6.07	5.97	14.8	16.84	10.03	9.35	0.109	0.163	0.706	1	0.8697	0.0006388	protein_coding
AT3G17110	11.7	16.18	16.83	23.75	316.31	313.82	254.27	375.93	891.49	817.03	536.8	510.78	-0.542	0	0.706	0.2941	1	0.006692	pseudogene
AT4G01575	2.6	2.84	2.14	2.73	2.53	3.76	3.36	4.55	3.55	3.42	2.38	1.88	0.156	-0.329	0.706	1	0.8398	0.1639	protein_coding	serine protease inhibitor, Kazal-type family protein
AT1G36992	0.13	0	0.06	0.06	0.52	0.54	0.72	1.1	2.29	2.18	1.28	1.46	0.009	-0.769	0.706	1	0.7068	0.2084	other_rna	other RNA
AT1G60260	1.09	0.85	0.93	0.66	1.43	1.03	0.92	0.78	1.2	0.85	0.43	0.84	0.29	0.529	0.705	1	0.6797	0.264	protein_coding	beta glucosidase 5
AT4G02235	0	0	0	0	1.68	2.59	1.58	2.12	7.15	4.63	3.38	3.84	0	0.21	0.705	1	0.9509	0.153	protein_coding	AGAMOUS-like 51
AT3G08750	0	0	0	0.04	4.66	5.78	5.55	3.94	6.45	5.34	4.28	2.93	-2.318	0.133	0.705	1	0.9519	0.06509	protein_coding	F-box and associated interaction domains-containing protein
AT4G35420	6.25	4.72	6.29	5.8	9.78	10.09	10.17	8.26	6.07	5.3	4.02	2.93	-0.138	0.107	0.705	1	0.929	0.01052	protein_coding	dihydroflavonol 4-reductase-like1
AT3G52920	42.97	37.31	36.35	35.35	69.2	80.96	62.09	79.18	82.53	87.98	54.52	50.06	0.163	0.088	0.705	0.9296	0.8983	4.376e-07	protein_coding	Family of unknown function (DUF662)
AT1G55720	0	0	0	0	0.91	1.06	0.46	0.5	0.85	0.87	0.59	0.46	0	1.035	0.704	1	0.2317	0.2449	protein_coding	cation exchanger 6
AT5G06510	1.33	1.11	1.51	1.96	5.41	5.88	5.47	6.89	5.15	4.54	2.4	3.56	-0.505	-0.129	0.704	0.6302	0.9269	0.01786	protein_coding	nuclear factor Y, subunit A10
AT4G18910	7.03	8.79	6.68	8.55	7.28	9.76	7.09	7.68	10.36	13.25	7.25	7.25	0.055	0.205	0.703	1	0.804	0.002275	protein_coding	NOD26-like intrinsic protein 1;2
AT4G19810	24.69	27.77	19.45	25.67	16.7	27.81	24.16	16.73	82.84	65.07	47.3	43.53	0.217	0.121	0.703	1	0.929	0.006993	protein_coding	Glycosyl hydrolase family protein with chitinase insertion domain
AT3G63050	1.45	1.76	3.28	2.41	21.72	37.98	29.51	32.48	175.71	148.64	107.59	91.58	-0.823	-0.055	0.703	0.4223	0.9954	0.006278	protein_coding
AT1G16140	1.91	1.96	1.47	2.72	1.03	1.57	1.7	1.4	2.64	2.25	1.59	1.41	-0.114	-0.257	0.703	1	0.8751	0.07303	pseudogene
AT3G52110	10.56	11.4	9.8	9.63	10.1	10.51	6.56	6.4	4.18	4.97	3.07	2.53	0.176	0.668	0.702	0.9664	0.002713	0.003287	protein_coding
AT3G61970	0.94	1.3	1.11	1.28	4.44	6.01	4.98	5.26	3.41	4.01	2.19	2.38	-0.097	0.027	0.702	1	1	0.0284	protein_coding	AP2/B3-like transcriptional factor family protein
AT1G53680	28.53	26.76	25.43	23.62	11.08	13.45	12.42	11.83	10.77	10.73	6.12	7.11	0.173	0.015	0.702	0.9738	1	0.002769	protein_coding	glutathione S-transferase TAU 28
AT5G18710	0.38	0.41	0.35	0.35	0.37	0.24	0.18	0.43	0.08	0.13	0.12	0	0.156	0.015	0.701	1	1	0.8013	protein_coding	Domain of unknown function (DUF3444)
AT1G59725	2.61	4.07	3.09	2.56	0.83	1.2	1.07	1.06	1.09	1.98	1	0.88	0.239	-0.076	0.701	1	1	0.2593	protein_coding	DNAJ heat shock family protein
AT5G33355	21.5	9.64	19.45	13.72	12.46	11.39	10.77	3.42	7.01	1.64	2.31	3.01	-0.091	0.741	0.699	1	0.5775	0.4382	protein_coding	Defensin-like (DEFL) family protein
AT5G67180	0.22	0.82	0.84	0.84	1	1.51	1.26	1.4	6.98	5.94	4.8	3.14	-0.694	-0.09	0.699	0.827	1	0.1358	protein_coding	target of early activation tagged (EAT) 3
AT1G49320	15.02	17.47	14.17	16.91	7.82	6.79	8.76	10.33	23.63	27.13	17	14.23	0.064	-0.384	0.699	1	0.3021	2.499e-05	protein_coding	unknown seed protein like 1
AT2G21110	0	0	0	0	0	0.61	0	0.34	3.22	3.25	1.78	2.21	0	0.817	0.698	1	0.9295	0.2555	protein_coding	Disease resistance-responsive (dirigent-like protein) family protein
AT1G50290	3.24	4.51	3.79	3.85	3.52	4.79	4.35	4.12	5.41	6.13	3.74	3.36	0.022	-0.03	0.698	1	1	0.03827	protein_coding
AT2G30790	0.21	0.22	0.05	0.16	1.28	1.07	1.08	1.39	3.26	3.49	2.43	1.72	0.967	-0.067	0.698	1	1	0.3256	protein_coding	photosystem II subunit P-2
AT4G25631	12.53	12.04	14.49	12.54	0.75	3.11	4.25	3.29	7.77	5.55	3.9	4.24	-0.137	-0.954	0.698	1	0.8525	0.5858	small_nucleolar_rna	U60.2F; snoRNA
AT2G24190	7.06	6.49	5.77	5.25	4.94	5.46	3.94	3.35	7.13	5.9	4.96	3.03	0.297	0.509	0.697	0.8648	0.3152	0.01037	protein_coding	NAD(P)-binding Rossmann-fold superfamily protein
AT2G32510	6.93	6.32	9.97	8.57	115.63	145.29	115.63	147.32	131.74	86.93	71.58	63.26	-0.484	-0.011	0.697	0.3932	1	0.002997	protein_coding	mitogen-activated protein kinase kinase kinase 17
AT3G30842	0.25	0.24	0.33	0.22	0.25	0.39	0.37	0.35	1.95	1.57	1.2	0.97	-0.147	-0.181	0.697	1	0.9552	0.03431	protein_coding	pleiotropic drug resistance 10
AT5G15010	2.77	3.49	2.39	2.23	2.89	2.7	1.49	1.21	1.58	2.32	1.06	1.36	0.436	1.045	0.696	0.5321	0.003097	0.04757	protein_coding	Tetratricopeptide repeat (TPR)-like superfamily protein
AT2G05310	2.3	1.99	2.13	1.79	3.71	3.72	1.81	2.39	2.65	3.32	2.11	1.56	0.13	0.827	0.696	1	0.2019	0.1478	protein_coding
AT1G18830	0.1	0.1	0.03	0.13	10.57	13.4	9.82	10.01	18.99	16.44	12.46	9.39	0.267	0.273	0.696	1	0.5962	0.0004558	protein_coding	Transducin/WD40 repeat-like superfamily protein
AT5G56160	2.75	2.74	2.55	2.44	7.23	9.25	6.44	8.19	11.1	9.92	6.35	6.62	0.138	0.173	0.696	1	0.7947	0.0001764	protein_coding	Sec14p-like phosphatidylinositol transfer family protein
AT5G04840	5.42	4.2	6.08	3.87	9.15	10.79	9.05	10.12	20.21	24.43	15.27	12.27	-0.05	0.057	0.696	1	0.9898	0.002691	protein_coding	bZIP protein
AT5G66045	0	0	0.75	0	48.99	54.09	63.07	84.15	111.14	97.37	73.49	54.86	-2.318	-0.511	0.696	1	0.4753	0.03719	mirna	MIR170; miRNA
AT1G74810	0.09	0	0.05	0.14	0.54	0.53	0.41	0.37	0.6	0.77	0.44	0.4	-0.947	0.43	0.695	1	0.8371	0.2313	protein_coding	HCO3- transporter family
AT4G25790	10.17	12.42	8.63	10.85	0.21	0.43	0.23	0.31	8.39	11.6	5.92	6.44	0.214	0.268	0.695	1	0.9974	0.01582	protein_coding	CAP (Cysteine-rich secretory proteins, Antigen 5, and Pathogenesis-related 1 protein) superfamily protein
AT1G16850	11.02	15.49	12.81	11.74	140.51	194.85	144.35	164.41	169.82	148.26	102.01	94.49	0.11	0.119	0.695	1	0.888	0.0001559	protein_coding
AT3G50930	1.85	2.85	1.89	2.44	118.89	228.04	175.24	191.58	330.03	271.36	179.55	192.04	0.119	-0.08	0.695	1	0.9702	0.01201	protein_coding	cytochrome BC1 synthesis
AT3G03770	3.92	4.01	4.08	3.69	7.65	7.28	7.86	8.11	7.95	8.42	4.95	5.17	0.029	-0.097	0.695	1	0.8812	7.788e-07	protein_coding	Leucine-rich repeat protein kinase family protein
AT1G60600	1.99	1.65	1.46	1.19	1.42	1.6	1.83	1.44	0.86	1.08	0.57	0.62	0.457	-0.12	0.694	0.6982	0.971	0.1431	protein_coding	UbiA prenyltransferase family protein
AT5G46870	2.86	3.86	2.46	3.93	3.53	4.72	3.25	2.14	4.97	4.8	2.94	3.1	0.072	0.608	0.693	1	0.3614	0.06489	protein_coding	RNA-binding (RRM/RBD/RNP motifs) family protein
AT4G03280	11.21	11.28	10.54	8.8	10.65	10.57	9.4	7.29	11.34	11.1	7.51	6.37	0.218	0.344	0.692	0.9759	0.5264	0.004632	protein_coding	photosynthetic electron transfer C
AT3G04750	5.02	4.94	4.7	4.71	8.42	9.63	7.01	8.28	11.5	11.86	7.18	7.28	0.083	0.24	0.692	1	0.5294	5.046e-06	protein_coding	Tetratricopeptide repeat (TPR)-like superfamily protein
AT1G58007	3.15	2.33	3.45	3.45	8.03	9.78	7.64	11.01	2.4	3.06	1.31	2.08	-0.331	-0.065	0.692	1	0.9971	0.1755	protein_coding
AT4G21280	9.47	8.04	5.26	7.82	9.06	9.59	6.22	3.24	5.47	8.29	4.36	4.17	0.42	0.974	0.69	0.9896	0.2225	0.2355	protein_coding	photosystem II subunit QA
AT4G18372	13.68	14.1	8.74	11.22	12.47	12.16	8.06	8.36	11.29	12.51	7.52	7.22	0.477	0.585	0.69	0.1399	0.05117	0.001751	protein_coding	Small nuclear ribonucleoprotein family protein
AT4G14370	2.18	2.14	1.88	2.3	6.59	12.81	8.6	8.39	30.61	26.92	17.06	18.6	0.046	0.191	0.69	1	0.8541	0.008964	protein_coding	Disease resistance protein (TIR-NBS-LRR class) family
AT5G24650	35.06	34.3	33.11	34.08	50.92	50.93	47.49	46.6	149.06	157.85	94.88	95.31	0.046	0.114	0.69	1	0.7514	2.434e-13	protein_coding	Mitochondrial import inner membrane translocase subunit Tim17/Tim22/Tim23 family protein
AT3G43720	13.32	12.59	17.42	17.69	20.97	25.98	23.6	22.26	19.97	23.13	13.15	13.57	-0.438	0.033	0.69	0.2088	1	0.000476	protein_coding	Bifunctional inhibitor/lipid-transfer protein/seed storage 2S albumin superfamily protein
AT1G64470	18.69	19.97	15.19	15.68	61.55	70.24	65.88	63.6	47.08	50.66	28.34	32.28	0.325	0.025	0.69	0.2135	0.996	2.88e-08	protein_coding	Ubiquitin-like superfamily protein
AT4G12382	1.26	0.75	0.57	1.03	1.11	2.02	1.89	1.31	1.59	1.26	0.9	0.86	0.329	-0.044	0.69	1	1	0.2966	protein_coding	F-box family protein
AT3G28705	0	0	0	0	0.39	0.35	0.28	0.14	0.44	0.58	0.37	0.26	0	0.845	0.689	1	0.3771	0.1929	transposable_element_gene	transposable element gene
AT3G26380	10.42	10.67	9.08	8.56	11.04	10.56	8.54	9.45	7	8.02	4.57	4.75	0.258	0.265	0.689	0.4139	0.3457	6.697e-06	protein_coding	Melibiase family protein
AT2G44735	0.09	0.13	0.17	0.13	1.54	1.64	1.25	1.7	5.65	4.82	3.44	3.04	-0.456	0.12	0.688	1	0.9885	0.03165	protein_coding
AT2G29180	5.49	4.67	3.57	4.12	2.51	1.21	3.16	2.54	1.76	1.66	0.95	1.18	0.401	-0.61	0.688	0.8687	0.522	0.278	protein_coding
AT4G38690	2.16	2.04	2.05	1.98	0.6	0.97	0.38	0.67	1.96	3.65	1.88	1.6	0.063	0.58	0.687	1	0.7555	0.1322	protein_coding	PLC-like phosphodiesterases superfamily protein
AT2G42250	0.89	0.81	0.46	1.03	0.42	0.54	0.37	0.34	0.43	0.33	0.31	0.15	0.191	0.431	0.687	1	0.8639	0.5391	protein_coding	cytochrome P450, family 712, subfamily A, polypeptide 1
AT5G04000	4.3	3.07	4.54	2.91	8.88	8.27	6.75	9.21	10.01	12.77	7.36	6.78	-0.015	0.105	0.687	1	0.9664	0.03893	protein_coding
AT1G72660	0.11	0.14	0.23	0.11	2.92	3.21	2.88	2.95	8.47	8.69	5.04	5.63	-0.395	0.073	0.687	1	0.9761	0.001539	protein_coding	P-loop containing nucleoside triphosphate hydrolases superfamily protein
AT4G25960	0.87	1.05	0.95	1.33	5.26	6.21	5.64	6.98	6.19	5.51	3.37	3.89	-0.252	-0.137	0.687	0.9863	0.8678	0.0005665	protein_coding	P-glycoprotein 2
AT2G01860	3.28	4.37	1.39	1.68	3.01	3.17	1.71	1.26	2.54	3.1	1.68	1.83	1.314	1.046	0.686	1.03e-06	0.001132	0.02087	protein_coding	Tetratricopeptide repeat (TPR)-like superfamily protein
AT5G55740	0.35	0.51	0.35	0.68	1.59	2.14	1.39	1.5	1.05	1.4	0.8	0.72	-0.256	0.366	0.685	1	0.791	0.1936	protein_coding	Tetratricopeptide repeat (TPR)-like superfamily protein
AT2G34580	0.34	0.26	0.3	0.04	0.92	0.8	0.58	0.76	0.81	0.93	0.62	0.45	0.799	0.355	0.685	1	0.903	0.3214	protein_coding
AT3G59830	1.28	1.33	1.14	1.39	1.95	1.74	1.54	1.48	5.6	5.56	3.11	3.84	0.042	0.288	0.685	1	0.7579	0.002263	protein_coding	Integrin-linked protein kinase family
AT2G03050	3.03	2.83	3.1	3.18	4.2	3.52	3.14	3.4	2.91	2.98	1.81	1.85	-0.099	0.241	0.685	1	0.765	0.02373	protein_coding	Mitochondrial transcription termination factor family protein
AT5G49080	15.83	20.77	15.93	20.21	0.27	0.14	0.39	0.17	0.51	0.13	0.26	0.13	0.018	-0.452	0.685	1	0.899	0.4998	transposable_element_gene	transposable element gene
AT2G46310	2.38	2.45	2.34	3.34	11.12	15.24	12.73	14.12	26.55	28.98	16.65	17.91	-0.234	-0.027	0.684	1	1	0.0003798	protein_coding	cytokinin response factor 5
AT1G62560	2.51	2.32	6.62	4.13	6.11	8.1	8.05	7.84	20.83	18.71	14.05	10.55	-1.153	-0.162	0.684	0.02201	0.9407	0.09702	protein_coding	flavin-monooxygenase glucosinolate S-oxygenase 3
AT2G16000	0	0	0	0	0.55	2.59	0.67	1.04	7.42	5.47	4.47	3.55	0	0.88	0.683	1	0.5149	0.3451	transposable_element_gene	transposable element gene
AT3G28880	3.89	3.42	3.77	3.34	3.92	3.84	3.43	3.73	2.54	1.99	1.35	1.47	0.041	0.117	0.683	1	0.9105	0.01001	protein_coding	Ankyrin repeat family protein
AT5G65470	19.9	19.32	19.78	20.93	129.17	150.55	121	137.44	172.79	159.62	107.72	99.34	-0.053	0.114	0.683	1	0.8118	3.956e-08	protein_coding	O-fucosyltransferase family protein
AT3G12720	5.34	4.23	4.73	4.57	14	18.13	14.17	17.62	5.91	4.02	2.74	3.45	0.043	0.016	0.683	1	1	0.04698	protein_coding	myb domain protein 67
AT1G33100	1.24	1.22	1.66	1.89	0.37	0.88	1.02	0.62	0.73	0.62	0.42	0.42	-0.528	-0.397	0.683	0.7456	0.8635	0.3548	protein_coding	MATE efflux family protein
AT5G35380	0.24	0.29	0.07	0.09	1.1	1.58	1.07	0.85	1.78	1.61	1.1	1.01	1.752	0.47	0.682	0.1764	0.6139	0.07271	protein_coding	Protein kinase protein with adenine nucleotide alpha hydrolases-like domain
AT2G32020	6.54	6.77	3.47	5.79	42.56	74.24	41.66	49.31	201.95	170.26	114.91	117.15	0.522	0.361	0.682	0.6042	0.6057	0.01651	protein_coding	Acyl-CoA N-acyltransferases (NAT) superfamily protein
AT3G50060	3.3	3.18	3.68	3.18	82.25	153.32	98.31	118.51	113.47	99.86	69.82	63.13	-0.081	0.12	0.682	1	0.9247	0.007918	protein_coding	myb domain protein 77
AT3G03341	1.76	1.41	1.48	1.21	539.62	640.39	496.63	699.92	727.29	532.5	447.72	337.37	0.238	-0.02	0.682	1	1	0.004451	protein_coding
AT1G64820	0.13	0	0	0.13	1.13	0.9	1.12	1.15	2.49	2.65	1.83	1.37	0.009	-0.153	0.682	1	0.9752	0.0615	protein_coding	MATE efflux family protein
AT1G67520	2.16	2.66	1.73	2.4	0.94	1.21	1.49	1.11	1.68	1.74	1.09	1.04	0.22	-0.271	0.681	1	0.865	0.07545	protein_coding	lectin protein kinase family protein
AT1G73580	14.34	14.25	12.61	13.78	2.6	1.34	0.96	0.85	0.51	0.6	0.47	0.2	0.115	1.112	0.68	1	0.2643	0.7241	protein_coding	Calcium-dependent lipid-binding (CaLB domain) family protein
AT4G05120	5.85	7.24	5.9	6.99	5.21	8.86	5.36	5.62	25.32	24.95	14.9	16.49	0.022	0.356	0.68	1	0.5524	0.003194	protein_coding	Major facilitator superfamily protein
AT3G02240	55.4	60.66	41.95	45.15	3.57	6.53	5.29	2.62	12.94	10.49	7.06	7.56	0.414	0.335	0.68	0.3227	0.7681	0.02272	protein_coding
AT4G40090	55.16	69.17	59.27	63.69	3.46	4.17	3.56	2.83	5.1	2.84	3.11	1.79	0.016	0.251	0.68	1	0.8522	0.06772	protein_coding	arabinogalactan protein 3
AT5G04880	2.02	2.24	2.31	1.87	2.55	3.3	2.15	2.95	5.36	5.13	2.99	3.56	0.029	0.199	0.68	1	0.8762	0.01374	pseudogene
AT1G73880	3.99	4.6	4.93	4.75	31.19	35.4	27.92	35.57	83.36	73.24	48.71	49.06	-0.173	0.07	0.68	1	0.9377	2.605e-06	protein_coding	UDP-glucosyl transferase 89B1
AT3G18840	0.45	0.74	0.92	0.47	0.68	0.59	0.94	1.13	0.3	0.32	0.16	0.23	-0.226	-0.71	0.68	1	0.4881	0.5254	protein_coding	Tetratricopeptide repeat (TPR)-like superfamily protein
AT3G46760	1.85	2.31	1.19	1.95	0.16	0.22	0.04	0	0.2	0.35	0.19	0.15	0.408	2.782	0.679	1	0.4667	0.747	protein_coding	Protein kinase superfamily protein
AT1G53940	12.93	7.41	11.92	8.6	4.11	5.11	5.92	4.11	0.24	0.19	0.14	0.12	-0.013	-0.124	0.679	1	0.9555	0.7322	protein_coding	GDSL-motif lipase 2
AT5G27680	3.63	2.61	2.33	2.17	4.3	4.07	3.04	2.86	2.74	3.44	1.94	1.92	0.471	0.506	0.678	0.2114	0.1053	0.002827	protein_coding	RECQ helicase SIM
AT5G58320	21.68	25.55	19.34	22.04	27.89	36.58	29.95	26.66	55.82	48.4	33.52	31.6	0.19	0.187	0.678	0.9423	0.738	0.0001063	protein_coding	Kinase interacting (KIP1-like) family protein
AT4G26520	0.25	0.19	0.22	0.16	2.87	2.82	3.09	2.98	2.99	3.86	2.08	2.2	0.228	-0.092	0.678	1	0.974	0.02549	protein_coding	Aldolase superfamily protein
AT5G45990	0.12	0.36	0.02	0.1	0.19	0.22	0.15	0.17	0.76	0.88	0.61	0.41	1.959	0.369	0.677	0.2207	0.9801	0.2578	protein_coding	crooked neck protein, putative / cell cycle protein, putative
AT2G04350	16.79	16.26	18	19.04	86.07	124.5	93.54	108.49	168.57	157.09	103.53	100.09	-0.164	0.06	0.677	0.9885	0.959	3.806e-05	protein_coding	AMP-dependent synthetase and ligase family protein
AT3G20541	0	0	0	0	2.67	2.29	1.88	3.11	3.33	5.73	3.55	2.09	0	-0.002	0.677	1	1	0.2999	pseudogene
AT4G03130	1.23	1.57	1.09	1.19	1.24	1.68	1.52	1.63	1.57	1.87	1.07	1.08	0.297	-0.111	0.677	0.9759	0.9579	0.04312	protein_coding	BRCT domain-containing DNA repair protein
AT5G50990	2.64	2.26	2.02	1.97	1.61	2.7	1.43	1.76	2.77	2.6	1.62	1.73	0.297	0.432	0.676	0.9687	0.6264	0.04971	protein_coding	Tetratricopeptide repeat (TPR)-like superfamily protein
AT1G18773	2.89	2.01	1.36	1.7	1.75	1.74	1.2	1.53	0.91	0.77	0.5	0.55	0.678	0.356	0.676	0.5221	0.8377	0.4792	protein_coding
AT5G11060	0.77	0.86	1.14	1.04	2.46	3.48	2.89	3.21	3.16	3.72	1.86	2.45	-0.415	-0.04	0.676	0.9332	1	0.04327	protein_coding	KNOTTED1-like homeobox gene 4
AT4G14440	22.05	16.88	25.5	21.96	11.5	13.78	13.06	11.53	7	8.08	4.05	5.42	-0.285	0.038	0.675	0.6734	0.9979	0.007882	protein_coding	3-hydroxyacyl-CoA dehydratase 1
AT3G53980	186.73	181.14	231.9	245.09	249.59	195.83	196	270.01	185.02	272.31	153.68	132.75	-0.375	-0.065	0.675	0.4353	0.9707	0.00177	protein_coding	Bifunctional inhibitor/lipid-transfer protein/seed storage 2S albumin superfamily protein
AT1G80960	1.7	2.74	1.56	0.92	2.68	3.16	1.62	1.14	2.93	2.35	1.54	1.77	0.838	1.072	0.674	0.1539	0.01818	0.08761	protein_coding	F-box and Leucine Rich Repeat domains containing protein
AT3G59200	2.42	2.7	2.26	2.02	2.12	2.03	1.27	1.48	1.27	1.64	1.01	0.81	0.26	0.599	0.674	1	0.3596	0.1262	protein_coding	F-box/RNI-like superfamily protein
AT2G30395	4.94	7.77	4.81	6.86	6.04	6.78	5.83	5.45	13.62	15.4	8.42	9.78	0.122	0.182	0.674	1	0.8925	0.0126	protein_coding	ovate family protein 17
AT5G57320	0.53	0.56	0.52	0.37	2.36	2.24	1.52	1.8	3.51	2.6	1.71	2.13	0.304	0.473	0.672	1	0.4249	0.01911	protein_coding	villin, putative
AT2G25680	12.4	11.56	8	7.3	3.84	3.96	2.95	2.81	1.62	1.94	0.73	1.52	0.647	0.437	0.672	0.03442	0.4708	0.1106	protein_coding	molybdate transporter 1
AT1G44800	146.75	177.26	116.1	140.63	74.14	97.67	63.64	73.3	52.55	62.81	36.45	35.97	0.336	0.327	0.672	0.3233	0.3268	0.0001098	protein_coding	nodulin MtN21 /EamA-like transporter family protein
AT4G13195	2.92	3.33	3.22	3.64	11.11	11.74	12.75	11.56	14.69	16.39	8.6	10.94	-0.134	-0.09	0.672	1	0.9494	0.003796	protein_coding	CLAVATA3/ESR-RELATED 44
AT1G68935	0.3	0.48	0.65	0.83	1.96	2.23	1.42	1.89	1.77	2.18	1.69	0.76	-0.92	0.344	0.671	0.8084	0.8715	0.274	protein_coding
AT2G37362	3.38	3.22	3.5	2.56	3.46	2.8	2.92	3.46	3.08	2.81	1.78	1.91	0.121	-0.027	0.671	1	1	0.00905	other_rna	other RNA
AT3G09580	0.61	0.59	0.61	0.58	0.87	0.68	0.9	0.79	0.56	0.45	0.27	0.36	0.01	-0.122	0.671	1	0.9795	0.4337	protein_coding	FAD/NAD(P)-binding oxidoreductase family protein
AT3G26570	4.45	3.93	5.46	3.71	2.27	2.88	1.75	1.26	2.94	3.94	2.11	2.22	-0.13	0.768	0.67	1	0.182	0.07938	protein_coding	phosphate transporter 2;1
AT1G69480	0.83	1.49	1.06	2.42	7.68	13.55	11.57	7.05	20.73	20.42	13.68	12.18	-0.584	0.189	0.67	0.763	0.9222	0.1191	protein_coding	EXS (ERD1/XPR1/SYG1) family protein
AT1G05740	0.22	0.11	0.22	0	1	3.11	1.52	2.42	3.77	5.44	2.6	3.18	0.54	0.064	0.67	1	1	0.3564	protein_coding	Eukaryotic protein of unknown function (DUF842)
AT3G12320	0.4	0.84	0.47	0.79	10.25	9.32	7.39	11.49	41.26	35.61	25.74	22.55	-0.035	0.055	0.67	1	0.9921	0.00191	protein_coding
AT2G30550	8.54	10.25	9.06	10.67	30.11	41.36	35.4	34.45	135.57	114.56	82.71	74.52	-0.071	0.033	0.67	1	0.9995	0.0002397	protein_coding	alpha/beta-Hydrolases superfamily protein
AT3G54625	0.18	0.18	0.13	0.33	1.69	1.71	1.78	2.06	2.81	2.87	1.66	1.91	-0.347	-0.175	0.67	1	0.9058	0.02361	other_rna	other RNA
AT5G61650	6.35	7.08	7.04	7.88	2.76	2.84	3.8	3.74	5.64	4.34	3.07	3.2	-0.151	-0.429	0.67	1	0.6423	0.05861	protein_coding	CYCLIN P4;2
AT1G44050	11.01	12.48	8.56	8.68	0.12	0.23	0.14	0.11	0.11	0.2	0.13	0.07	0.446	0.489	0.669	0.0241	0.929	0.6584	protein_coding	Cysteine/Histidine-rich C1 domain family protein
AT5G59660	1.51	1.13	1.03	0.94	2.49	2.11	1.79	2.01	1.85	1.56	1.06	1.09	0.414	0.279	0.669	0.7633	0.7272	0.02828	protein_coding	Leucine-rich repeat protein kinase family protein
AT5G14300	0	0	0	0	0.95	1.06	1.18	0.9	1.99	1.69	1.2	1.1	0	-0.054	0.669	1	1	0.2652	protein_coding	prohibitin 5
AT5G40060	0.57	0.47	0.27	0.25	0.06	0.09	0.15	0.07	0.2	0.21	0.1	0.16	0.988	-0.635	0.669	0.1404	0.8628	0.4504	protein_coding	Disease resistance protein (NBS-LRR class) family
AT2G26560	7.07	4.83	3.74	7.07	3.76	7.9	4.51	3.94	20.69	14.49	12.13	10.01	0.138	0.462	0.668	1	0.7577	0.2223	protein_coding	phospholipase A 2A
AT2G17442	3.04	2.58	1.49	2.1	6.01	5.61	4.03	4.75	3.85	5.01	2.79	2.79	0.644	0.406	0.668	0.4166	0.5552	0.04827	protein_coding
AT2G31480	0.57	0.58	0.26	0.26	0.08	0.42	0.22	0.19	0.2	0.15	0.09	0.13	1.127	0.277	0.668	0.3436	0.9593	0.6919	protein_coding
AT2G40370	11.43	9.18	9.71	8.92	5.96	7.16	5.9	6.31	5.47	4.46	3.25	2.98	0.145	0.103	0.668	1	0.9189	0.002965	protein_coding	laccase 5
AT3G47110	1.13	0.84	1.08	1.03	0.98	0.85	0.89	0.83	1.19	1.19	0.85	0.64	-0.101	0.089	0.668	1	0.9815	0.04116	protein_coding	Leucine-rich repeat protein kinase family protein
AT1G66090	0.31	0.25	0.19	0.12	3.47	6.13	5.48	4.39	6.7	5.15	3.67	3.79	0.842	-0.041	0.668	1	1	0.3331	protein_coding	Disease resistance protein (TIR-NBS class)
AT3G18850	2.19	2.86	2.3	3.12	4.72	4.58	5.27	4.98	4.34	3.77	2.97	2.11	-0.103	-0.139	0.668	1	0.9058	0.01916	protein_coding	lysophosphatidyl acyltransferase 5
AT5G53490	3.68	4.45	2.57	3.58	2.82	1.9	1.9	1.36	2.54	2.49	1.49	1.68	0.401	0.528	0.667	0.8824	0.5969	0.1633	protein_coding	Tetratricopeptide repeat (TPR)-like superfamily protein
AT5G48375	0	0	0	0	0.5	1.03	0.54	0.58	0.55	1	0.61	0.35	0	0.445	0.667	1	0.8656	0.4064	protein_coding	thioglucoside glucosidase 3
AT2G40711	1.95	1.29	1.53	1.87	8.73	6.91	8.53	5.43	8.55	9.02	6.12	4.92	-0.064	0.16	0.667	1	0.9295	0.06711	protein_coding
AT2G03980	1.7	1.41	1.93	2.07	2.29	2.52	2.81	3.42	3.48	4.92	2.68	2.62	-0.364	-0.373	0.667	0.9029	0.64	0.02372	protein_coding	GDSL-like Lipase/Acylhydrolase superfamily protein
AT1G32900	0.62	1.07	0.57	0.68	0.63	0.7	0.95	1.01	1.13	0.88	0.72	0.54	0.425	-0.561	0.667	0.9921	0.6446	0.2251	protein_coding	UDP-Glycosyltransferase superfamily protein
AT1G71450	0	0	0	0	3.51	6.96	2.83	4.15	9.05	7.36	4.57	5.78	0	0.585	0.666	1	0.5785	0.1687	protein_coding	Integrase-type DNA-binding superfamily protein
AT5G55650	4.76	4.41	4.24	3.21	2.25	1.71	1.53	1.86	0.89	0.65	0.2	0.78	0.299	0.229	0.666	1	0.961	0.6752	protein_coding
AT2G02150	3.62	3.01	3.09	2.82	5.25	5.61	4.39	4.96	5.91	6.6	3.82	4.07	0.165	0.217	0.666	1	0.6782	0.0003302	protein_coding	Tetratricopeptide repeat (TPR)-like superfamily protein
AT5G20220	1.26	2.39	1.45	1.45	4.03	5.42	4.35	4.56	6.84	7.22	4.47	4.39	0.333	0.084	0.666	0.9759	0.9781	0.02219	protein_coding	zinc knuckle (CCHC-type) family protein
AT5G57890	8.47	6.71	8.72	8.99	26.08	28.68	29.74	32.8	40.78	39.54	28.38	22.18	-0.221	-0.192	0.666	0.9142	0.6796	3.077e-05	protein_coding	Glutamine amidotransferase type 1 family protein
AT5G46440	0.09	0.29	0.47	0.66	0.43	1.33	1.04	1.13	2.82	2.38	2.23	1.01	-1.517	-0.303	0.666	0.7857	0.967	0.3681	protein_coding
AT4G35783	0.49	0.87	0.24	0.24	2.51	3.02	2.7	4.75	5.09	4.1	2.41	3.4	1.415	-0.422	0.666	0.8628	0.8185	0.2593	protein_coding	ROTUNDIFOLIA like 6
AT5G38780	0.55	0.32	0.28	0.28	0.27	0.33	0.04	0.04	0.38	0.33	0.27	0.17	0.652	2.816	0.665	1	0.2019	0.6606	protein_coding	S-adenosyl-L-methionine-dependent methyltransferases superfamily protein
AT5G18350	0.15	0.12	0.08	0.13	1.02	1.12	0.76	0.46	0.94	0.66	0.46	0.55	0.397	0.799	0.665	1	0.2143	0.1592	protein_coding	Disease resistance protein (TIR-NBS-LRR class) family
AT5G57050	2.85	2.67	3.6	3.66	83.56	97.38	82.94	92.76	102.35	88.79	62.87	57.69	-0.395	0.043	0.665	0.3385	0.9705	3.85e-07	protein_coding	Protein phosphatase 2C family protein
AT5G55150	0.13	0.09	0	0.04	0.71	1.05	0.7	0.4	28.99	29.19	15.05	21.69	2.079	0.661	0.664	0.9646	0.6543	0.01493	protein_coding	Protein of unknown function (DUF295)
AT4G04220	1.03	0.84	1.09	1.11	1.49	1.28	1.11	1.16	1.52	1.46	0.68	1.21	-0.229	0.286	0.664	1	0.804	0.06912	protein_coding	receptor like protein 46
AT1G67090	41.95	16.29	36.54	44.41	25.92	16.5	18	23.32	13.18	17.1	7.88	11.23	-0.475	0.038	0.664	0.9738	1	0.2959	protein_coding	ribulose bisphosphate carboxylase small chain 1A
AT1G61280	8.49	6.48	7.2	4.54	34.02	40.02	34.71	26.37	89.15	77.22	47.74	57.37	0.351	0.275	0.663	0.9288	0.6573	0.002541	protein_coding	Phosphatidylinositol N-acetylglucosaminyltransferase, GPI19/PIG-P subunit
AT3G51750	2.98	2.69	2.98	3.32	114.49	150.54	108.02	144.13	216.26	193.44	143.05	115.58	-0.15	0.072	0.663	1	0.9563	0.0007612	protein_coding
AT3G14460	0.75	0.55	0.4	0.43	0.05	0.08	0.1	0.07	0.28	0.24	0.19	0.13	0.644	-0.393	0.663	0.4338	0.9326	0.2788	protein_coding	LRR and NB-ARC domains-containing disease resistance protein
AT2G34180	12.92	24.65	11.6	16.54	1.49	2.33	1.35	0.73	0.75	1.18	0.54	0.68	0.417	0.863	0.662	0.8356	0.2798	0.296	protein_coding	CBL-interacting protein kinase 13
AT5G58570	1.62	1.65	1.7	0.97	1.02	2.68	1.65	1.14	1.39	1.28	0.48	1.22	0.286	0.399	0.662	1	0.8862	0.5432	protein_coding
AT4G12000	4.44	3.76	4.3	3.71	62.3	77.6	57.91	64.89	49.09	47.05	30.98	29.76	0.035	0.188	0.662	1	0.6242	4.437e-06	protein_coding	SNARE associated Golgi protein family
AT1G50930	1.95	2.9	2.8	2.99	5.36	7.97	6.96	6.63	2.15	1.73	1.02	1.44	-0.254	-0.03	0.662	1	1	0.2332	protein_coding
AT3G24110	9.77	7.43	8.99	9.91	12.68	15.63	15.04	11.71	9.11	10.79	5.58	7.03	-0.136	0.079	0.661	1	0.9666	0.02349	protein_coding	Calcium-binding EF-hand family protein
AT1G48000	2.13	3.61	2.02	2.77	9.91	11.29	9.9	11.58	41.46	40.59	27.56	24.31	0.26	-0.019	0.661	1	1	0.0003296	protein_coding	myb domain protein 112
AT3G48770	0.12	0.14	0.13	0.09	0.56	0.71	0.67	0.68	0.45	0.65	0.34	0.35	0.151	-0.096	0.661	1	0.9778	0.1121	protein_coding	DNA binding;ATP binding
AT4G22730	1.57	1.63	1.95	2.67	2.06	3.69	3.43	3.18	10.03	11.75	6.59	7.18	-0.527	-0.205	0.661	0.3843	0.8436	0.006301	protein_coding	Leucine-rich repeat protein kinase family protein
AT1G51500	4.28	4.75	5.42	6.27	20.39	24.67	26.06	27.64	17.23	18.78	11.42	11.35	-0.373	-0.253	0.661	0.3135	0.4708	3.728e-05	protein_coding	ABC-2 type transporter family protein
AT1G65390	1.59	2.6	1.38	1.77	0.63	0.86	1.41	0.93	1.71	0.98	1.13	0.56	0.41	-0.653	0.661	0.9951	0.6594	0.3248	protein_coding	phloem protein 2 A5
AT5G46270	1.12	1.16	1.17	1.02	0.18	0.33	0.22	0.2	0.55	0.55	0.45	0.24	0.058	0.316	0.66	1	0.899	0.1556	protein_coding	Disease resistance protein (TIR-NBS-LRR class) family
AT1G16780	3.76	3.73	2.78	3.16	5.93	6.16	5.3	4.9	2.72	3.68	1.82	2.24	0.337	0.245	0.66	0.4859	0.5929	0.002471	protein_coding	Inorganic H pyrophosphatase family protein
AT3G55330	1.68	0.95	1.63	1.78	2.54	2.04	2.68	2.32	1.06	1.04	0.54	0.79	-0.37	-0.129	0.66	1	0.9728	0.3556	protein_coding	PsbP-like protein 1
AT5G24240	1.25	1.5	0.87	0.83	0.28	0.48	0.21	0.26	0.71	0.4	0.42	0.28	0.694	0.685	0.659	0.3225	0.6796	0.2595	protein_coding	Phosphatidylinositol 3- and 4-kinase ;Ubiquitin family protein
AT4G25380	1.1	1.86	0.61	0.61	23.24	33.21	16.93	21.17	21.9	22.69	13.78	14.45	1.253	0.567	0.659	0.4927	0.2949	0.04631	protein_coding	stress-associated protein 10
AT1G44180	2.54	2.6	2.2	2.09	2.38	2.24	1.81	1.69	1.52	1.27	1.19	0.55	0.261	0.401	0.659	0.9738	0.57	0.1032	protein_coding	Peptidase M20/M25/M40 family protein
AT4G33180	6.43	6.09	6.81	6.36	7.04	8.9	6.64	6.46	7.34	7.46	5.24	4.11	-0.073	0.282	0.659	1	0.6666	0.01075	protein_coding	alpha/beta-Hydrolases superfamily protein
AT3G01350	14.51	11.94	11.65	12.19	9.69	8.75	6.74	9.69	2.07	1.44	1.29	0.92	0.15	0.169	0.659	1	0.8628	0.077	protein_coding	Major facilitator superfamily protein
AT1G25054	15.41	27.55	35.96	7.92	7.63	6.33	5.88	6.73	9.39	20.93	8.66	10.57	-0.031	0.146	0.658	1	0.9995	0.5766	protein_coding	UDP-3-O-acyl N-acetylglycosamine deacetylase family protein
AT3G13277	5.18	3.45	4.03	3.95	4.32	3.52	4.16	3.43	6.67	8	4.96	4.33	0.114	0.047	0.658	1	1	0.02277	other_rna	other RNA
ATCG00270	3.58	3.31	3.98	3.54	4.4	5.56	5.01	5.21	4.95	6.2	3.09	3.99	-0.126	-0.037	0.658	1	1	0.157	NA	NA
AT5G42830	11.73	15.99	11.65	13.58	3.23	6.16	6.24	4.43	42.92	30.61	22.12	24.5	0.136	-0.188	0.658	1	0.8995	0.02635	protein_coding	HXXXD-type acyl-transferase family protein
AT5G24660	6.58	8.34	15.48	11.44	12.17	32.25	29.84	27.85	170.58	127.84	89.72	99.37	-0.851	-0.378	0.658	0.1539	0.7051	0.07595	protein_coding	response to low sulfur 2
AT1G20120	0	0.03	0.07	0	6.83	8.17	6.23	5.9	9.92	8.61	6.06	5.67	-0.839	0.304	0.657	1	0.5836	0.0032	protein_coding	GDSL-like Lipase/Acylhydrolase superfamily protein
AT1G62710	4.91	6.51	4.2	4.86	18.4	22.85	15.9	18.61	52.48	52.88	33.86	32.95	0.334	0.258	0.657	0.4946	0.4666	6.613e-06	protein_coding	beta vacuolar processing enzyme
AT3G51860	11.66	8.92	15.02	14.57	25.05	37.79	38.63	32.26	116.54	97.45	69.28	66.43	-0.524	-0.175	0.657	0.1082	0.8153	0.00121	protein_coding	cation exchanger 3
AT1G52827	0.58	1.18	1.31	0.87	22.27	21.94	26.27	35.16	9.65	9.03	5.31	6.55	-0.305	-0.472	0.657	1	0.4021	0.1079	protein_coding	cadmium tolerance 1
AT2G26790	1.34	1.12	0.96	1.16	1.7	2.58	1.81	1.74	2.3	2.81	1.56	1.68	0.212	0.263	0.656	1	0.8309	0.06249	protein_coding	Pentatricopeptide repeat (PPR) superfamily protein
AT1G49405	0.52	0.74	0.84	1.15	2.76	4.57	4.54	3.14	5.95	5.52	2.69	4.61	-0.642	-0.075	0.656	1	1	0.2179	protein_coding	Uncharacterised protein family (UPF0497)
AT3G07520	1.5	1.47	1.55	1.51	2.89	2.92	3.32	3.11	3.5	3.92	2.41	2.29	-0.039	-0.147	0.656	1	0.8512	0.0005241	protein_coding	glutamate receptor 1.4
AT4G25480	0	0.05	0.11	0.11	5.09	7.87	6.11	9.22	31.79	30.41	22.66	16.78	-1.756	-0.24	0.656	1	0.8533	0.03726	protein_coding	dehydration response element B1A
AT5G23235	1.87	1.95	1.8	2.11	4.26	4.86	4.1	3.41	4.38	4.45	2.98	2.62	-0.03	0.28	0.655	1	0.5494	0.001161	pseudogene
AT5G52000	0.07	0.04	0	0.04	1.08	2.1	1.47	1.49	2.6	3.48	2.29	1.56	1.387	0.099	0.655	1	0.9957	0.2071	protein_coding	importin alpha isoform 8
AT5G67400	45.42	56.02	39.99	47.7	1.99	2.1	1.64	1.18	2.45	1.83	1.64	1.06	0.21	0.524	0.654	0.8781	0.4802	0.0708	protein_coding	root hair specific 19
AT3G18530	0	0.24	0.13	0.4	0.85	1.35	0.93	1.04	0.94	0.81	0.5	0.61	-1.153	0.153	0.654	0.8673	0.9796	0.4378	protein_coding	ARM repeat superfamily protein
AT4G24510	0.46	0.62	0.8	1.14	4.04	5.08	4.51	5.53	3.56	3.56	2.28	2.24	-0.833	-0.138	0.654	0.4575	0.9471	0.1124	protein_coding	HXXXD-type acyl-transferase family protein
AT2G38480	4.39	4.01	5.08	5.09	2.91	4.21	3.54	4.49	5.62	5.3	4.06	2.85	-0.277	-0.172	0.654	0.9769	0.9082	0.0369	protein_coding	Uncharacterised protein family (UPF0497)
AT2G47810	0.94	1.35	1.05	1.55	6.46	11.23	9.6	10.9	6.76	9.09	5.08	4.99	-0.185	-0.213	0.654	1	0.8925	0.1028	protein_coding	nuclear factor Y, subunit B5
AT3G47950	4.11	3.97	3.88	3.99	3.93	3.33	3.04	3.39	17.32	20.69	12.76	11.4	0.037	0.176	0.653	1	0.7826	5.713e-06	protein_coding	H(+)-ATPase 4
AT1G63860	0.31	0.25	0.22	0.32	0.92	1.09	1.45	0.99	1.27	1.22	0.7	0.88	0.046	-0.285	0.653	1	0.8172	0.08271	protein_coding	Disease resistance protein (TIR-NBS-LRR class) family
AT4G23220	0	0.04	0	0	0.09	0.17	0.42	0.35	1.66	1.09	0.84	0.91	3.175	-1.528	0.653	1	0.1704	0.1872	protein_coding	cysteine-rich RLK (RECEPTOR-like protein kinase) 14
AT1G63100	11.45	10.39	10.07	8.85	6.07	5.11	3.25	3.02	1.77	1.97	1.01	1.38	0.208	0.833	0.652	0.8444	0.0001908	0.03266	protein_coding	GRAS family transcription factor
AT4G33420	93.6	112.22	73.43	112.97	61.95	67.6	35.2	53.79	26.44	30.3	16.51	19.63	0.143	0.542	0.652	1	0.1319	0.008945	protein_coding	Peroxidase superfamily protein
AT1G01060	0.43	0.53	0.55	0.49	0.8	0.56	0.66	0.62	16.66	17.12	10.97	10.52	-0.118	0.087	0.652	1	0.9891	2.199e-06	protein_coding	Homeodomain-like superfamily protein
AT5G07680	7.51	8.04	6.6	8.49	29.73	39.73	35.32	22.03	34.11	35.36	22.07	22.16	0.043	0.275	0.651	1	0.6423	0.004647	protein_coding	NAC domain containing protein 80
AT2G01740	2.18	2.12	1.86	1.58	2.85	2.8	2.56	2.58	2.76	2.14	1.7	1.41	0.322	0.138	0.651	0.924	0.9252	0.04219	protein_coding	Tetratricopeptide repeat (TPR)-like superfamily protein
AT3G63320	0.26	0.04	0.23	0	3.55	3.21	3.07	3.52	6.65	5.85	3.62	4.34	0.41	0.04	0.651	1	1	0.02125	protein_coding	Protein phosphatase 2C family protein
AT2G44920	0.88	0.34	0.59	0.38	1.15	0.84	0.31	0.63	0.59	0.58	0.33	0.41	0.34	1.093	0.65	1	0.3338	0.5518	protein_coding	Tetratricopeptide repeat (TPR)-like superfamily protein
AT2G33710	4.28	3.69	2.97	2.69	4.79	7.65	3.27	3.26	12.66	8.98	6.66	7.13	0.496	0.928	0.65	0.5033	0.009457	0.02127	protein_coding	Integrase-type DNA-binding superfamily protein
AT3G16890	3.38	2.14	2.11	2.17	2.75	1.66	1.66	1.63	2.16	1.97	1.15	1.49	0.369	0.427	0.649	0.9244	0.6699	0.1455	protein_coding	pentatricopeptide (PPR) domain protein 40
AT2G35340	3.73	3.68	1.81	2.52	4.15	4.14	3.13	3.3	5.45	5.74	3.86	3.26	0.775	0.367	0.649	0.000274	0.2949	0.0003189	protein_coding	helicase domain-containing protein
AT3G55640	6.32	7.41	6.84	7.41	7.83	9.04	9.65	10.23	32.37	30.18	18.65	21.26	-0.054	-0.237	0.649	1	0.5689	2.292e-06	protein_coding	Mitochondrial substrate carrier family protein
AT2G21185	4.41	5.42	3.61	5.43	2.07	1.48	1.01	1.26	2.7	1.9	0.93	2.02	0.119	0.646	0.648	1	0.6533	0.3177	protein_coding
AT5G42565	0	0	0	0	0.63	2.77	1.02	1.24	13.48	12.08	9.15	7.12	0	0.576	0.648	1	0.8363	0.1942	pseudogene
AT5G65070	6.15	7.17	3.1	3.8	5.89	5.66	3.94	4.4	2.94	3.44	2.28	1.78	0.949	0.469	0.648	0.000772	0.346	0.05701	protein_coding	K-box region and MADS-box transcription factor family protein
AT4G21210	1.15	1.34	1.45	1.59	1.35	1.63	1.53	1.25	4.67	3.98	2.9	2.61	-0.291	0.1	0.648	1	0.9831	0.02446	protein_coding	PPDK regulatory protein
AT1G69790	2.4	2.21	1.82	2.82	2.91	2.93	2.88	2.7	11.94	10.69	7.48	6.96	-0.009	0.067	0.648	1	0.9954	0.008564	protein_coding	Protein kinase superfamily protein
AT5G40640	8.12	7.9	7.12	8.88	19.96	22.65	20.37	22.56	26.6	21.45	15.38	15.28	0.002	-0.011	0.648	1	1	1.628e-05	protein_coding
AT2G20080	5.94	6.55	8.54	8.08	7.55	10.92	9.68	9.45	10.94	11.4	7.32	6.93	-0.412	-0.051	0.648	0.787	1	0.05748	protein_coding
AT1G11190	5.22	6.25	5.96	5.94	4.97	5.26	5.29	4.91	17.24	16.66	12.08	9.52	-0.055	0.002	0.647	1	1	0.0002471	protein_coding	bifunctional nuclease i
AT5G01520	15.23	16.25	17.13	17.41	80.88	75.38	76.93	94.8	81.42	67.79	55.25	39.98	-0.134	-0.136	0.647	1	0.8309	0.0001018	protein_coding	RING/U-box superfamily protein
AT3G56300	1.21	1.39	1.7	1.34	4.57	4.25	4.38	5.43	6.1	6.2	4.4	3.44	-0.224	-0.151	0.647	1	0.8949	0.0131	protein_coding	Cysteinyl-tRNA synthetase, class Ia family protein
AT2G46995	0.41	0	0.82	0.41	10.81	19.89	9.86	7.4	25.99	35.07	25.18	13.68	-1.37	0.821	0.646	1	0.4967	0.264	protein_coding
AT4G05210	3.15	2.95	3.99	2.96	2.52	3.21	2.21	2.02	1.06	1.14	0.88	0.5	-0.188	0.437	0.646	1	0.6522	0.2946	protein_coding	Trimeric LpxA-like enzymes superfamily protein
AT4G05440	15.01	16.59	19.51	16.06	17.97	17.85	15.91	14.54	17.23	20.32	12.7	11.28	-0.171	0.234	0.646	0.9966	0.6567	0.001017	protein_coding	temperature sensing protein-related
AT3G16520	2.21	2.69	2.88	4.43	2.23	3.62	4.2	3.72	3.69	5.51	3.08	2.8	-0.576	-0.438	0.646	0.4004	0.5716	0.05894	protein_coding	UDP-glucosyl transferase 88A1
AT3G14190	16.42	19.14	16.77	18.99	30.76	27.84	22.5	23.43	14.1	13.47	9.47	8.12	-0.009	0.352	0.645	1	0.1544	0.0003459	protein_coding
AT5G46920	7.87	6.91	5.86	6.07	6.86	7.11	5.52	6.04	5.8	7.15	4.37	3.91	0.309	0.274	0.645	0.3913	0.4658	0.000202	protein_coding	Intron maturase, type II family protein
AT5G03800	1.8	1.5	1.85	1.6	2.06	1.76	1.79	2.09	1.25	1.73	0.86	1.05	-0.064	-0.019	0.645	1	1	0.04396	protein_coding	Pentatricopeptide repeat (PPR) superfamily protein
AT1G44446	1.7	1.68	1.46	2.2	5.12	5.95	5.31	4.88	12.77	10.88	7.74	7.38	-0.109	0.118	0.644	1	0.9002	0.0002359	protein_coding	Pheophorbide a oxygenase family protein with Rieske [2Fe-2S] domain
AT1G59740	2.68	4.97	3.86	6.66	15.9	28.47	23.76	21.17	73.65	77	48.59	47.85	-0.46	-0.018	0.644	0.7118	1	0.05029	protein_coding	Major facilitator superfamily protein
AT1G28010	1.63	1.62	2.22	1.99	2.95	3.54	3.55	3.9	1.72	1.63	0.95	1.19	-0.375	-0.199	0.644	0.7344	0.8371	0.04254	protein_coding	P-glycoprotein 14
AT4G01440	24.24	22.98	26.79	25.26	26.85	28.14	29.75	34.59	31.37	34.36	23.69	18.34	-0.14	-0.226	0.644	0.9852	0.5086	7.869e-06	protein_coding	nodulin MtN21 /EamA-like transporter family protein
AT1G04800	0.06	0.64	0	0.23	0.66	0.54	0.21	0.46	2.47	1.58	1.59	0.99	1.542	0.83	0.643	0.993	0.901	0.7492	protein_coding	glycine-rich protein
AT5G23190	10.21	7.1	9.43	8.22	5.92	8.59	5.7	5.78	2.8	2.4	1.6	1.73	-0.028	0.339	0.643	1	0.5445	0.04022	protein_coding	cytochrome P450, family 86, subfamily B, polypeptide 1
AT5G07340	31.3	27.24	35.44	31.57	20.81	16.93	15.47	16.24	30.48	27.24	20.22	16.7	-0.195	0.251	0.643	0.8297	0.4956	2.701e-05	protein_coding	Calreticulin family protein
AT4G00360	22.83	25.06	20.15	17.77	23.72	31.28	25.85	30.97	9.87	9.09	5.43	6.72	0.336	-0.047	0.643	0.3185	0.98	0.0007684	protein_coding	cytochrome P450, family 86, subfamily A, polypeptide 2
AT3G10845	0	0	0	0	0.26	0.09	0.14	0.11	1.01	1.47	0.9	0.69	0	0.453	0.642	1	0.9494	0.3241	protein_coding	RNA-binding (RRM/RBD/RNP motifs) family protein
AT4G21323	0.14	0.18	0.12	0.08	1.48	1.98	1.16	1.38	17.42	15.4	10.26	10.77	0.675	0.449	0.642	1	0.4657	0.0003207	protein_coding	Subtilase family protein
AT2G42485	5.82	6.3	5.03	4.44	4.17	4.54	2.45	4.24	2.53	2.39	1.56	1.59	0.356	0.388	0.642	0.9533	0.7719	0.2719	other_rna	other RNA
AT3G22930	23.69	22.59	20.44	20.83	14.07	22.88	15.78	17.57	24.42	29.93	17.59	17.23	0.165	0.147	0.642	1	0.896	0.009623	protein_coding	calmodulin-like 11
AT4G33467	0.52	0.38	0.74	1.34	141.18	183.81	175.37	146.94	124.57	91.4	75.81	62.55	-1.195	0.012	0.642	0.3928	1	0.00326	protein_coding
AT1G74070	1.19	1.03	1.59	1.23	1.41	1.41	1.07	1.27	0.85	1.07	0.57	0.66	-0.343	0.273	0.641	0.9921	0.8899	0.2533	protein_coding	Cyclophilin-like peptidyl-prolyl cis-trans isomerase family protein
AT5G57790	1.23	1.28	0.82	1.1	3.6	3.91	3.4	3.73	3.85	2.7	1.89	2.31	0.391	0.075	0.641	0.986	0.9862	0.06836	protein_coding
AT4G26740	0	0	0	0	1.71	1.39	1.5	1.76	3.3	3.53	2.32	2.04	0	-0.073	0.641	1	1	0.08585	protein_coding	seed gene 1
AT2G38720	1.4	1.06	0.8	0.9	1.4	1.44	1.1	0.82	0.37	0.63	0.25	0.4	0.535	0.554	0.64	0.825	0.5929	0.4031	protein_coding	microtubule-associated protein 65-5
AT5G49950	15.35	15.64	8.1	8.04	17.9	19.22	13.51	14.19	20.58	21.9	12.98	14.3	0.941	0.422	0.64	8.835e-12	0.02062	1.059e-06	protein_coding	alpha/beta-Hydrolases superfamily protein
AT5G52220	4.35	5.74	4.34	4.25	4.74	4.05	3.26	4.45	1.52	3.19	1.4	1.63	0.231	0.194	0.64	1	0.9467	0.3834	protein_coding
AT1G77240	1.08	1.47	1.29	1.24	1.38	1.52	1.48	1.5	1.74	1	0.93	0.82	0.011	-0.037	0.64	1	1	0.1485	protein_coding	AMP-dependent synthetase and ligase family protein
AT3G56710	0.35	0	0.29	0.3	4.92	9.53	8.21	7.6	7.77	6.15	4.37	4.56	-0.705	-0.132	0.64	1	0.9651	0.1776	protein_coding	sigma factor binding protein 1
AT4G33970	0.02	0	0	0	0.73	1.24	0.95	0.41	0.76	0.6	0.41	0.47	2.326	0.524	0.639	1	0.7662	0.4012	protein_coding	Leucine-rich repeat (LRR) family protein
AT2G31751	0.91	0.74	0.99	0.7	3.87	3.25	2.52	3.22	2.26	2.08	1.36	1.42	-0.035	0.313	0.639	1	0.7305	0.08687	other_rna	other RNA
AT1G51680	63.44	62.75	72.92	70.4	44.34	56.75	43.37	43.36	166.69	147.39	97.44	104.32	-0.184	0.221	0.639	0.7693	0.4688	5.946e-07	protein_coding	4-coumarate:CoA ligase 1
AT4G11960	7.52	8.81	6.61	6.13	7.48	7.41	7.47	6.02	12.32	10.99	7.55	7.41	0.358	0.14	0.639	0.3484	0.8534	0.0003012	protein_coding	PGR5-like B
AT3G24520	7.56	6.37	8	8.29	54.82	63.19	46.93	60.38	47	38.03	30.65	23.92	-0.226	0.137	0.639	0.9444	0.8614	0.0009164	protein_coding	heat shock transcription factor C1
AT3G03240	0.19	0.16	0.15	0.23	1.42	2.15	1.57	1.86	12.23	8.07	8.03	4.98	-0.138	0.055	0.639	1	1	0.1439	protein_coding	alpha/beta-Hydrolases superfamily protein
AT3G21055	5.67	3.63	3.22	5.59	4.48	6.27	4.42	3.4	3.74	4.96	2.41	3.18	0.078	0.457	0.638	1	0.8158	0.391	protein_coding	photosystem II subunit T
AT4G12490	4.17	2.92	1.96	3.86	3.15	5.34	4.97	1.41	2.89	1.03	1.39	1.12	0.283	0.41	0.638	1	0.9378	0.6642	protein_coding	Bifunctional inhibitor/lipid-transfer protein/seed storage 2S albumin superfamily protein
AT1G56060	0.44	0.22	0	0.77	9.72	20.17	12.51	13.57	35.11	28	18.42	22.15	-0.205	0.195	0.638	1	0.9246	0.1389	protein_coding
AT1G22530	61.46	52.42	61.93	54.98	30.2	32.64	29.21	33.02	89.49	81.81	61.25	48.83	-0.038	0.014	0.638	1	1	5.311e-05	protein_coding	PATELLIN 2
AT1G77010	0.58	0.49	0.53	0.69	1.82	3.1	1.81	2.14	4.91	3.96	2.68	3.02	-0.193	0.316	0.637	1	0.7672	0.05376	protein_coding	Pentatricopeptide repeat (PPR) superfamily protein
AT1G29860	0.49	0.8	0.44	0.49	1.18	1.85	1.36	1.57	4.83	4.44	2.81	3.15	0.458	0.049	0.637	1	1	0.06427	protein_coding	WRKY DNA-binding protein 71
AT5G62750	0.07	0.07	0	0.07	0.58	1.36	1.13	0.79	2.08	3.1	1.63	1.7	0.857	-0.002	0.637	1	1	0.3201	protein_coding
AT1G05894	0.16	0.52	0.1	0.36	5.28	5.75	5.92	5.45	8.86	11.76	7.46	5.79	0.588	-0.046	0.637	1	1	0.02857	protein_coding
AT1G11180	6.91	7.96	6.46	6.79	16.82	19.12	18.96	18.8	20.64	16.82	13.36	10.68	0.166	-0.072	0.637	1	0.9612	0.002403	protein_coding	Secretory carrier membrane protein (SCAMP) family protein
AT4G19645	2.74	2.46	2.34	2.38	2.17	3.59	4.07	2.78	3.92	3.53	2.87	1.89	0.139	-0.255	0.637	1	0.8764	0.1197	protein_coding	TRAM, LAG1 and CLN8 (TLC) lipid-sensing domain containing protein
AT1G65370	27.8	25.14	18.47	17.08	18.12	23.27	12.78	12.65	12.82	13.33	7.94	8.9	0.574	0.702	0.636	0.002281	0.0002482	0.0005519	protein_coding	TRAF-like family protein
AT5G01760	0.5	0.74	0.26	0.39	3.16	3.75	2.52	2.89	4.35	3.48	2.44	2.6	0.915	0.352	0.636	0.407	0.6255	0.02928	protein_coding	ENTH/VHS/GAT family protein
AT3G22370	17.18	18.76	15.54	18.49	114.35	179.58	123.77	132.6	447.83	397.1	277.9	265.64	0.079	0.197	0.636	1	0.7796	0.002621	protein_coding	alternative oxidase 1A
AT1G01610	21.14	16.44	21.74	18.61	26.68	31.89	30.16	28.71	14.16	15.48	9.47	9.6	-0.102	-0.008	0.636	1	1	0.0001899	protein_coding	glycerol-3-phosphate acyltransferase 4
AT3G28330	0	0	0	0	0.05	0.38	0.63	0.5	1.18	1.25	0.59	0.98	0	-1.395	0.636	1	0.386	0.3976	protein_coding	F-box family protein-related
AT5G40990	0	0.09	0	0.04	0.29	0.15	0.2	0	4.12	4.37	2.58	2.89	0.857	1.087	0.635	1	0.7467	0.2092	protein_coding	GDSL lipase 1
AT3G51740	16.73	18.23	16.69	18.93	11.93	10.77	8.21	7.07	3.41	3.64	2.31	2.23	-0.027	0.571	0.635	1	0.002445	0.001411	protein_coding	inflorescence meristem receptor-like kinase 2
AT5G55090	8.33	13.01	9.5	10.55	31.65	38.21	26.94	26.17	34.9	42.99	25.11	25.03	0.09	0.395	0.635	1	0.3618	0.005145	protein_coding	mitogen-activated protein kinase kinase kinase 15
AT3G25250	1.89	2.56	2.78	2.4	50.84	92.82	60.05	62.54	87.02	76.13	47.19	57.85	-0.22	0.229	0.635	1	0.8072	0.02487	protein_coding	AGC (cAMP-dependent, cGMP-dependent and protein kinase C) kinase family protein
AT2G46270	12.03	15.98	13.11	15.5	154.99	181.1	155.37	188.47	215.03	180.58	134.93	119.86	-0.031	-0.033	0.635	1	0.9971	0.0001986	protein_coding	G-box binding factor 3
AT2G18150	5.78	15.67	6.62	11.92	14.31	29.44	16.37	15.05	80.93	105.67	57.97	62.3	0.21	0.477	0.634	1	0.6839	0.2055	protein_coding	Peroxidase superfamily protein
AT2G31920	1.49	1.26	1.24	1.27	1.95	2.04	1.35	1.59	0.93	2.05	0.96	0.96	0.129	0.441	0.634	1	0.6794	0.2046	protein_coding	Plant protein of unknown function (DUF936)
AT4G14970	2.25	2.23	1.74	1.68	3.53	3.78	2.96	3.09	3.98	4.72	3.34	2.25	0.393	0.273	0.634	0.3956	0.5837	0.001418	protein_coding
AT2G29740	23.09	24.88	20.21	21.36	11.28	12.94	10.57	12.04	14.61	11.31	9.2	7.47	0.206	0.1	0.634	0.9029	0.9189	0.001258	protein_coding	UDP-glucosyl transferase 71C2
AT4G01110	5.02	4.6	4.27	4.76	12.12	14.61	12.87	12.77	13.65	10.15	8.83	6.46	0.091	0.059	0.634	1	0.9851	0.008934	protein_coding
AT5G03550	1.16	2.64	3.75	1.88	3.47	3.58	4.4	1.73	9.75	10.65	5.42	7.75	-0.568	0.188	0.633	0.9885	0.9691	0.276	protein_coding
AT5G59920	3.23	2.43	2.55	1.87	0.64	1.22	1.16	0.65	3.33	2.97	1.98	2.08	0.354	0.027	0.633	0.8906	1	0.07	protein_coding	Cysteine/Histidine-rich C1 domain family protein
AT2G33847	2.62	2.09	2.84	1.9	2.99	2.54	2.64	2.93	2.14	2.99	1.66	1.64	-0.009	-0.009	0.633	1	1	0.1611	protein_coding
AT3G57520	105.05	158.28	116.6	133.3	126.3	158.79	154.74	132.21	192.36	152.43	113.86	108.68	0.075	-0.009	0.632	1	1	0.001927	protein_coding	seed imbibition 2
AT2G34980	1.64	2.14	1.95	3.22	1.03	1.37	1.22	1.27	2.2	1.33	1.25	1.02	-0.453	-0.053	0.632	0.9086	1	0.2839	protein_coding	phosphatidylinositolglycan synthase family protein
AT2G31380	0.64	0.17	0.47	0.26	0.98	0.86	1.1	0.94	6.74	6.71	4.18	4.5	0.168	-0.157	0.632	1	0.9881	0.03278	protein_coding	salt tolerance homologue
AT3G26060	7.03	7.18	6.65	6.23	8.95	7.07	5.65	4.53	3.03	2.53	1.77	1.82	0.142	0.652	0.63	1	0.1399	0.1327	protein_coding	Thioredoxin superfamily protein
AT1G78070	8.65	8.98	7.99	8.56	323.87	375.1	308.97	334.3	195.98	165.6	122.15	111.4	0.091	0.12	0.63	1	0.8053	1.644e-06	protein_coding	Transducin/WD40 repeat-like superfamily protein
AT1G65642	0	0	0	0	0.79	1.4	0.55	1.58	2.53	3.11	2.04	1.59	0	0.056	0.63	1	1	0.3788	pseudogene
AT5G57060	14.87	14.07	15.56	15.82	37.41	40.74	33.79	42.1	70.55	64.52	49.71	37.51	-0.117	0.043	0.63	1	0.9904	0.0006818	protein_coding
AT2G18370	131.02	140.75	112.75	138.29	113.03	136.73	114.71	128.37	346.67	295.61	210.99	204.1	0.114	0.039	0.63	1	0.9864	3.69e-05	protein_coding	Bifunctional inhibitor/lipid-transfer protein/seed storage 2S albumin superfamily protein
AT1G70860	16.95	13.83	17.23	18.57	5.16	7.57	7.12	5.31	3.54	3.8	2.57	2.15	-0.217	0.028	0.63	1	1	0.2245	protein_coding	Polyketide cyclase/dehydrase and lipid transport superfamily protein
AT4G25470	0.26	0.1	0.05	0.1	13.52	22.72	16.49	20.38	20.8	26.35	15.05	15.43	1.167	-0.025	0.63	1	1	0.04188	protein_coding	C-repeat/DRE binding factor 2
AT4G06536	6.04	7.27	5.85	5.2	1.4	2.11	3.22	0.47	1.31	2.19	0.56	1.72	0.27	-0.087	0.63	1	1	0.5742	protein_coding	SPla/RYanodine receptor (SPRY) domain-containing protein
AT4G29980	0.15	0	0.15	0.23	1.75	1.17	1.62	2.14	1.39	0.56	0.83	0.41	-1.213	-0.356	0.63	1	0.8889	0.613	protein_coding
AT5G03260	23.49	20.31	23.71	25.42	15.17	12.92	11.04	13.46	6.68	7.01	4.22	4.64	-0.165	0.199	0.629	0.9204	0.6465	0.0007497	protein_coding	laccase 11
AT4G17340	664.27	700.72	490.98	658.8	254.47	335.14	330.22	201.3	58.19	37.25	33.08	28.62	0.248	0.15	0.629	1	0.9143	0.05253	protein_coding	tonoplast intrinsic protein 2;2
AT1G14490	0.3	0.54	0.36	0.65	1.35	0.77	0.76	0.83	2.03	1.37	1.05	1.14	-0.265	0.416	0.628	1	0.8668	0.324	protein_coding	Predicted AT-hook DNA-binding family protein
AT1G09932	2.94	4.79	3.41	4.37	38	64.42	40	42.5	47.25	36	26.44	27.41	-0.01	0.312	0.628	1	0.6808	0.03613	protein_coding	Phosphoglycerate mutase family protein
AT4G27530	0.36	0.46	0.81	0.45	8.12	10.18	6.38	9.71	9.06	7.86	5.06	5.89	-0.613	0.189	0.628	1	0.9074	0.1217	protein_coding
AT3G63060	0.69	0.74	0.85	0.9	198.63	253.39	199.6	266.6	242.23	196.7	148.63	135.37	-0.285	-0.044	0.628	1	0.988	0.001428	protein_coding	EID1-like 3
AT4G08555	2.46	5.24	3.07	3.7	25.75	59.36	30.18	24.47	77.65	64.4	50.06	41.86	0.185	0.638	0.627	1	0.4767	0.1895	protein_coding
AT2G24040	24.66	18.33	17.59	22.79	11.81	13.01	10.28	9.97	15.97	16.19	9.39	11.46	0.091	0.292	0.627	1	0.7341	0.03068	protein_coding	Low temperature and salt responsive protein family
AT4G04020	6.99	8.15	9.56	8.49	106.79	124.98	96.34	108.39	53.38	50.11	33.82	33.16	-0.255	0.179	0.627	0.6734	0.5794	1.363e-06	protein_coding	fibrillin
AT5G57080	15.54	16.53	16.79	17.08	23.58	19.82	20.18	18.06	12.27	18.5	8.8	11.2	-0.079	0.181	0.626	1	0.8995	0.1131	protein_coding
AT1G71490	1.4	1.54	1.53	1.48	3.3	3.24	4.08	3.37	3.05	2.98	2.07	1.84	-0.037	-0.191	0.626	1	0.7925	0.007242	protein_coding	Tetratricopeptide repeat (TPR)-like superfamily protein
AT3G50990	0.08	0	0	0	0.57	0.72	0.49	0.27	9.12	5.26	6.03	3.28	3.174	0.742	0.625	1	0.7392	0.2788	protein_coding	Peroxidase superfamily protein
AT1G43000	0.74	0.15	0.44	0.44	2.7	1.83	1.43	1.92	0.95	0.93	0.66	0.56	0.009	0.44	0.625	1	0.84	0.6112	protein_coding	PLATZ transcription factor family protein
AT5G08139	12.15	15.12	10.95	12.91	15.86	15.62	13.51	13.55	18.31	18.46	11.78	12.06	0.192	0.218	0.625	0.8951	0.6163	0.0001249	protein_coding	RING/U-box superfamily protein
AT5G57610	4.52	4.56	4.73	5.45	24.73	30.79	26.26	26.64	35.22	32.06	22.07	21.56	-0.165	0.07	0.625	0.98	0.9318	2.312e-05	protein_coding	Protein kinase superfamily protein with octicosapeptide/Phox/Bem1p domain
AT5G35688	0	0	0	0	3.6	5.93	6.96	4.71	14.15	11.92	7.14	9.79	0	-0.301	0.625	1	0.9433	0.2709	protein_coding
AT5G33382	0.33	0.25	0.17	0.13	0.28	0.36	0.19	0.2	0.38	0.31	0.28	0.16	0.93	0.705	0.624	0.4223	0.5562	0.3075	transposable_element_gene	transposable element gene
AT3G14070	2.77	2.53	1.49	1.6	4.9	6.52	4.09	4.53	9.66	7.42	5.34	5.75	0.776	0.406	0.624	0.0373	0.394	0.006554	protein_coding	cation exchanger 9
AT4G27852	1.06	1.14	0.79	0.91	0.9	1.04	1.65	0.94	2.4	2.71	1.35	1.98	0.372	-0.425	0.624	1	0.7589	0.1214	other_rna	other RNA
AT2G17180	0	0	0	0	1.69	0.84	0.82	0.41	2.41	2.55	1.81	1.4	0	1.019	0.623	1	0.4607	0.3136	protein_coding	C2H2-like zinc finger protein
AT4G39838	6.88	7.59	6.16	5.88	8.12	7.76	4.79	4.93	6.26	4.83	3.86	3.32	0.265	0.708	0.623	0.8224	0.007309	0.009181	other_rna	other RNA
AT5G04235	3.22	3.72	3.02	4.01	5.32	5.01	4.88	3.28	5.84	4.64	3.62	3.18	-0.018	0.338	0.623	1	0.4968	0.006966	transposable_element_gene	transposable element gene
AT5G48670	1.88	2.08	1.41	1.07	0.88	1.16	0.91	0.94	3.02	1.8	1.48	1.65	0.674	0.141	0.623	0.5172	0.9906	0.169	protein_coding	AGAMOUS-like 80
AT1G58520	3.49	2.63	2.71	2.68	15.69	20.98	17.02	17.45	12.6	11.58	8.31	7.38	0.182	0.089	0.623	0.9943	0.9135	0.0003257	protein_coding	lipases;hydrolases, acting on ester bonds
AT1G62720	0.54	0.3	0.39	0.27	0.75	0.84	0.71	0.89	1.4	1.1	0.91	0.7	0.354	-0.01	0.623	1	1	0.233	protein_coding	Pentatricopeptide repeat (PPR-like) superfamily protein
AT5G23155	2.6	8.14	4.33	2.39	12.89	19.68	12.39	13.86	29.02	18.71	12.2	18.84	0.67	0.31	0.622	0.924	0.8917	0.2818	other_rna	other RNA
AT1G18710	0.09	0.04	0.21	0.04	1.72	2.48	1.59	2.15	12.34	11.77	8.32	7.34	-0.934	0.174	0.622	1	0.9406	0.01996	protein_coding	myb domain protein 47
AT2G41480	18.03	15.19	23.6	27.17	12.63	20.63	14.39	17.4	4.85	4.34	3.12	2.84	-0.612	0.065	0.622	0.1057	0.9851	0.07063	protein_coding	Peroxidase superfamily protein
AT3G15760	2.8	3.42	1.77	1.89	3.92	4.04	4.47	5.02	6.05	6.49	4.45	3.68	0.763	-0.253	0.622	0.1483	0.7776	0.02071	protein_coding
AT5G66780	0.46	0.86	1.84	1.77	41.85	68.96	77.32	91.19	266.77	223.58	167.61	150.87	-1.443	-0.605	0.622	0.06381	0.1497	0.02493	protein_coding
AT1G03445	0.16	0.16	0.19	0.16	0.36	0.35	0.29	0.12	0.26	0.41	0.17	0.27	-0.14	0.762	0.621	1	0.6234	0.5006	protein_coding	Serine/threonine protein phosphatase family protein
AT4G20070	24.31	38.69	20.54	29.04	26.94	28.34	24.13	27.84	27.9	34.79	21.53	19.22	0.346	0.089	0.621	0.6205	0.9494	0.008755	protein_coding	allantoate amidohydrolase
AT4G21620	27.37	30.38	30.91	38.27	40.74	34.74	34.2	37.43	64.62	63.88	42.73	40.8	-0.261	0.076	0.621	0.6094	0.9347	7.643e-05	protein_coding	glycine-rich protein
AT4G36610	15.8	14.4	16.24	13.75	11.35	17.93	18.07	16.28	7.36	6.92	5.09	4.18	0.01	-0.232	0.621	1	0.7403	0.02416	protein_coding	alpha/beta-Hydrolases superfamily protein
AT1G16230	1.57	1.34	1.24	0.74	0.19	0.1	0.3	0.41	1.06	0.78	0.49	0.71	0.55	-1.249	0.621	0.9951	0.7801	0.6181	protein_coding	Target SNARE coiled-coil domain protein
AT4G29050	1	1.56	0.63	0.86	0.35	0.72	0.47	0.26	0.77	0.44	0.46	0.33	0.778	0.526	0.62	0.6677	0.8371	0.4502	protein_coding	Concanavalin A-like lectin protein kinase family protein
AT4G04960	17.27	18.97	16.36	19.55	9.58	14.14	9.84	10.95	24.35	21.63	14.94	14.97	0.013	0.19	0.62	1	0.8027	0.003969	protein_coding	Concanavalin A-like lectin protein kinase family protein
AT1G03980	1.57	2.19	2.24	1.38	3.25	3.01	3.36	2.2	4.79	3.53	2.85	2.56	0.052	0.168	0.62	1	0.9189	0.08921	protein_coding	phytochelatin synthase 2
AT4G23920	5.96	6.43	5.05	5.79	39.18	50.95	40.56	41.03	21.69	20.92	14.56	13.15	0.192	0.143	0.62	0.9902	0.7974	0.0002644	protein_coding	UDP-D-glucose/UDP-D-galactose 4-epimerase 2
AT3G48740	14.85	7.56	15.56	11	8.4	3.68	6.43	10.43	1.53	1.55	1.02	0.99	-0.245	-0.479	0.62	1	0.7509	0.4147	protein_coding	Nodulin MtN3 family protein
AT1G52820	2.82	2.28	1.89	2.82	0.65	2.34	0.89	0.79	0.42	1.11	0.43	0.57	0.113	0.818	0.619	1	0.6142	0.5992	protein_coding	2-oxoglutarate (2OG) and Fe(II)-dependent oxygenase superfamily protein
AT1G48780	4.59	4.65	4.52	4.01	4.8	5.78	4.99	4.83	7.84	8.24	5.47	4.99	0.114	0.106	0.619	1	0.959	0.02137	protein_coding
AT1G62620	0.57	0.39	0.35	0.64	4.98	5.92	5.33	6.26	10.86	10.04	6.72	6.89	-0.037	-0.088	0.619	1	0.9584	0.005499	protein_coding	Flavin-binding monooxygenase family protein
AT3G62470	2.65	2.92	2.04	1.86	2.7	2.22	1.15	1.32	2.11	2.76	1.51	1.67	0.513	0.993	0.618	0.2512	0.002146	0.02936	protein_coding	Pentatricopeptide repeat (PPR) superfamily protein
AT3G27870	2.94	3.08	3.07	3.18	13.94	15.25	15.58	16.56	14.94	13.36	9.68	8.75	-0.056	-0.139	0.618	1	0.7713	1.096e-05	protein_coding	ATPase E1-E2 type family protein / haloacid dehalogenase-like hydrolase family protein
AT1G09155	3.9	3.58	4.06	3.99	0.56	0.73	0.57	0.37	2.37	1.08	0.89	1.37	-0.105	0.444	0.617	1	0.8692	0.2295	protein_coding	phloem protein 2-B15
AT3G22420	1.32	0.93	1.05	0.9	1.05	0.61	0.83	0.63	2.74	2.12	1.39	1.78	0.21	0.188	0.617	1	0.9383	0.09859	protein_coding	with no lysine (K) kinase 2
AT1G31814	4.52	5	4.09	4.02	5.05	5.54	5.48	4.69	10.2	12.16	7.65	6.92	0.232	0.056	0.617	0.8947	0.9806	0.0003471	protein_coding	FRIGIDA like 2
AT1G51340	2.24	2.45	2.47	2.83	3.59	4.61	3.75	4.73	7.39	7.4	4.29	5.36	-0.176	-0.047	0.617	1	0.9974	0.005886	protein_coding	MATE efflux family protein
AT2G03880	1.22	0.95	1	0.64	2.13	3.22	2.48	2	3.02	3.13	2.1	1.91	0.399	0.255	0.616	0.9609	0.8343	0.0841	protein_coding	Pentatricopeptide repeat (PPR) superfamily protein
AT1G77450	7.28	8.56	6.93	10.01	240.04	309.9	251.16	286.98	143.1	118.15	86.47	84	-0.096	0.031	0.616	1	0.9993	0.0005155	protein_coding	NAC domain containing protein 32
AT1G51140	14.61	16.7	16.99	19.12	106.23	115.76	112.3	129.62	117.21	104.13	72.68	71.72	-0.206	-0.124	0.616	0.7392	0.7829	9.458e-07	protein_coding	basic helix-loop-helix (bHLH) DNA-binding superfamily protein
AT5G61010	11.82	11.76	10.28	11.06	2.57	3.41	2.12	1.45	6.41	5.1	3.76	3.76	0.144	0.738	0.615	1	0.04608	0.01657	protein_coding	exocyst subunit exo70 family protein E2
AT3G26650	8.77	5.63	6.64	5.87	10.66	11.36	8.88	6.95	16	18.06	11.76	10.47	0.203	0.475	0.615	1	0.5753	0.1165	protein_coding	glyceraldehyde 3-phosphate dehydrogenase A subunit
AT5G67488	2.1	1.97	0.97	2.4	2.74	4.5	2.14	3.29	10.02	12.69	7.91	6.91	0.272	0.417	0.615	1	0.7733	0.1365	other_rna	other RNA
AT1G17232	1.06	1.51	1.13	1.29	1.34	1.94	1.41	1.06	2.01	2.56	1.47	1.51	0.079	0.405	0.615	1	0.7503	0.167	other_rna	other RNA
AT4G12560	37.27	36.7	31.68	36.6	63.39	67.74	65.45	64.98	79.55	86.8	54.92	53.71	0.116	0.008	0.615	0.9839	1	3.877e-08	protein_coding	F-box and associated interaction domains-containing protein
AT5G44910	40.59	45.38	32.32	36.23	2.58	3.28	3.67	3.78	11.08	11.79	7.39	7.54	0.327	-0.345	0.615	0.3745	0.7048	0.007888	protein_coding	Toll-Interleukin-Resistance (TIR) domain family protein
AT4G31850	1.18	1.15	1.01	1.16	1.5	1.39	1.06	0.97	0.52	0.74	0.49	0.33	0.099	0.51	0.614	1	0.3028	0.1481	protein_coding	proton gradient regulation 3
AT5G67370	4.92	3.66	3.4	3.36	6.6	8.11	6.23	6.1	13.51	12.29	9.02	7.82	0.343	0.254	0.614	0.8222	0.744	0.01068	protein_coding	Protein of unknown function (DUF1230)
AT2G42170	0.55	0.7	0.86	0.38	0.16	0.24	0.09	0.27	0.81	0.33	0.51	0.22	0.011	0.129	0.614	1	1	0.5087	protein_coding	Actin family protein
AT1G23330	15.39	12.04	14.63	12.28	12.61	17.4	14.07	14.61	37.07	31.67	23.92	20.96	0.028	0.065	0.614	1	0.9664	0.001233	protein_coding	alpha/beta-Hydrolases superfamily protein
AT1G70820	0	0	0	0.18	0.59	0.53	0.58	0.63	1.99	1.67	1.26	1.13	-5.039	-0.106	0.614	0.2355	0.9959	0.1365	protein_coding	phosphoglucomutase, putative / glucose phosphomutase, putative
AT4G23870	21.14	15.06	22.81	18.04	1.14	2.91	4.38	2.46	2.51	3.21	1.97	1.76	-0.174	-0.767	0.614	1	0.346	0.2476	protein_coding
AT3G46710	1.38	1.15	1.04	1	0.06	0.07	0.35	0.06	0.02	0.16	0.09	0.02	0.309	-1.611	0.614	1	0.3966	0.8263	protein_coding	NB-ARC domain-containing disease resistance protein
AT2G39030	0	0	0	0	0.23	0.7	0.09	0.1	1.37	1.19	0.83	0.85	0	2.206	0.613	1	0.3156	0.5984	protein_coding	Acyl-CoA N-acyltransferases (NAT) superfamily protein
AT1G31490	0.93	0.64	0.79	0.75	0.35	0.27	0.15	0.14	0.2	0.02	0.09	0.05	0.031	1.083	0.613	1	0.5653	0.8193	protein_coding	HXXXD-type acyl-transferase family protein
AT1G48740	1.77	2.53	1.8	0.95	3.13	3.12	3.17	3.23	3.88	5.07	3.58	2.25	0.648	-0.032	0.613	0.5221	1	0.1301	protein_coding	2-oxoglutarate (2OG) and Fe(II)-dependent oxygenase superfamily protein
AT1G43040	3.67	4.03	3.21	5.05	3.14	3.06	5.07	4.12	1.64	0.32	0.3	0.98	-0.1	-0.567	0.613	1	0.7048	0.7512	protein_coding	SAUR-like auxin-responsive protein family
AT2G16586	0.43	1.41	0.77	0.58	29.48	25.43	19.17	20.73	37.09	42.88	25.27	27.05	0.448	0.461	0.612	1	0.08104	0.0004043	protein_coding
AT5G14640	36.92	34.67	35.3	34.36	65.6	71.93	62.16	64.34	145.28	126.26	91.29	86.33	0.039	0.121	0.612	1	0.7562	3.435e-08	protein_coding	shaggy-like kinase 13
AT2G38340	1.07	0.82	0.21	0.32	4.73	7.22	4.46	3.92	43.61	37.54	26.88	26.22	1.792	0.508	0.611	0.03375	0.3427	0.00538	protein_coding	Integrase-type DNA-binding superfamily protein
AT3G16220	17.31	18.79	12.42	14.81	6.19	10.31	8.02	4	11.56	10.45	7.42	6.99	0.407	0.451	0.611	0.7596	0.5562	0.0879	protein_coding	Predicted eukaryotic LigT
AT3G28100	4.18	3.01	4.44	4.38	2.69	3	2.66	1.71	5.01	5.24	3.64	3.06	-0.294	0.374	0.611	0.9358	0.6522	0.04105	protein_coding	nodulin MtN21 /EamA-like transporter family protein
AT1G17030	2.23	2.47	2.06	2.15	1.09	1.95	1.2	1.25	2.14	2.11	1.2	1.59	0.161	0.31	0.611	1	0.8242	0.1234	protein_coding
AT5G02570	1.93	2.2	0.72	1.21	4.14	3.98	6	4.58	12.79	18.28	10.24	10.09	1.086	-0.385	0.611	0.4383	0.7898	0.08717	protein_coding	Histone superfamily protein
AT5G24040	2.5	3.11	2.17	2.66	0.14	0.34	0.15	0.2	0.88	0.6	0.65	0.31	0.215	0.417	0.61	1	0.959	0.3916	protein_coding	Protein of unknown function (DUF295)
AT3G48600	2.35	2.44	2.12	2.35	3.8	2.64	2.8	2.29	1.72	2.42	1.59	1.11	0.1	0.336	0.61	1	0.7911	0.2478	protein_coding	SWIB complex BAF60b domain-containing protein
AT4G30470	10.89	12.07	9.45	9.85	66.02	88.43	80.9	76.23	97.15	87.44	62.91	58	0.25	-0.025	0.61	0.713	1	2.478e-05	protein_coding	NAD(P)-binding Rossmann-fold superfamily protein
AT4G36950	0.18	0.44	0.14	0.14	12.7	15.87	15.07	15.04	20.42	19.69	14.11	12.15	1.075	-0.077	0.61	0.8156	0.9473	0.001134	protein_coding	mitogen-activated protein kinase kinase kinase 21
AT4G34510	1.39	1.14	0.98	0.74	0.07	0.42	0.19	0.21	0.13	0.16	0.06	0.13	0.559	0.273	0.609	0.8205	1	0.8159	protein_coding	3-ketoacyl-CoA synthase 17
AT2G43930	2.36	2.02	0.89	1.4	1.69	2.79	1.84	1.92	2.21	3.11	1.97	1.5	0.933	0.249	0.609	0.3465	0.9222	0.2731	protein_coding	Protein kinase superfamily protein
AT2G30480	3.22	2.88	2.31	2.01	3.77	3.1	3.01	2.82	4.85	5.24	3.21	3.4	0.496	0.236	0.609	0.06142	0.6242	0.000333	protein_coding
AT4G10500	1.8	1.28	1.8	2.61	4.51	5.78	5.72	3.94	6.69	4.28	4.01	3.17	-0.513	0.089	0.609	0.924	0.9961	0.2515	protein_coding	2-oxoglutarate (2OG) and Fe(II)-dependent oxygenase superfamily protein
AT1G29290	6.82	6.35	5.55	7.3	3.99	6.45	4.68	2.85	7.98	5.76	5.24	3.74	0.036	0.465	0.608	1	0.7757	0.2916	protein_coding
AT2G02060	1.31	1	2.05	1.12	0.75	2.64	1.25	1.91	7.66	10.72	6.09	5.97	-0.461	0.1	0.608	1	1	0.2849	protein_coding	Homeodomain-like superfamily protein
AT4G27657	0.2	0.83	0.2	0.51	26.98	44.39	25.41	41.38	31.49	22.28	15.97	19.32	0.511	0.096	0.608	1	0.9836	0.1631	protein_coding
AT5G60810	2.48	2.61	2.94	1.75	0.63	1.3	2.62	1.56	0.39	0.48	0.18	0.39	0.119	-1.12	0.608	1	0.3464	0.8218	protein_coding	root meristem growth factor 1
AT1G02980	0.21	0.31	0.14	0.27	2.86	3.49	1.93	1.59	11.67	12.87	7.53	8.59	0.329	0.847	0.607	1	0.005287	0.002579	protein_coding	cullin 2
AT5G53250	194.57	125.8	197.89	157.34	18.09	12.44	12.24	9.32	13.01	9.42	7.53	7.17	-0.149	0.5	0.607	1	0.3692	0.06605	protein_coding	arabinogalactan protein 22
AT1G66780	0.1	0.2	0.07	0.13	0	0.04	0	0.03	0.92	0.69	0.39	0.67	0.576	0.22	0.607	1	1	0.4108	protein_coding	MATE efflux family protein
AT2G46640	0	0.04	0	0	1.71	1.85	1.65	1.46	11.51	10.78	6.98	7.66	2.326	0.193	0.607	1	0.9167	0.006227	protein_coding
AT1G11710	2.75	2.2	2.36	2.33	1.66	2.29	1.93	1.74	2.94	4.38	2.32	2.5	0.075	0.105	0.607	1	0.9555	0.03178	protein_coding	Pentatricopeptide repeat (PPR) superfamily protein
AT4G01120	46.2	53.33	41.29	45.6	128.82	147.61	136.17	168.32	149.54	128.4	98.74	83.67	0.196	-0.139	0.607	0.8463	0.7962	6.409e-05	protein_coding	G-box binding factor 2
AT5G66570	22.53	16.6	14.26	15.61	24.59	23.17	16.72	11.87	28.55	28.71	18.41	19.22	0.389	0.738	0.606	0.3818	0.003454	0.004441	protein_coding	PS II oxygen-evolving complex 1
AT5G66455	1.36	2.22	1.63	1.83	2.89	2.9	1.81	2.09	1.74	1.64	1.05	1.18	0.052	0.571	0.606	1	0.3844	0.1833	pseudogene
AT5G01380	2.43	3.89	1.75	4.03	35.99	38.88	37.49	44.82	91.74	81.73	59.73	54.24	0.13	-0.137	0.606	1	0.8965	0.009732	protein_coding	Homeodomain-like superfamily protein
AT5G03640	2.94	2.88	2.51	2.58	0.32	0.37	0.35	0.47	0.48	0.26	0.17	0.32	0.194	-0.252	0.606	1	0.9292	0.3868	protein_coding	Protein kinase superfamily protein
AT2G05000	0	0	0	0	0.11	0.11	0	0.1	4.14	3.15	2	2.8	0	1.08	0.605	1	1	0.3282	transposable_element_gene	transposable element gene
AT4G12470	146.67	259.27	136.01	140.9	21.07	31.18	17.21	11.25	58.9	72.92	56.84	29.79	0.552	0.874	0.605	0.5842	0.1199	0.1481	protein_coding	azelaic acid induced 1
AT2G36800	0.03	0.03	0.06	0.09	0.84	1.32	0.73	1.12	16.15	14.64	10.77	9.46	-1.213	0.227	0.605	1	0.9095	0.01311	protein_coding	don-glucosyltransferase 1
AT4G39560	5.96	5.53	5.92	5.39	7.67	8.62	7.15	7.5	7.53	6.83	4.51	4.94	0.022	0.154	0.605	1	0.7928	0.0008751	protein_coding	Galactose oxidase/kelch repeat superfamily protein
AT1G74490	9.81	12.77	8.3	10.01	15.49	14.81	13.84	16.67	14.79	13.39	10.41	8.09	0.302	-0.009	0.605	0.71	1	0.00552	protein_coding	Protein kinase superfamily protein
AT2G18600	7.34	7.56	5.57	5.12	8.06	7.38	8.02	8.19	12.12	12.1	7.58	8.36	0.478	-0.069	0.605	0.1889	0.9664	0.002075	protein_coding	Ubiquitin-conjugating enzyme family protein
AT3G27095	0.78	0.77	0.37	1.02	0.07	0.05	0.02	0.02	0.09	0.05	0.06	0.02	0.159	1.476	0.604	1	0.901	0.906	pseudogene
AT5G65420	5.24	4.9	5.32	4.67	4.29	4.72	4.83	4.05	3.66	4.73	2.97	2.54	0.022	0.017	0.604	1	1	0.01584	protein_coding	CYCLIN D4;1
AT1G78950	4.86	5.32	6.12	6.05	8	7.43	8.13	9.77	4.69	3.54	3.14	2.25	-0.257	-0.213	0.604	0.8156	0.7068	0.008934	protein_coding	Terpenoid cyclases family protein
AT4G37030	1.98	2.25	1.26	1.89	3.33	5.36	2.75	2.84	17.44	12.67	10.18	9.64	0.425	0.635	0.603	0.8129	0.213	0.03779	protein_coding
AT1G75960	1.1	0.93	1.31	1.12	13.44	13.83	9.9	8.67	18.36	18.7	13.05	11.33	-0.261	0.553	0.603	1	0.006867	0.0001203	protein_coding	AMP-dependent synthetase and ligase family protein
AT4G25820	58.63	68.89	53.38	58.97	3.89	6.57	5.5	3.89	40.09	40.57	29.75	23.33	0.183	0.15	0.603	1	0.9104	0.01378	protein_coding	xyloglucan endotransglucosylase/hydrolase 14
AT5G60380	0	0	0	0	2.89	4.15	3.04	3.51	1.29	1.26	0.85	0.83	0	0.102	0.603	1	0.9841	0.3091	protein_coding	Protein of Unknown Function (DUF239)
AT3G02940	1.1	1.35	1.05	1.37	2.64	3.92	3.78	3.28	1.63	1.98	1.12	1.26	0.011	-0.111	0.603	1	0.9707	0.2186	protein_coding	myb domain protein 107
AT5G11610	2.22	2.25	2.1	1.69	0.94	0.85	1.16	0.97	0.85	0.58	0.48	0.47	0.239	-0.246	0.603	0.9951	0.8827	0.2493	protein_coding	Exostosin family protein
AT2G11780	0.01	0.03	0	0	0	0.02	0.01	0	0.66	0.82	0.64	0.33	3.705	0.223	0.602	0.9875	1	0.3473	transposable_element_gene	transposable element gene
AT3G50440	1.58	2.62	1.34	1.58	2.24	1.52	1.54	2.2	2.2	3.22	1.23	2.36	0.522	0.014	0.602	0.9609	1	0.3643	protein_coding	methyl esterase 10
AT3G47740	1.01	0.92	0.82	0.88	0.1	0.1	0.19	0.07	0.11	0	0.05	0.02	0.188	-0.391	0.602	1	0.9707	0.8987	protein_coding	ABC2 homolog 2
AT5G38820	0.77	0.46	0.67	0.49	0.84	0.5	0.55	0.39	0.79	0.41	0.55	0.23	0.093	0.512	0.601	1	0.9104	0.6676	protein_coding	Transmembrane amino acid transporter family protein
AT1G49310	86.78	76.95	65.62	70.16	44.27	44.33	42.06	38.81	61.13	70.69	48.4	38.39	0.27	0.131	0.601	0.4288	0.8358	0.0001099	protein_coding
AT3G13210	0.34	0.51	0.48	0.43	2.46	3.21	3.55	3.17	3.3	3.89	2.22	2.53	-0.101	-0.248	0.601	1	0.7833	0.03522	protein_coding	crooked neck protein, putative / cell cycle protein, putative
AT5G28520	0.32	0.72	1.02	0.99	9.9	18.29	18.14	21.43	156.79	126.99	101.16	85.91	-0.957	-0.49	0.601	0.3284	0.4294	0.05279	protein_coding	Mannose-binding lectin superfamily protein
AT5G25451	2.8	2.33	3.15	2.66	0	0.42	0.13	0.07	0.38	0.08	0.07	0.23	-0.179	0.952	0.6	1	0.9796	0.8991	pseudogene
AT1G31885	19.42	18.93	13.21	14.67	2.09	4.55	2.51	2.57	4.93	4.95	3.23	3.29	0.46	0.382	0.6	0.2443	0.6628	0.05753	protein_coding	NOD26-like intrinsic protein 3;1
AT3G05170	11.88	9.86	10.27	10.55	30.84	37.15	29.41	27.47	26.03	31.02	19.19	18.43	0.063	0.256	0.6	1	0.4527	0.0001545	protein_coding	Phosphoglycerate mutase family protein
AT4G11570	11.67	12.31	11	11.4	80.61	87.57	68.83	73.27	104.77	101.82	69.59	66.72	0.098	0.243	0.6	1	0.2643	1.009e-07	protein_coding	Haloacid dehalogenase-like hydrolase (HAD) superfamily protein
AT2G37880	0.15	0	0.15	0.1	5.08	8.29	5.31	6.44	17.51	11.92	10.55	8.85	-0.683	0.186	0.6	1	0.919	0.1178	protein_coding	Protein of unknown function, DUF617
AT4G36790	18.25	20.18	14.38	17.06	20.38	22.53	17.54	21.3	44.76	55.48	32.8	33.35	0.289	0.145	0.6	0.4348	0.7993	6.591e-05	protein_coding	Major facilitator superfamily protein
AT4G31940	1.11	1.29	2.38	1.08	0.48	0.53	0.88	0.16	0.48	0.22	0.23	0.23	-0.529	-0.036	0.6	1	1	0.8088	protein_coding	cytochrome P450, family 82, subfamily C, polypeptide 4
AT3G13080	11.13	10.83	7.77	9.87	19.81	29.56	18.32	18.84	94.19	93.63	61.59	62.39	0.316	0.41	0.599	0.4396	0.135	0.0004541	protein_coding	multidrug resistance-associated protein 3
AT4G02725	10.3	11.3	8.75	11.26	8.31	8.88	7.82	6.68	6.48	10.72	5.45	5.92	0.11	0.243	0.599	1	0.7846	0.0398	protein_coding
AT1G68690	5.95	6.18	4.9	6.71	16.45	21.23	16.99	18.21	34.85	31.59	22.62	21.23	0.062	0.098	0.599	1	0.8999	0.0002253	protein_coding	Protein kinase superfamily protein
AT2G26910	4.24	3.13	4.36	4.75	7.13	8.89	7.96	8.17	4.18	4.92	2.97	3.04	-0.306	-0.009	0.599	0.6477	1	0.00514	protein_coding	pleiotropic drug resistance 4
AT5G45320	1.11	1.23	1.81	1.36	2.19	2.56	2.69	2.92	3.45	3.13	2.49	1.84	-0.441	-0.242	0.599	0.9417	0.8689	0.1288	protein_coding
AT3G59480	8.95	11.67	10.91	16.45	66	70.6	86.68	80.03	51.59	58.55	32.84	39.88	-0.408	-0.287	0.599	0.2886	0.4658	0.001139	protein_coding	pfkB-like carbohydrate kinase family protein
AT5G59600	1.12	1.06	0.95	0.97	1.03	0.9	0.5	0.31	0.33	0.83	0.19	0.59	0.178	1.233	0.598	1	0.1065	0.4318	protein_coding	Tetratricopeptide repeat (TPR)-like superfamily protein
AT5G02790	27.72	29.07	20.45	24.04	24.43	32.03	22.68	17.81	35.24	28.31	20.43	21.56	0.352	0.478	0.598	0.3694	0.08899	0.001851	protein_coding	Glutathione S-transferase family protein
AT1G04490	0.59	0.78	1.07	0.74	5.37	8.79	5.28	6	10.12	9.23	5.87	6.92	-0.394	0.327	0.598	0.9924	0.6594	0.04146	protein_coding	Protein of unknown function (DUF3527)
AT3G46110	0.54	1.33	0.74	1.04	2.49	4.78	3.34	2.95	11.17	13.91	7.15	9.43	0.066	0.208	0.598	1	0.9192	0.1592	protein_coding	Domain of unknown function (DUF966)
AT3G57740	1.84	2.59	1.61	1.61	1.38	2.06	1.65	1.39	3.36	2.88	1.68	2.45	0.455	0.173	0.598	0.8711	0.9378	0.1408	protein_coding	Protein kinase superfamily protein
AT3G50830	39.16	39.03	33.63	34.45	48.42	67.28	55.64	55.36	84.91	80.62	53.48	55.9	0.2	0.059	0.598	0.8719	0.958	0.0001987	protein_coding	cold-regulated 413-plasma membrane 2
AT3G20520	0.27	0.36	0.31	0.19	2.94	4.66	3.24	4.14	8.45	7.63	5.34	5.29	0.33	0.042	0.598	1	1	0.03635	protein_coding	SHV3-like 3
AT3G60140	3.19	2.45	2.27	4.64	10.67	23.36	20.44	14.18	185.93	192.33	131.44	118.5	-0.291	-0.026	0.598	1	1	0.3002	protein_coding	Glycosyl hydrolase superfamily protein
AT5G61180	0.05	0.19	0.18	0.14	0.95	1.04	1.32	0.69	2.18	1.8	1.1	1.54	-0.455	-0.03	0.598	1	1	0.3007	protein_coding	Putative endonuclease or glycosyl hydrolase
AT3G54310	0.63	0.63	0.94	0.49	0.46	0.16	0.58	0.22	0.19	0.09	0.04	0.14	-0.181	-0.375	0.598	1	0.9549	0.905	protein_coding
AT2G48150	0.72	0.93	0.66	0.85	2.02	1.55	2.48	2.82	4.63	6.21	3.24	3.94	0.13	-0.563	0.598	1	0.6207	0.1745	protein_coding	glutathione peroxidase 4
AT1G74460	66.7	52.64	60.78	48.75	19.04	26.79	17.03	16.75	5.05	3.17	2.33	3.12	0.124	0.44	0.597	1	0.3291	0.06924	protein_coding	GDSL-like Lipase/Acylhydrolase superfamily protein
AT4G34332	0.18	0.42	0.09	0.09	4.26	4.83	3.56	3.64	8.33	7.71	5.66	4.93	1.651	0.336	0.597	0.5906	0.6429	0.02247	other_rna	other RNA
AT3G43250	0	0.13	0	0.06	4.03	4.16	2.54	4.1	5.64	7.63	3.36	5.44	0.857	0.306	0.597	1	0.8719	0.2315	protein_coding	Family of unknown function (DUF572)
AT1G68880	12.55	20.94	13.07	12.62	28.61	35.3	27.65	26.73	31.5	34.38	21.89	21.65	0.382	0.232	0.597	0.6515	0.7711	0.02094	protein_coding	basic leucine-zipper 8
AT4G26020	0.48	0.34	0.72	0.34	0.33	0.85	0.62	0.43	1.18	1.21	0.81	0.77	-0.357	0.149	0.597	1	1	0.4153	protein_coding
AT1G07120	0.45	0.3	0.59	0.67	0.34	0.48	0.79	0.22	2.03	2.39	1.21	1.72	-0.749	-0.317	0.597	0.8977	0.9501	0.3179	protein_coding
AT5G18840	16.81	20.72	14.95	13.95	4.39	4.34	4.14	2.89	3.01	4.07	2.78	1.89	0.377	0.307	0.596	0.378	0.629	0.03342	protein_coding	Major facilitator superfamily protein
AT1G13090	8.61	6.78	8.89	7.1	3.72	4.73	3.91	3.19	8.37	8.44	5.45	5.67	-0.055	0.246	0.596	1	0.7645	0.01436	protein_coding	cytochrome P450, family 71, subfamily B, polypeptide 28
AT4G27300	0.16	0.08	0.06	0	0	0.02	0.02	0	0.06	0.06	0.02	0.06	1.923	0.224	0.596	0.6348	1	0.9074	protein_coding	S-locus lectin protein kinase family protein
AT5G42810	7.53	9.58	8.52	9.56	15.24	15.72	15.1	16.51	34.62	32.71	22.59	21.96	-0.08	-0.03	0.596	1	0.996	4.973e-06	protein_coding	inositol-pentakisphosphate 2-kinase 1
AT4G26370	2.41	2.87	2.77	2.96	3.14	3.56	3.67	3.19	1.36	1.56	0.86	1.07	-0.116	-0.038	0.596	1	1	0.1754	protein_coding	antitermination NusB domain-containing protein
AT4G19191	0.66	0.92	1.25	1.15	7.11	6.64	7.43	7.02	12.64	14.23	9.62	8.15	-0.602	-0.072	0.596	0.3701	0.9524	0.0005637	protein_coding	Tetratricopeptide repeat (TPR)-like superfamily protein
AT3G48420	1.36	0.85	0.68	1.28	3.24	2.59	2.76	3.63	3.12	2.98	2.56	1.46	0.175	-0.129	0.596	1	0.9639	0.2296	protein_coding	Haloacid dehalogenase-like hydrolase (HAD) superfamily protein
AT2G11891	4.01	2.03	2.58	1.15	16.04	14.52	17.43	17.75	30.68	32.87	17.25	24.9	0.691	-0.201	0.596	0.9943	0.9189	0.1386	protein_coding
AT4G25560	9.72	7.62	7.45	8.59	1.84	3.92	2.52	1.39	1.21	1.3	0.85	0.81	0.112	0.544	0.595	1	0.6184	0.3858	protein_coding	myb domain protein 18
AT2G38823	1.96	1.19	0.5	1.57	2.94	5.21	2.99	3.02	49.51	44.66	31.45	30.89	0.603	0.438	0.595	0.9715	0.8159	0.299	protein_coding
AT5G64380	2.66	2.01	1.23	1.92	4.49	4.4	3.8	3.28	3.34	4.85	3.08	2.33	0.568	0.328	0.595	0.5283	0.7027	0.08308	protein_coding	Inositol monophosphatase family protein
AT5G58250	14.09	12.13	12.17	14.04	12.14	11.01	10.1	9.16	12.15	14	9.66	7.62	0.001	0.264	0.595	1	0.615	0.004242	protein_coding
AT2G18650	5.45	3.45	4.31	3.48	0.78	1.34	1.05	0.79	0.57	1.19	0.63	0.53	0.192	0.193	0.595	1	0.9533	0.3863	protein_coding	RING/U-box superfamily protein
AT5G33406	0	0	0	0	0	0	0	0	1	0.57	0.24	0.81	0	0	0.595	1	1	0.5573	protein_coding	hAT dimerisation domain-containing protein / transposase-related
AT3G63052	0.72	1.21	0.24	0.48	14.51	26.54	20.3	24.88	97.96	84.44	69.25	51.38	1.354	-0.139	0.595	0.9759	0.9494	0.09391	protein_coding
AT3G23260	1.9	2.33	3.66	3.18	4.04	4.9	5.46	5.96	7.1	7.77	4.32	5.55	-0.694	-0.353	0.595	0.1594	0.5972	0.02691	protein_coding	F-box and associated interaction domains-containing protein
AT2G43050	10.54	10.69	9.31	10.88	2.62	4.08	2.42	2.16	1.98	1.37	1.31	0.89	0.072	0.545	0.594	1	0.3197	0.1365	protein_coding	Plant invertase/pectin methylesterase inhibitor superfamily
AT1G73810	1.89	2.35	1.85	2.22	4.77	8.48	6.2	5.76	12.99	9.04	7.23	7.36	0.057	0.146	0.594	1	0.9326	0.09553	protein_coding	Core-2/I-branching beta-1,6-N-acetylglucosaminyltransferase family protein
AT2G04860	2.06	2.16	1.8	1.92	2.2	3.33	3.2	2.04	2.03	2.8	1.35	1.86	0.179	0.073	0.594	1	0.9913	0.1509	protein_coding	Tetratricopeptide repeat (TPR)-like superfamily protein
AT1G69840	7.31	8.16	5.24	5.91	30.05	53.24	32.14	32.02	84.55	77.99	53.04	54.75	0.472	0.376	0.593	0.2887	0.3719	0.006192	protein_coding	SPFH/Band 7/PHB domain-containing membrane-associated protein family
AT5G45180	0	0	0	0	1.71	2.39	1.77	1.81	5.53	6.46	4.23	3.7	0	0.193	0.593	1	0.9086	0.04908	protein_coding	Flavin-binding monooxygenase family protein
AT1G69550	1.19	1.02	0.9	0.81	0.47	0.85	0.44	0.27	1.89	1.57	1.11	1.18	0.381	0.892	0.592	0.8277	0.08377	0.06577	protein_coding	disease resistance protein (TIR-NBS-LRR class)
AT3G05630	1.91	1.56	1.52	0.91	4.57	6.52	4.76	4.25	7.71	6.49	4.93	4.48	0.513	0.298	0.592	0.414	0.6468	0.02241	protein_coding	phospholipase D P2
AT1G55260	5.6	6.25	6.3	7.83	5.2	5.59	6.56	7.86	15.23	17.57	10.58	11.19	-0.254	-0.416	0.592	0.9533	0.4415	0.01159	protein_coding	Bifunctional inhibitor/lipid-transfer protein/seed storage 2S albumin superfamily protein
AT1G10155	0.26	0.88	0.35	0.95	7.53	9	5.67	5.81	22.01	27.29	16.35	16.37	-0.192	0.525	0.591	1	0.3841	0.02386	protein_coding	phloem protein 2-A10
AT3G48510	1.58	2.27	1.91	3.37	111.32	131.93	138.38	162.69	176.91	154.34	121.2	98.65	-0.456	-0.308	0.591	0.8297	0.6941	0.05174	protein_coding
AT3G12190	0	0	0	0	1.02	1.19	1.64	1.25	1.34	1.94	1.7	0.45	0	-0.388	0.591	1	0.8999	0.5052	protein_coding
AT2G39730	11.37	9.58	7.25	9.16	9.59	9.25	6.44	5.85	19.31	18.98	12.48	12.96	0.352	0.616	0.59	0.6503	0.08059	0.01452	protein_coding	rubisco activase
AT1G45474	5.81	4.74	5.43	4.35	1.67	2.23	2.39	1.32	2.83	2.29	1.82	1.57	0.111	0.06	0.59	1	1	0.2314	protein_coding	photosystem I light harvesting complex gene 5
AT4G40045	11.22	12.25	12.93	11.36	23.45	22.93	20.07	18.11	32.85	40.18	28.11	20.37	-0.05	0.28	0.589	1	0.5982	0.00445	protein_coding
AT5G54075	2.8	2.97	2.53	2	7.31	3.3	3.81	5.2	20.7	21.33	16.58	11.3	0.347	0.245	0.589	1	0.9285	0.1644	small_nucleolar_rna	U3D; snoRNA
AT4G38330	3.41	2.3	1.97	2.2	5.36	5.62	4.88	4.84	4.38	3.58	2.91	2.35	0.455	0.175	0.589	0.9086	0.9187	0.1646	protein_coding	Integral membrane protein hemolysin-III homolog
AT1G01120	25.1	26.4	24.21	25.06	33.69	43.06	38.77	39.58	41.85	40.95	28.77	26.27	0.064	-0.03	0.589	1	0.9899	4.89e-06	protein_coding	3-ketoacyl-CoA synthase 1
AT3G60400	5.34	5.6	4.28	4.5	6.26	7.22	7.34	7.31	12.53	12.19	7.37	9.09	0.317	-0.121	0.589	0.4597	0.8677	0.0001778	protein_coding	Mitochondrial transcription termination factor family protein
AT2G20170	0	0	0	0	0.03	0.14	0.19	0.12	1.64	1.8	0.87	1.43	0	-0.83	0.589	1	0.9024	0.276	protein_coding	Protein of Unknown Function (DUF239)
AT2G42395	2.48	2.14	1.27	1.33	1.59	2.06	0.83	1.21	1.16	1.08	0.89	0.58	0.828	0.84	0.588	0.327	0.3802	0.3916	protein_coding
AT2G15980	3.73	3.23	3.18	2.57	1.43	1.78	1.19	0.93	1.69	2.2	1.11	1.48	0.274	0.595	0.588	0.9759	0.4671	0.1545	protein_coding	Tetratricopeptide repeat (TPR)-like superfamily protein
AT4G38970	2.85	3.14	2.87	3.29	2.49	2.76	2.62	1.26	4.3	5.13	3.78	2.48	-0.042	0.425	0.588	1	0.6264	0.09033	protein_coding	fructose-bisphosphate aldolase 2
AT5G24930	19.54	15.2	16.51	14.97	44.9	50.64	45.49	36	79.43	63.78	48.34	46.92	0.142	0.229	0.588	1	0.5799	0.0003235	protein_coding	CONSTANS-like 4
AT1G08592	3.43	3.39	2.86	2.66	5.52	6.61	5.74	5.48	5.43	7.16	4.12	4.26	0.305	0.111	0.588	0.827	0.9149	0.008919	other_rna	other RNA
AT3G04410	0	0.21	0.42	0	17.86	14.49	13.25	19.57	43.29	52.64	35.58	28.17	-0.839	-0.016	0.588	1	1	0.08698	protein_coding	NAC (No Apical Meristem) domain transcriptional regulator superfamily protein
AT5G06630	29.87	36.63	24.42	31.09	1.11	0.96	0.69	0.49	1.25	0.34	0.96	0.07	0.261	0.808	0.587	1	0.4843	0.4266	protein_coding	proline-rich extensin-like family protein
AT2G14090	5.37	6.06	4.55	3.77	3.57	3.33	2.41	2.7	3.09	3.1	2.16	1.95	0.459	0.437	0.587	0.1677	0.3287	0.02621	pseudogene
AT4G24260	0.75	0.86	0.34	0.88	2.24	3.44	2.62	2.01	2.19	2.94	1.99	1.41	0.408	0.293	0.587	1	0.8546	0.2292	protein_coding	glycosyl hydrolase 9A3
AT4G18810	0.49	0.3	0.57	0.26	0.46	0.78	0.59	0.55	2.92	2.73	1.97	1.78	-0.066	0.114	0.587	1	0.996	0.07558	protein_coding	NAD(P)-binding Rossmann-fold superfamily protein
AT5G03390	1	3.08	0.41	0.66	0.47	0.92	0.46	0.28	0.84	0.53	0.34	0.57	1.93	0.884	0.586	0.01003	0.6177	0.5683	protein_coding	Protein of unknown function (DUF295)
AT4G01140	10.62	8.38	9.54	6.71	3.53	3.25	1.99	1.92	2.34	2.34	2.06	1.03	0.225	0.791	0.586	1	0.1155	0.1533	protein_coding	Protein of unknown function (DUF1191)
AT3G47570	6.91	6.93	5.62	5.76	12	13.44	10.39	10.29	6.94	6.35	4.17	4.7	0.281	0.299	0.586	0.4403	0.269	0.0003206	protein_coding	Leucine-rich repeat protein kinase family protein
AT5G42050	82.16	84.04	82.18	82.54	373.37	547.31	411.88	474.16	1127.97	983.97	710.02	697.09	0.013	0.055	0.586	1	0.9694	0.001161	protein_coding	DCD (Development and Cell Death) domain protein
AT3G26960	0.17	0.23	0.12	0.12	2.5	3.94	3.55	3.8	8.57	8.18	6.19	4.94	0.781	-0.193	0.586	1	0.9155	0.09037	protein_coding	Pollen Ole e 1 allergen and extensin family protein
AT3G10870	1.06	1.22	0.83	0.93	0.63	1.25	0.21	0.18	1.83	3.26	1.32	2.08	0.375	2.205	0.585	1	0.02064	0.3254	protein_coding	methyl esterase 17
AT1G61860	2.94	2.7	2.94	3.32	3.95	4.36	3.38	4.08	6.55	8.04	5.67	4.04	-0.15	0.159	0.585	1	0.901	0.03006	protein_coding	Protein kinase superfamily protein
AT5G02140	3.92	3.36	4.62	3.86	4.66	4.17	4.06	6.74	2.68	1.66	0.7	2.22	-0.22	-0.287	0.585	1	0.8789	0.3943	protein_coding	Pathogenesis-related thaumatin superfamily protein
AT2G41510	0.71	1.09	0.78	1.25	0.64	0.75	1.06	1.4	0.13	0.52	0.12	0.32	-0.173	-0.812	0.585	1	0.4661	0.6321	protein_coding	cytokinin oxidase/dehydrogenase 1
AT4G13130	5.22	4.44	4.61	3.92	1.24	0.98	0.94	0.89	1.27	1.74	0.95	1.06	0.179	0.275	0.584	1	0.8242	0.07315	protein_coding	Cysteine/Histidine-rich C1 domain family protein
AT4G18170	0.85	1.22	0.97	0.74	11.78	15.63	12.32	13.36	55.82	49.48	33.55	36.71	0.278	0.094	0.584	1	0.9292	0.001707	protein_coding	WRKY DNA-binding protein 28
AT4G01600	3.91	5.26	6.78	4.16	1.39	2.64	2.36	1.66	4.39	3.91	2.78	2.75	-0.256	-0.006	0.584	1	1	0.2195	protein_coding	GRAM domain family protein
AT2G32130	0	0	0	0	4.13	7.27	6.17	6.24	9.02	7.12	5.2	5.57	0	-0.124	0.584	1	0.974	0.1743	protein_coding	Plant protein of unknown function (DUF641)
AT1G75700	5.11	5.09	3.64	5.92	6.95	7.45	6.65	6.96	6.59	7.42	4.32	5.04	0.093	0.081	0.583	1	0.9939	0.1714	protein_coding	HVA22-like protein G
AT2G45970	8.06	7.73	8.78	8.92	10.18	13.04	11.91	11.27	7.19	6.25	4.73	4.23	-0.164	0.002	0.583	0.9602	1	0.0009849	protein_coding	cytochrome P450, family 86, subfamily A, polypeptide 8
AT4G27410	10.7	15.12	14.4	16.85	297.1	342.96	331.3	364.28	282.89	231.85	186.55	157.14	-0.275	-0.12	0.583	0.7147	0.8794	0.001429	protein_coding	NAC (No Apical Meristem) domain transcriptional regulator superfamily protein
AT2G26250	18.54	18.21	19.22	21.21	33.81	42.33	38.2	45.36	26.83	30.54	19.08	19.22	-0.137	-0.134	0.583	1	0.8158	0.0002826	protein_coding	3-ketoacyl-CoA synthase 10
AT3G13437	4.51	7.34	8.26	8.09	0.75	1.33	1.56	1.41	1.91	1.58	0.93	1.41	-0.465	-0.514	0.583	0.7395	0.8283	0.4551	protein_coding
AT5G20860	2.94	2.03	2.84	2.19	5.4	6.23	3.6	3.72	3.99	4.21	3.21	2.25	-0.018	0.667	0.582	1	0.09586	0.06499	protein_coding	Plant invertase/pectin methylesterase inhibitor superfamily
AT5G43650	0.16	0.27	0.11	0.05	19.34	42.1	29.16	26.1	121.95	89.21	74.99	66.05	1.354	0.152	0.582	0.9759	0.9276	0.1019	protein_coding	basic helix-loop-helix (bHLH) DNA-binding superfamily protein
AT2G36780	0	0	0.09	0.03	3.01	6.31	5.38	3.47	11.83	12.87	7.88	8.62	-4.083	0.071	0.582	0.8458	0.9979	0.1745	protein_coding	UDP-Glycosyltransferase superfamily protein
AT4G31805	0	0	0.07	0	0.78	0.48	0.85	0.41	0.8	0.93	0.57	0.58	-3.165	-0.003	0.582	1	1	0.4216	protein_coding	WRKY family transcription factor
AT3G50040	1.02	0.65	2.29	1.66	2.04	3.27	2.73	3.15	6.35	6.51	4.31	4.28	-1.24	-0.149	0.582	0.01867	0.9494	0.1379	protein_coding
AT1G75600	1.27	0.83	0.54	1.63	52.63	50.12	59.31	93.82	115.9	114.78	77.84	76.24	-0.051	-0.575	0.582	1	0.08614	0.01391	protein_coding	Histone superfamily protein
AT3G49580	2.15	1.8	4.47	2.43	5.33	13.86	8.6	6.15	60.64	53.8	42.54	33.92	-0.803	0.376	0.581	0.6497	0.8231	0.2559	protein_coding	response to low sulfur 1
AT4G14540	2.16	2.27	1.2	2.4	3.74	5.08	4.56	4.47	4.19	5.88	3.39	3.34	0.298	-0.035	0.581	1	1	0.1991	protein_coding	nuclear factor Y, subunit B3
AT1G72240	3.79	1.97	4.29	2.02	50.19	90.83	80.55	89.44	21.12	19.17	13.9	13.02	-0.132	-0.27	0.581	1	0.8371	0.1793	protein_coding
AT3G02242	6.73	7.99	6.44	4.87	0.98	1.18	0.26	0.72	1.07	1.36	1.13	0.46	0.379	1.135	0.58	1	0.6694	0.7288	protein_coding
AT3G27880	11.36	13.63	10.52	10.93	33.99	48.5	32.88	32.94	91.69	70.14	55.5	52.73	0.22	0.326	0.58	0.931	0.3982	0.001913	protein_coding	Protein of unknown function (DUF1645)
AT5G11740	268.1	210.64	286.29	248.24	577.62	761.79	485.79	639.7	889.58	895.76	632.96	561.23	-0.159	0.251	0.58	1	0.6006	0.002526	protein_coding	arabinogalactan protein 15
AT5G03440	8.29	10.35	10.67	7.53	15.27	12.72	12.04	12.07	13	13.14	8.23	9.26	0.034	0.216	0.58	1	0.755	0.01375	protein_coding
AT2G31730	12.93	16.65	14.14	15.25	3.18	4.34	3.22	4.24	3.08	5.91	2.93	3.09	0.009	0.013	0.58	1	1	0.1333	protein_coding	basic helix-loop-helix (bHLH) DNA-binding superfamily protein
AT5G14470	1.34	2.43	0.98	2.21	2.86	6.03	3.51	2.75	11.19	8.36	7.09	5.99	0.239	0.502	0.579	1	0.6904	0.2788	protein_coding	GHMP kinase family protein
AT1G51130	9.23	8.83	7.31	7.23	13.16	15.07	10.1	12.89	15.44	13.84	11.15	8.41	0.313	0.297	0.579	0.5495	0.4614	0.001992	protein_coding	Nse4, component of Smc5/6 DNA repair complex
AT1G56690	2.16	1.8	2.09	2.23	2.71	2.41	2.62	1.8	1.58	1.53	0.99	1.1	-0.125	0.208	0.579	1	0.8371	0.1133	protein_coding	Pentatricopeptide repeat (PPR) superfamily protein
AT2G28470	18.84	17.68	18.75	18.77	11.77	16.2	12.38	12.49	3.5	3.62	2.69	2.06	-0.039	0.169	0.579	1	0.7617	0.006969	protein_coding	beta-galactosidase 8
AT5G35790	4.26	3.88	2.78	3.47	5.65	5.83	5.56	5.3	3.35	3.7	2.1	2.62	0.382	0.079	0.579	0.3921	0.9467	0.01398	protein_coding	glucose-6-phosphate dehydrogenase 1
AT2G28426	3.65	5.92	6.56	5.11	5.42	15.05	7.73	12.02	5.08	18.04	6.12	9.39	-0.285	0.051	0.579	1	1	0.5705	protein_coding
AT3G13784	0.17	0.6	0.34	1.49	0.97	3.12	2.05	1.91	158.37	230.15	132.89	127.22	-1.247	0.042	0.579	0.3826	1	0.4139	protein_coding	cell wall invertase 5
AT4G28490	0.97	1.02	1.19	1.77	2.27	4.08	4.13	3.41	5.83	8.34	4.53	4.97	-0.57	-0.25	0.579	0.5142	0.8223	0.07148	protein_coding	Leucine-rich receptor-like protein kinase family protein
AT3G20710	1.9	1.88	1.46	1.73	2.27	2.08	1.91	1.19	4.26	4.84	2.97	3.13	0.249	0.479	0.578	1	0.6104	0.09807	protein_coding	F-box family protein
AT5G03870	9.41	9.02	9.4	8.97	7.31	7.19	6.23	5.43	1.61	2.78	1.41	1.54	0.004	0.312	0.578	1	0.5423	0.1229	protein_coding	Glutaredoxin family protein
AT3G16300	2.34	1.45	2.56	3.02	3.53	3.02	2.71	2.71	6.29	5.71	5.72	2.26	-0.554	0.274	0.578	0.9153	0.9105	0.3076	protein_coding	Uncharacterised protein family (UPF0497)
AT2G32800	4.27	4.92	4.34	5.32	4.88	7.2	6	5.27	5.59	5.53	3.48	3.97	-0.071	0.098	0.578	1	0.9385	0.0177	protein_coding	protein kinase family protein
AT2G34220	0.28	0.43	0.37	0.57	0.35	0.69	0.6	0.4	0.42	0.48	0.35	0.24	-0.418	0.046	0.578	1	1	0.4502	protein_coding	Protein with domains of unknown function (DUF627 and DUF629)
AT3G51510	1.19	0.66	0.89	1.07	7.05	7.84	7.93	7.95	16.84	16.18	10.6	11.52	-0.079	-0.093	0.578	1	0.9474	0.003726	protein_coding
AT3G51060	1.63	2.07	1.66	2.31	3.13	2.3	3.2	3.82	2.03	2.24	1.21	1.66	-0.099	-0.365	0.578	1	0.717	0.2037	protein_coding	Lateral root primordium (LRP) protein-related
AT1G48400	0.53	0.19	0.09	0.09	0.54	0.55	0.4	0.37	1.27	1.22	0.99	0.67	1.904	0.479	0.577	0.1682	0.8233	0.3273	protein_coding	F-box/RNI-like/FBD-like domains-containing protein
AT3G46900	103.56	96.24	89.59	83.32	3.98	6.25	4.39	3.48	2.92	2.55	1.79	1.87	0.209	0.368	0.577	0.7211	0.6129	0.2034	protein_coding	copper transporter 2
AT2G18550	1.53	1.91	1.67	2.69	67.79	71.3	63.89	76.09	145.69	141.67	97.17	95.48	-0.34	-0.009	0.577	0.9986	1	6.325e-05	protein_coding	homeobox protein 21
AT3G07470	36.34	29.32	34.48	28.47	18.12	18.31	14.23	15.75	33.91	36.03	24.54	22.37	0.061	0.282	0.576	1	0.4443	0.0002034	protein_coding	Protein of unknown function, DUF538
AT3G56090	65.85	69.51	59.7	62.57	390.66	488.35	368.38	399.3	150.36	141	105.91	89.52	0.147	0.195	0.576	0.9658	0.5817	4.766e-05	protein_coding	ferritin 3
AT2G34620	0.14	0.05	0.14	0.19	1.46	2.56	2.13	1.42	4.1	3.03	2.84	1.93	-0.761	0.174	0.576	1	0.9686	0.428	protein_coding	Mitochondrial transcription termination factor family protein
AT2G25880	9.75	11.08	11.85	11.22	13.6	14.61	13.4	13.64	9.13	7.95	5.29	6.19	-0.147	0.061	0.576	1	0.9542	0.00358	protein_coding	ataurora2
AT3G46670	0	0	0.06	0	0.64	0.66	1.31	1	1.37	0.82	0.58	0.89	-3.165	-0.837	0.576	1	0.3978	0.3579	protein_coding	UDP-glucosyl transferase 76E11
AT5G15990	0	0	0	0	0	0.16	0.38	0.14	4.3	3.06	3.69	1.19	0	-1.521	0.576	1	0.8722	0.5313	transposable_element_gene	transposable element gene
AT4G28090	0	0	0	0	0.07	0.17	0	0.09	1.16	1.57	1.01	0.82	0	1.416	0.575	1	0.7831	0.3383	protein_coding	SKU5 similar 10
AT3G07425	6.44	7.49	6.43	5.07	2.29	1.12	1.26	1.37	1.13	0.67	0.42	0.79	0.276	0.377	0.575	1	0.8995	0.7069	protein_coding
AT5G45340	44.4	33.8	41.71	32.01	4.66	8.44	5.99	6.19	16.34	14.65	10.27	10.53	0.085	0.103	0.575	1	0.9461	0.02209	protein_coding	cytochrome P450, family 707, subfamily A, polypeptide 3
AT4G14490	5.43	5.73	5.09	5.1	6.83	4.82	5.09	6.39	3.79	3.49	2.24	2.65	0.129	0.025	0.575	1	1	0.05188	protein_coding	SMAD/FHA domain-containing protein
AT1G68020	11.07	14.61	10.16	12.7	57.42	63.47	64.51	66.61	68.42	61.27	45.99	41.05	0.168	-0.117	0.575	0.9533	0.8497	0.0001778	protein_coding	UDP-Glycosyltransferase / trehalose-phosphatase family protein
AT1G58602	0.46	0.53	0.31	0.37	0.42	0.71	0.3	0.36	0.74	0.93	0.5	0.62	0.538	0.768	0.574	0.6256	0.1695	0.08726	protein_coding	LRR and NB-ARC domains-containing disease resistance protein
AT5G48900	15.38	18.67	14.68	16.95	61.37	64.48	69.07	70.26	84.48	85.93	55.62	58.84	0.106	-0.147	0.574	1	0.6578	5.933e-07	protein_coding	Pectin lyase-like superfamily protein
AT5G11180	0.85	1.15	0.57	0.57	0.04	0	0	0	0.06	0	0.02	0.02	0.816	3.299	0.573	0.2619	0.9086	1	protein_coding	glutamate receptor 2.6
AT5G54700	1.3	1.01	0.37	0.87	0.08	0.16	0.03	0.03	0.11	0	0.03	0.04	0.904	1.73	0.573	0.4383	0.7353	1	protein_coding	Ankyrin repeat family protein
AT1G67740	5.4	3.82	3.14	3.19	3.95	3.45	2.37	2.26	6.4	8.3	4.94	4.94	0.542	0.676	0.573	0.745	0.4637	0.2152	protein_coding	photosystem II BY
AT5G56840	2.05	1.33	1.8	1.32	1.17	0.86	0.76	0.54	0	0.15	0.1	0	0.118	0.635	0.573	1	0.7002	1	protein_coding	myb-like transcription factor family protein
AT5G40000	0.34	0.38	0.27	0.68	33.6	56.06	32.65	38.73	38.16	35.35	19.8	29.64	-0.401	0.329	0.573	1	0.659	0.06474	protein_coding	P-loop containing nucleoside triphosphate hydrolases superfamily protein
AT4G30830	0.78	0.95	1.03	1.04	10.46	13.19	12.33	11.85	17.31	15.21	11.2	10.65	-0.26	-0.034	0.573	1	1	0.002698	protein_coding	Protein of unknown function, DUF593
AT2G38470	16.86	24.3	14.79	19.22	139.32	238.98	189.27	202.06	274.66	205.48	153.84	168.81	0.275	-0.049	0.573	0.9926	1	0.09264	protein_coding	WRKY DNA-binding protein 33
AT1G70520	12.4	13.79	13.96	14.34	9.45	13.63	14.17	11.24	33.9	34.75	22.87	23.3	-0.112	-0.141	0.573	1	0.8439	0.0008752	protein_coding	cysteine-rich RLK (RECEPTOR-like protein kinase) 2
AT5G13400	1.67	1.12	2	2.09	3.75	3.38	3.88	4.75	3.09	3.06	1.83	2.32	-0.551	-0.274	0.573	0.3604	0.7133	0.05792	protein_coding	Major facilitator superfamily protein
AT1G34047	0.25	0.42	0.99	0.58	0	0.1	0.38	0.25	0.27	0	0.08	0.09	-1.212	-2.477	0.573	0.6998	0.5499	1	protein_coding	Defensin-like (DEFL) family protein
AT1G71710	7.32	5.92	6.7	6.79	15.53	21.6	19.48	17.62	22.02	25.68	16.21	15.88	-0.027	0.001	0.572	1	1	0.004396	protein_coding	DNAse I-like superfamily protein
AT4G34400	0.1	0.23	0.16	0.19	3.78	4.96	6.09	4.69	6.63	7.6	4.6	4.97	-0.124	-0.306	0.572	1	0.7044	0.05243	protein_coding	AP2/B3-like transcriptional factor family protein
AT4G10250	0.61	1.08	0.51	0.61	1.39	5.02	0.79	1.01	384.93	399	273.74	253.77	0.591	1.819	0.571	0.9845	0.0003155	0.1017	protein_coding	HSP20-like chaperones superfamily protein
AT5G39480	0.2	0.31	0.11	0.2	0.03	0.1	0.03	0.03	0.09	0	0	0.06	0.709	1.171	0.571	1	0.9666	1	protein_coding	F-box family protein
AT5G08480	0.58	1.38	1.1	1.21	1.02	1.11	0.58	0.79	1.01	1.16	0.67	0.79	-0.237	0.643	0.571	1	0.6781	0.4599	protein_coding	VQ motif-containing protein
AT5G59790	3.91	5.01	4.11	4.53	11	12.68	8.7	9.66	11.32	9.61	6.78	7.31	0.045	0.367	0.571	1	0.2271	0.001763	protein_coding	Domain of unknown function (DUF966)
AT4G27790	0.09	0.09	0.09	0.13	3.19	2.98	2.49	2.4	3.93	3.54	2.67	2.34	-0.295	0.336	0.571	1	0.7206	0.09594	protein_coding	Calcium-binding EF hand family protein
AT4G34480	9.05	11.2	10.25	10.77	29.23	34.8	27.15	30.54	56.92	52.21	37.84	35.62	-0.055	0.151	0.571	1	0.7487	4.354e-05	protein_coding	O-Glycosyl hydrolases family 17 protein
AT4G26530	0.03	0	0	0.17	1.46	0.83	0.56	0.81	0.65	0.74	0.43	0.51	-2.062	0.754	0.57	0.9726	0.5524	0.5087	protein_coding	Aldolase superfamily protein
AT5G54585	5.28	3.94	4.08	4.22	6.41	9.17	7.17	4.55	8.61	7.63	6.25	4.67	0.151	0.405	0.57	1	0.6347	0.1236	protein_coding
AT1G09995	15.43	15.91	15.94	11.05	19.6	18.89	14.89	15.48	20.79	21.69	13.45	15.19	0.216	0.343	0.57	0.9283	0.4033	0.005651	protein_coding	DNA repair DEAD helicase RAD3/XP-D subfamily protein
AT1G72330	12.83	15.47	9.8	11.21	10.4	12.06	10.25	9.23	26.76	23.52	16.91	16.94	0.43	0.204	0.57	0.04645	0.6403	0.0001086	protein_coding	alanine aminotransferase 2
AT2G45740	7.22	8.74	5.28	7.26	4.58	5.43	5.36	3.74	6.39	6.88	4.33	4.62	0.346	0.133	0.57	0.6695	0.9125	0.0342	protein_coding	peroxin 11D
AT3G49690	2.33	2.87	2.71	1.98	14.82	20.59	19.96	23.66	20.58	23.25	15.56	13.95	0.147	-0.301	0.57	1	0.5301	0.007693	protein_coding	myb domain protein 84
AT4G27570	0	0.06	0.21	0.09	0.69	0.67	0.61	0.54	2.8	3.07	2.52	1.42	-2.178	0.239	0.569	0.548	0.9411	0.2332	protein_coding	UDP-Glycosyltransferase superfamily protein
AT2G23170	1.84	3.96	2.68	2.64	163.53	356.47	266.57	178.44	478.9	368.54	308.81	262.23	0.126	0.225	0.569	1	0.8915	0.1857	protein_coding	Auxin-responsive GH3 family protein
AT1G55940	5.68	5.09	4.76	4.91	2.39	3.9	3.67	3.19	0.63	0.77	0.58	0.35	0.156	-0.129	0.569	1	0.9494	0.3462	protein_coding	cytochrome P450, family 708, subfamily A, polypeptide 1
AT1G55152	11.08	11.91	10.24	11.75	23.55	28.6	27.31	32.37	28.29	26.35	19.57	17.23	0.064	-0.194	0.569	1	0.7261	0.002361	protein_coding
AT3G17640	1.5	1.68	2.42	2.02	1.39	0.71	1.68	1.29	0.48	0.09	0.28	0.09	-0.484	-0.496	0.569	0.8888	0.755	0.7707	protein_coding	Leucine-rich repeat (LRR) family protein
AT1G24090	4.4	4.42	4.32	3.46	6.22	4.76	4.88	4.25	3.63	4.71	3.06	2.55	0.18	0.265	0.568	1	0.7605	0.07793	protein_coding	RNase H family protein
AT2G30670	0.24	0.31	0	0.12	0	0	0	0	0.85	0.58	0.18	0.79	2.05	0	0.568	0.8825	1	0.7926	protein_coding	NAD(P)-binding Rossmann-fold superfamily protein
AT4G17483	2.89	3.81	2.78	3.04	2.36	4.37	2.85	4.17	6.57	3.63	3.71	3.15	0.202	-0.06	0.568	1	1	0.2555	protein_coding	alpha/beta-Hydrolases superfamily protein
AT3G48850	0.48	0.59	0.55	0.55	0.2	0.73	0.6	0.41	2.46	2.42	1.49	1.8	-0.035	-0.145	0.568	1	0.9995	0.3374	protein_coding	phosphate transporter 3;2
AT2G16890	1.72	3.44	3.67	3.56	6.56	13.45	11.67	14.9	60.18	50.59	41.11	33.62	-0.486	-0.409	0.568	0.7505	0.6423	0.1291	protein_coding	UDP-Glycosyltransferase superfamily protein
AT3G18145	0.96	1.19	1.19	1.34	2.42	1.73	1.74	2.24	2.47	2.78	2.03	1.51	-0.235	0.065	0.567	1	0.9974	0.09264	pseudogene
AT1G74545	0.68	0.59	0.87	0.58	5.85	6.61	5.52	7.15	4.55	5.9	3.53	3.53	-0.193	-0.021	0.567	1	1	0.2189	other_rna	other RNA
AT5G54720	0.83	0.71	0.25	0.96	1.38	2.33	1.7	1.21	1.37	1.07	0.76	0.89	0.343	0.342	0.566	1	0.9003	0.5645	protein_coding	Ankyrin repeat family protein
AT4G32510	0.02	0.12	0.07	0.05	0.44	0.53	0.48	0.36	0.76	0.33	0.4	0.33	0.262	0.199	0.566	1	0.9768	0.4718	protein_coding	HCO3- transporter family
AT3G02890	4.49	4.55	3.97	3.67	10.8	11.79	9.25	10.7	15.46	16.17	10.22	11.15	0.244	0.18	0.566	0.6348	0.6184	1.372e-05	protein_coding	RING/FYVE/PHD zinc finger superfamily protein
AT1G59590	11.7	14.39	12.1	14.67	30.39	61.93	48.45	46.89	68.78	49.84	39.75	40.38	-0.037	-0.047	0.566	1	1	0.08502	protein_coding	ZCF37
AT1G15820	10.38	7.88	7.6	7.82	5.95	6.43	4.69	4.02	6.54	9.21	5.06	5.59	0.244	0.506	0.565	1	0.6053	0.2136	protein_coding	light harvesting complex photosystem II subunit 6
AT5G45380	15.17	10.78	7.98	7.88	1.74	3.08	2.53	1.5	4.8	4.11	2.95	3.07	0.711	0.252	0.565	0.1646	0.8669	0.1464	protein_coding	solute:sodium symporters;urea transmembrane transporters
AT3G11640	2.2	1.67	1.1	1.17	1.41	1.22	1.33	1.1	0.81	0.87	0.75	0.37	0.768	0.111	0.565	0.5672	1	0.6308	protein_coding
AT4G02390	4.78	4.69	4.44	4.6	3.96	5.16	4.4	4.6	21.68	20.26	14.7	13.64	0.066	0.019	0.565	1	1	5.901e-05	protein_coding	poly(ADP-ribose) polymerase
AT5G24010	4.52	4.26	4.45	4.08	3.16	4.51	4.04	3.68	5.59	8.17	5.05	4.25	0.042	-0.013	0.565	1	1	0.02047	protein_coding	Protein kinase superfamily protein
AT1G14530	6.49	5.68	7.49	8.45	20.07	23.56	18.86	25.68	28.9	28.63	21.17	17.69	-0.389	-0.029	0.565	0.3743	1	0.002507	protein_coding	Protein of unknown function (DUF1084)
AT5G55470	1.45	0.84	1.19	0.78	5.5	6.04	4.96	6.85	2.88	2.97	1.66	2.3	0.22	-0.032	0.565	1	1	0.1309	protein_coding	Na+/H+ (sodium hydrogen) exchanger 3
AT3G20975	0.19	0.17	0.21	0.16	0.24	0.14	0.11	0.09	0.25	0.21	0.18	0.13	-0.029	0.919	0.564	1	0.494	0.3941	transposable_element_gene	transposable element gene
AT5G07650	3.09	3.77	2.34	2.46	0.7	1.21	0.83	0.45	0.72	0.39	0.41	0.34	0.515	0.548	0.564	0.3118	0.5211	0.3199	protein_coding	Actin-binding FH2 protein
AT3G04960	0.35	0.15	0.15	0.2	0.92	0.69	0.62	0.57	1.64	1.36	0.99	1.03	0.526	0.441	0.564	1	0.7713	0.2657	protein_coding	Domain of unknown function (DUF3444)
AT4G05020	21.77	18.83	21.5	20.19	107.95	128.23	98.49	106.33	151.06	140.14	96.43	100.59	-0.038	0.206	0.564	1	0.5035	1.349e-05	protein_coding	NAD(P)H dehydrogenase B2
AT4G32450	8.01	8.52	7.68	7.7	12.25	14.7	13.17	13.12	17.39	20.18	12.26	13.17	0.105	0.035	0.564	1	0.9924	0.0002489	protein_coding	Pentatricopeptide repeat (PPR) superfamily protein
AT2G05185	3.45	2.93	3.59	3.38	2.98	2.57	2.98	2.81	4.3	2.89	2.43	2.42	-0.127	-0.063	0.564	1	1	0.1849	protein_coding
AT1G04778	8.18	5.1	6.6	5.67	1.8	0.74	1.16	2.67	0.84	1.32	0.78	0.67	0.116	-0.561	0.564	1	0.8285	0.7687	protein_coding
AT5G06810	4.71	4	3.93	4.12	6.33	5.78	5	4.88	6.41	6.2	4.63	3.89	0.114	0.293	0.563	1	0.3792	0.0007381	protein_coding	Mitochondrial transcription termination factor family protein
AT3G17890	8.92	5.64	7.76	9.49	14.51	17.57	15.51	13.04	33.07	37.15	28.65	18.82	-0.244	0.167	0.563	1	0.8925	0.04116	protein_coding
AT2G35350	5.39	5.48	5.49	5.73	13.25	16.81	14.85	15.15	19.86	23.96	15.55	14.1	-0.046	0.003	0.563	1	1	0.001161	protein_coding	poltergeist like 1
AT3G04220	1.22	1.54	1.24	1.63	3.8	5.69	5.45	5.02	9.52	10.08	6.08	7.2	-0.056	-0.144	0.563	1	0.8995	0.02046	protein_coding	Disease resistance protein (TIR-NBS-LRR class) family
AT3G62990	1.05	1.15	1.13	1.62	20.21	18.28	22.62	27.84	60.63	45.56	39.06	32.75	-0.32	-0.389	0.563	1	0.4673	0.02235	protein_coding
AT3G47070	2.81	2.85	2.59	2.59	1.4	2.29	0.99	0.93	1.93	2.42	2.13	0.77	0.125	0.923	0.562	1	0.3755	0.3599	protein_coding
AT2G17050	0.33	0.46	0.27	0.3	0.18	0.18	0.14	0.09	0.08	0.09	0.04	0.08	0.468	0.579	0.562	0.9086	0.7992	0.7556	protein_coding	disease resistance protein (TIR-NBS-LRR class), putative
AT5G58330	8.65	9.84	6.64	8.68	13.5	19.13	13.8	9.88	20.09	19.77	14.21	12.79	0.271	0.46	0.562	0.8655	0.2194	0.01377	protein_coding	lactate/malate dehydrogenase family protein
AT5G13210	2.91	2.26	2.8	3.35	12.75	15.1	11.85	13.61	48.29	40.06	30.27	29.54	-0.25	0.13	0.562	0.931	0.8669	0.00127	protein_coding	Uncharacterised conserved protein UCP015417, vWA
AT3G07273	17.41	17.42	12.64	20.13	22.99	23.71	22.07	26.87	36.78	35.2	25.43	23.27	0.088	-0.065	0.562	1	0.9891	0.03497	protein_coding
AT3G13950	3.33	6.63	2.82	5.75	2.51	4.78	1.66	2.53	3.86	2.91	3.12	1.45	0.216	0.798	0.561	1	0.5562	0.4727	protein_coding
AT5G35460	32.03	29.92	30.96	32.6	65.95	83.25	65.77	69.45	146.82	135.65	98.76	92.71	-0.037	0.142	0.561	1	0.7572	3.843e-05	protein_coding
AT1G50260	5.58	5.94	5.06	5.54	15.81	18.24	15.34	15.54	18.84	20.75	13.64	13.2	0.119	0.141	0.561	1	0.7353	1.236e-05	protein_coding	N-terminal-transmembrane-C2 domain type 5.1
AT1G77990	6.78	6.14	6.55	5.9	1.22	1.26	1.39	0.96	2.2	1.93	1.77	1.01	0.052	0.074	0.561	1	0.9872	0.05827	protein_coding	STAS domain / Sulfate transporter family
AT5G11110	5.1	6.43	7.14	8.94	228.58	308.12	253.81	263.79	407.39	363.43	287.53	234.89	-0.48	0.052	0.561	0.1682	0.9818	0.005747	protein_coding	sucrose phosphate synthase 2F
AT1G14160	22.37	23.69	22.45	22.64	7.06	8.95	8.83	6.7	0.9	0.39	0.26	0.62	0.031	0.041	0.561	1	1	0.6174	protein_coding	Uncharacterised protein family (UPF0497)
AT4G13290	28.03	27.56	33.3	35.18	17.37	25.42	22.59	24.89	38.32	44.07	27.29	28.58	-0.301	-0.15	0.561	0.4406	0.8137	0.001148	protein_coding	cytochrome P450, family 71, subfamily A, polypeptide 19
AT5G58630	0.46	0.31	0.34	0.19	0.39	0.67	0.8	0.76	1.5	0.92	0.86	0.77	0.517	-0.559	0.561	1	0.8051	0.4019	protein_coding
AT2G43375	3.85	3.84	3.84	3.36	1.92	1.08	0.79	0.64	2.06	2.44	1.3	1.77	0.093	1.065	0.56	1	0.0554	0.1526	other_rna	other RNA
AT1G06680	16.26	16.78	11.48	14.25	15.98	16.33	10.59	9.42	20.7	23.71	15.3	14.82	0.361	0.69	0.56	0.7533	0.07933	0.05237	protein_coding	photosystem II subunit P-1
AT3G52748	28.6	28.55	25.48	25.52	8.58	13.8	9.16	9.49	22.7	22.19	14.71	15.75	0.164	0.261	0.56	1	0.8223	0.07905	other_rna	other RNA
AT1G26840	11.12	10.32	10.63	10.79	12	9.11	8.77	11.15	6.3	6.69	4.46	4.35	0.001	0.087	0.56	1	0.9494	0.03885	protein_coding	origin recognition complex protein 6
AT2G15970	283.89	331.76	307.19	334.9	2290.58	2826.18	2406.79	2645.61	1745.8	1469.79	1127.5	1053.12	-0.061	0.018	0.56	1	1	0.0002885	protein_coding	cold regulated 413 plasma membrane 1
AT5G17300	3.4	5.18	3.5	4.35	35.6	30.02	33.07	35.46	94.04	85.15	65.05	56.49	0.127	-0.062	0.56	1	0.9607	0.001622	protein_coding	Homeodomain-like superfamily protein
AT1G24430	8	8.11	7.74	9.35	8.52	12.98	12.21	10.84	9.49	8.19	5.75	6.25	-0.085	-0.102	0.56	1	0.929	0.01881	protein_coding	HXXXD-type acyl-transferase family protein
AT1G20340	21.83	18.01	13.37	15.35	14.06	11.53	7.31	6.63	14.61	15.88	11.08	9.61	0.472	0.876	0.559	0.6251	0.05446	0.1279	protein_coding	Cupredoxin superfamily protein
AT5G15960	89.81	196.04	180.52	230.16	1228.99	1505.8	1137.9	1701.75	3563.17	3631.13	2613.1	2270.29	-0.523	-0.054	0.559	0.5288	0.9995	0.1319	protein_coding	stress-responsive protein (KIN1) / stress-induced protein (KIN1)
AT3G22570	57.92	57.04	52.2	46.97	7.29	12.31	5.15	3.52	11.89	9.03	7.61	6.56	0.213	1.167	0.558	0.923	4.044e-05	0.03726	protein_coding	Bifunctional inhibitor/lipid-transfer protein/seed storage 2S albumin superfamily protein
AT4G16267	0.36	0.54	0.71	0	1.63	2.1	2.14	1.25	5.73	5.07	4.22	3.06	0.315	0.126	0.558	1	1	0.3927	pseudogene
AT1G12610	0.22	0.45	0.04	0.09	22.02	48.82	31.31	40.75	19.15	21.23	16.63	10.77	2.241	-0.024	0.558	0.2901	1	0.2156	protein_coding	Integrase-type DNA-binding superfamily protein
AT5G51370	4.71	4.2	3.6	3.64	4.7	5.89	5.15	5.62	6.67	7.22	5.18	4.24	0.3	-0.026	0.558	0.8231	1	0.01766	protein_coding	RNI-like superfamily protein
AT1G14182	2.68	4.25	2.85	5.2	0.38	2.17	0.62	0.84	5.03	5.65	3.48	3.78	-0.215	0.79	0.557	1	0.8343	0.3896	pseudogene
AT2G17010	0.04	0.04	0.06	0	2.77	2.29	2.05	2.28	1.01	1.52	0.69	1.03	0.397	0.226	0.557	1	0.8812	0.2357	protein_coding	Mechanosensitive ion channel family protein
AT4G20090	3.11	2.95	2.5	2.94	4.36	4.46	4.12	4.07	3.46	3.35	2.18	2.45	0.157	0.107	0.557	1	0.915	0.02105	protein_coding	Pentatricopeptide repeat (PPR) superfamily protein
AT5G64310	52.8	50.45	53.14	54.78	991.74	1234.52	949.92	1184.3	1017.33	936.06	676.44	651.31	-0.064	0.061	0.557	1	0.9461	0.0001602	protein_coding	arabinogalactan protein 1
AT1G14730	19.54	23.67	20.64	24.67	33.11	31.72	29.99	33.92	101.83	92.48	68.65	63.37	-0.069	0.022	0.557	1	1	2.496e-05	protein_coding	Cytochrome b561/ferric reductase transmembrane protein family
AT1G20880	12.3	12.02	10.03	11.22	12.47	14.03	13.32	14.14	17.65	15.56	11.54	11.01	0.195	-0.052	0.557	0.8277	0.9644	0.00018	protein_coding	RNA-binding (RRM/RBD/RNP motifs) family protein
AT3G61340	0.07	0.24	0.14	0.1	0.43	0.16	0.38	0.31	1.07	0.76	0.58	0.66	0.362	-0.207	0.557	1	0.9864	0.4193	protein_coding	F-box and associated interaction domains-containing protein
AT3G53150	8.12	8.94	5.55	6.16	2.67	6.44	2.53	1.74	10.72	5.75	5.21	6	0.541	1.089	0.556	0.713	0.06464	0.24	protein_coding	UDP-glucosyl transferase 73D1
AT2G26610	0	0.03	0.01	0	1.29	1.18	0.65	0.85	1.11	1.24	0.68	0.92	0.857	0.726	0.556	1	0.1673	0.1472	protein_coding	Transducin family protein / WD-40 repeat family protein
AT2G20670	31.47	46.39	29.62	36.84	16.64	23.43	17.07	14	27.88	25.17	17.29	18.8	0.228	0.365	0.556	0.9456	0.4698	0.02202	protein_coding	Protein of unknown function (DUF506)
AT2G42730	1.94	1.74	1.66	1.92	1.58	1.5	1.72	1.27	1.56	1.3	0.9	1.04	0.04	0.037	0.556	1	1	0.1275	protein_coding	F-box family protein
AT3G57540	5.45	5.06	4.98	5.53	120.95	146.44	119.91	144.23	97.62	80.76	63.16	58.18	0	0.018	0.556	1	1	0.001851	protein_coding	Remorin family protein
AT5G22290	5.37	6.58	5.14	7.73	27.38	31.14	29.6	37.69	39.88	32.24	24.31	24.74	-0.107	-0.201	0.556	1	0.7491	0.006969	protein_coding	NAC domain containing protein 89
AT1G62580	0.29	0.36	0.58	0.35	2.54	1.37	1.69	1.96	3.45	2.71	2.39	1.8	-0.52	0.1	0.555	1	0.9882	0.2386	protein_coding	Flavin-binding monooxygenase family protein
AT1G69523	0.44	0.67	0.29	0.4	1.26	1.68	1.15	1.72	1.57	1.97	1.34	1.06	0.663	0.04	0.555	0.9528	1	0.3094	protein_coding	S-adenosyl-L-methionine-dependent methyltransferases superfamily protein
AT3G27960	19.45	21.96	19.66	23.52	42.11	46.64	44.96	42.72	37.47	39.01	29.13	22.91	-0.06	0.017	0.555	1	1	0.0005941	protein_coding	Tetratricopeptide repeat (TPR)-like superfamily protein
AT5G01870	137	128.59	165.41	172.11	139.23	142.59	152.02	178.63	236.73	246.04	158.25	170.4	-0.346	-0.23	0.555	0.1272	0.4753	8.063e-05	protein_coding	Bifunctional inhibitor/lipid-transfer protein/seed storage 2S albumin superfamily protein
AT2G18000	4.38	6.1	3.27	4.44	8.14	10.74	6.46	8.64	10.32	12.79	7.84	7.9	0.442	0.325	0.554	0.7124	0.6655	0.06846	protein_coding	TBP-associated factor 14
AT2G37870	2.6	1.96	5.2	6.47	65	84.48	72.38	99.95	749.43	1024.05	614.97	593.41	-1.35	-0.205	0.554	0.0004049	0.7915	0.01714	protein_coding	Bifunctional inhibitor/lipid-transfer protein/seed storage 2S albumin superfamily protein
AT5G14890	1.11	1.6	1.54	1.49	10.23	8.13	12.04	11.32	6.29	8.12	5.26	4.55	-0.163	-0.347	0.554	1	0.4529	0.02017	protein_coding	NHL domain-containing protein
AT2G48140	52.37	46.19	56.34	49.92	27.57	27.31	25.13	21.57	4.82	4.62	2.89	3.56	-0.108	0.231	0.553	1	0.5264	0.05448	protein_coding	Bifunctional inhibitor/lipid-transfer protein/seed storage 2S albumin superfamily protein
AT1G49430	16.7	13.32	15.25	12.52	17.26	22.12	20.74	18.6	5.27	5.55	3.74	3.64	0.112	0.001	0.553	1	1	0.01139	protein_coding	long-chain acyl-CoA synthetase 2
AT5G43530	0.64	0.81	0.6	0.62	0.46	0.41	0.52	0.45	0.47	0.65	0.38	0.38	0.256	-0.155	0.553	1	0.9494	0.2525	protein_coding	Helicase protein with RING/U-box domain
AT2G02850	9.11	8.69	9.1	10.27	12.35	13.55	12.84	12.16	11.28	7.51	6.04	6.78	-0.122	0.05	0.552	1	0.9892	0.0396	protein_coding	plantacyanin
AT5G38450	2.53	2.43	3.38	2.01	2.08	1.99	2.04	2.68	1.2	1.59	0.93	0.98	-0.121	-0.207	0.552	1	0.8925	0.2492	protein_coding	cytochrome P450, family 735, subfamily A, polypeptide 1
AT3G26210	30.89	27.65	20.98	22.51	7.29	9.11	7.32	4.36	9.69	8.51	6.32	6.1	0.429	0.486	0.551	0.4978	0.3754	0.07031	protein_coding	cytochrome P450, family 71, subfamily B, polypeptide 23
AT2G23100	0.7	0.63	1.08	0.77	0.61	0.52	0.44	0.59	1.73	1.99	1.07	1.48	-0.477	0.142	0.551	0.7819	0.9844	0.1193	protein_coding	Cysteine/Histidine-rich C1 domain family protein
AT5G53990	8.46	7.6	10.58	8.79	11.14	17.27	19.77	20.23	31.67	24.54	20.64	17.72	-0.271	-0.494	0.551	0.8978	0.1904	0.02046	protein_coding	UDP-Glycosyltransferase superfamily protein
AT4G36000	0.92	1.78	2.03	2.12	0.58	0.6	1.15	1.43	0.74	1.41	0.91	0.54	-0.62	-1.117	0.551	0.6348	0.2327	0.4108	protein_coding	Pathogenesis-related thaumatin superfamily protein
AT5G22875	23.59	25.24	19.3	19.77	18.7	18.47	9.3	12.44	10.81	11.73	5.76	9.71	0.321	0.777	0.55	0.7147	0.01345	0.07009	protein_coding
AT2G21880	8.53	8.97	8.15	8.26	1.46	0.81	0.92	0.77	0.78	1.01	0.54	0.68	0.092	0.414	0.55	1	0.8019	0.4511	protein_coding	RAB GTPase homolog 7A
AT3G11020	1.51	0.95	0.8	1.21	31.38	46.22	28.27	34.64	64.59	60.84	43.04	42.63	0.291	0.303	0.55	1	0.5301	0.01009	protein_coding	DRE/CRT-binding protein 2B
AT5G67270	15.34	15.97	16.5	13.75	20.27	17.54	17.29	18.25	14.06	15.34	10.55	9.51	0.05	0.09	0.55	1	0.9028	0.001043	protein_coding	end binding protein 1C
AT5G46470	6.05	5.09	5.17	5.07	8.45	11.66	9.6	9.34	16.8	16.03	10.28	12.15	0.123	0.085	0.55	1	0.9233	0.001134	protein_coding	disease resistance protein (TIR-NBS-LRR class) family
AT4G32300	7.73	7.63	7.36	7.67	15.25	19.51	16.27	18.66	18.58	18.03	12.92	12.08	0.031	-0.007	0.55	1	1	0.00013	protein_coding	S-domain-2 5
AT4G19095	0.22	0.44	0.22	0.55	1.62	1.67	2.31	2.73	2.34	2.76	2.05	1.41	-0.204	-0.606	0.55	1	0.7009	0.4134	protein_coding
AT4G21250	0.51	0.93	0.19	0.82	0.11	0.15	0.09	0.06	0.14	0.2	0.16	0.07	0.5	0.732	0.549	1	0.89	0.8468	protein_coding	Sulfite exporter TauE/SafE family protein
AT4G08300	44.11	55.61	29.74	42.83	10.36	8.53	7.13	6.26	0.89	0.67	0.56	0.5	0.458	0.496	0.549	0.1504	0.1855	0.3591	protein_coding	nodulin MtN21 /EamA-like transporter family protein
AT5G64810	2.6	2.43	1.57	1.71	10.41	21.47	15.33	9.71	27.79	17.22	15.41	15.35	0.612	0.345	0.549	0.8609	0.7913	0.2314	protein_coding	WRKY DNA-binding protein 51
AT2G39710	3.99	4.57	4.11	4.11	3.52	4.52	3.68	3.26	7.22	8.94	5.82	5.22	0.058	0.211	0.549	1	0.801	0.01395	protein_coding	Eukaryotic aspartyl protease family protein
AT4G01150	25.26	21.54	17.63	21.05	34.42	28.09	24	22.06	22.69	20.91	15.85	13.94	0.275	0.44	0.548	0.7596	0.1801	0.01284	protein_coding
AT3G56100	6.56	5.34	5.64	5.71	4.94	4.44	4.01	3.82	2.6	2.62	1.84	1.73	0.069	0.261	0.548	1	0.6426	0.04172	protein_coding	meristematic receptor-like kinase
AT3G29810	3.55	5.22	2.91	4.61	5.15	4.14	4.3	3.51	12.66	13.89	8.68	9.5	0.222	0.249	0.548	1	0.7756	0.02485	protein_coding	COBRA-like protein 2 precursor
AT1G07985	1.15	2.47	2.11	2.25	41.31	45.19	58.12	64.61	94.85	88.37	64.34	60.99	-0.268	-0.504	0.548	1	0.01303	0.0003479	protein_coding	Expressed protein
AT1G26910	50.07	48.48	41.67	36.03	42.97	41.67	30.19	29.94	30.44	30.96	21.02	21.02	0.343	0.493	0.547	0.04685	0.001125	4.895e-05	protein_coding	Ribosomal protein L16p/L10e family protein
AT5G23870	3.59	2.93	3.07	3.15	1.89	1.92	1.33	1.49	7.54	7.96	5.86	4.73	0.068	0.43	0.547	1	0.5128	0.007592	protein_coding	Pectinacetylesterase family protein
AT5G46390	3.12	4.15	3.6	3.39	4.68	4.95	3.85	3.36	5.04	5.5	3.24	3.99	0.055	0.415	0.547	1	0.3268	0.0197	protein_coding	Peptidase S41 family protein
AT3G14690	23.82	26.41	20.69	24.26	25.61	42.96	34.68	23.84	49.99	42.24	32.01	31.12	0.16	0.228	0.547	1	0.7684	0.03128	protein_coding	cytochrome P450, family 72, subfamily A, polypeptide 15
AT2G19810	8.44	8.15	8.86	10.87	54.41	66.47	62.37	73.59	103.62	93.33	69.82	65	-0.251	-0.17	0.547	0.7395	0.702	0.0002681	protein_coding	CCCH-type zinc finger family protein
AT1G73610	0.23	0.47	0.33	0.65	0.11	0.38	0.17	0.19	3.64	2.55	1.74	2.49	-0.468	0.435	0.546	1	0.9575	0.3517	protein_coding	GDSL-like Lipase/Acylhydrolase superfamily protein
AT5G26220	0.98	1.31	2.37	0.93	0.77	1.58	0.81	0.93	17.2	12.01	10.96	9.03	-0.527	0.431	0.546	0.9454	0.865	0.2379	protein_coding	ChaC-like family protein
AT5G44005	4.04	8.11	6.89	8	43.35	41.95	33.33	41.71	8.09	8.57	5.29	6.14	-0.295	0.186	0.546	0.9734	0.8428	0.1158	protein_coding
AT1G53025	5.46	6.33	5.64	6.7	6.53	8.89	6.51	7.06	7.37	5.79	4.73	4.28	-0.066	0.184	0.546	1	0.8019	0.01791	protein_coding	Ubiquitin-conjugating enzyme family protein
AT1G02580	0.69	0.17	0.48	0.84	0.19	0.37	0.39	0.15	0.34	0.33	0.17	0.29	-0.611	0.064	0.546	1	1	0.7151	protein_coding	SET domain-containing protein
AT1G18990	0.11	0.11	0.14	0.08	15.59	21.23	19	17.3	11.01	9.83	7.79	6.47	0.01	0.02	0.546	1	1	0.02322	protein_coding	Protein of unknown function, DUF593
AT5G60280	6.37	6.11	5.77	6.37	0.95	2.04	1.87	1.12	8.23	8.34	5.9	5.44	0.039	-0.01	0.546	1	1	0.04606	protein_coding	Concanavalin A-like lectin protein kinase family protein
AT1G65500	1.57	2.06	0.18	0.83	1.9	2.07	0.59	1.11	13.33	10.97	8.92	7.72	1.813	1.221	0.545	0.0571	0.2949	0.2686	protein_coding
AT5G44000	7.31	7.41	7.41	7.6	9.03	8.08	7.64	8.04	9.82	10.91	7.77	6.41	-0.027	0.127	0.545	1	0.865	0.001928	protein_coding	Glutathione S-transferase family protein
AT5G66630	3.03	2.29	2.31	2.66	1.89	2.52	2.8	1.99	6.86	6.13	5.08	3.81	0.099	-0.123	0.545	1	0.9444	0.05654	protein_coding	DA1-related protein 5
AT3G03630	3.71	3.91	4.97	4.01	12.52	13.65	13.41	15.1	18.45	17.95	14.42	10.49	-0.236	-0.123	0.545	0.9503	0.8889	0.005329	protein_coding	cysteine synthase 26
AT1G10522	5.66	5.02	5.73	3.8	14.34	14.31	16.32	15.47	21.53	16.25	13.08	12.8	0.164	-0.15	0.545	1	0.8634	0.01184	protein_coding
AT1G20780	14.14	15.86	12.54	13.51	13.21	16.73	14.57	13.51	34.56	34.97	24.18	23.49	0.204	0.092	0.544	0.7128	0.89	4.546e-05	protein_coding	senescence-associated E3 ubiquitin ligase 1
AT3G57530	22.16	24.24	22.66	24.14	61.83	90.37	76.4	76.03	126.02	120.91	80.47	88.84	-0.012	-0.002	0.544	1	1	0.002965	protein_coding	calcium-dependent protein kinase 32
AT3G49790	15.74	20.35	15.69	19.83	44.8	50.78	57.41	50.25	24.67	27.33	17.14	18.54	0.023	-0.172	0.544	1	0.7377	0.001882	protein_coding	Carbohydrate-binding protein
AT5G64060	0.81	1.03	0.23	0.41	2.62	2.77	1.55	2.09	2.15	2.32	1.78	1.28	1.518	0.57	0.543	0.0143	0.402	0.1919	protein_coding	NAC domain containing protein 103
AT3G12170	4.82	4.78	4.16	4.52	3.38	3.08	2.5	2.46	1.83	1.27	0.94	1.18	0.145	0.383	0.543	1	0.6062	0.2788	protein_coding	Chaperone DnaJ-domain superfamily protein
AT2G44670	100.81	99.85	99.05	90.07	272.84	252.77	192.79	237.06	153.16	140.91	103.86	97.96	0.085	0.29	0.543	1	0.2463	0.0001276	protein_coding	Protein of unknown function (DUF581)
AT5G41910	9.86	12.49	9.11	9.26	13.09	16.33	12.7	12.3	10.19	12.33	7.82	7.64	0.282	0.233	0.543	0.8504	0.7267	0.03262	protein_coding	Mediator complex, subunit Med10
AT1G64460	16.75	20.1	15.85	16.89	67.87	67.68	58.61	57.84	41.28	44.51	26.68	32.25	0.17	0.219	0.543	0.923	0.4597	9.335e-05	protein_coding	Protein kinase superfamily protein
AT1G32870	5.7	6.5	4.54	5.6	51.15	73.88	50.35	59.33	158.07	130.85	100.25	98.02	0.266	0.189	0.543	0.8557	0.7467	0.003797	protein_coding	NAC domain protein 13
AT4G25490	0.15	0.1	0.15	0.2	67.11	104.92	73.05	89.77	15.91	13.92	10.9	9.55	-0.456	0.079	0.543	1	0.961	0.05482	protein_coding	C-repeat/DRE binding factor 1
AT3G02140	60.32	67.66	55.99	54.09	160.44	186.12	156.81	180.04	88.2	75.21	59.02	53.11	0.217	0.041	0.543	0.6607	0.9761	0.00015	protein_coding	AFP2 (ABI five-binding protein 2) family protein
AT2G46670	0.26	0	0.46	0.07	7.34	11.01	10.68	9	18.36	16.86	14.77	9.38	-0.948	-0.102	0.543	1	0.9866	0.2714	protein_coding	CCT motif family protein
AT1G23710	14.86	17.72	15.29	17.41	49.63	72.72	68.68	65.79	119.09	95.21	75.47	71.57	-0.005	-0.137	0.543	1	0.8856	0.01378	protein_coding	Protein of unknown function (DUF1645)
AT3G27730	1.03	1.11	0.74	1.28	1.1	1.12	0.84	0.81	0.5	0.49	0.35	0.33	0.083	0.431	0.542	1	0.589	0.2993	protein_coding	ATP binding;ATP-dependent helicases;DNA helicases
AT5G02160	13.01	17.55	8.99	14	13.8	9.1	8.77	10.21	6.53	6.66	4.87	4.17	0.41	0.273	0.542	0.7459	0.7969	0.1745	protein_coding
AT4G03820	9.04	8.34	8.24	8.14	24.73	30.3	22.02	26.89	62.89	61.96	46.03	39.67	0.085	0.17	0.542	1	0.7349	0.0004468	protein_coding	Protein of unknown function (DUF3537)
AT4G15140	9.3	9.06	9.1	7.71	34.6	45.5	35.45	38.98	15.65	13.78	9.78	10.43	0.126	0.106	0.542	1	0.899	0.01342	protein_coding
AT1G27720	0.71	0.77	0.6	0.58	1.17	1.76	1.11	1.02	3.19	3.49	2.46	2.12	0.326	0.454	0.541	1	0.5434	0.05448	protein_coding	TBP-associated factor 4B
AT5G25440	11.24	10.19	8.61	7.65	3.04	3.71	3.46	2.25	10.33	10.32	7.34	6.84	0.398	0.231	0.541	0.3102	0.8053	0.01282	protein_coding	Protein kinase superfamily protein
AT2G19920	0.09	0.21	0.14	0.14	1.64	1.45	1.61	1.57	1.93	1.95	1.47	1.19	0.097	-0.043	0.541	1	1	0.09371	protein_coding	RNA-dependent RNA polymerase family protein
AT2G24970	2.36	2.07	3.53	3.22	1.97	2.78	2.24	2.75	2.44	0.99	1.01	1.35	-0.607	-0.069	0.541	0.6735	1	0.481	protein_coding
AT1G75590	3.7	3.13	3.14	3.48	17.52	16.25	18.19	20.33	16.89	17.82	12.24	11.59	0.046	-0.189	0.541	1	0.7462	0.005627	protein_coding	SAUR-like auxin-responsive protein family
AT5G43950	1.95	2.7	2.17	2.61	7.13	7.26	5	6.11	6.97	6.72	4.99	4.42	-0.042	0.376	0.54	1	0.3515	0.01426	protein_coding	Plant protein of unknown function (DUF946)
AT1G23950	16.8	15.86	13.41	12.38	23.11	25.55	17.91	21.98	37.2	35.21	26.34	23.43	0.34	0.288	0.54	0.1894	0.2857	8.871e-05	protein_coding	Protein of unknown function (DUF626)
AT1G64065	0.86	1.99	0.94	1.72	15.19	16.63	13.49	15.65	11.56	9.08	6.78	7.41	0.098	0.127	0.54	1	0.9501	0.1841	protein_coding	Late embryogenesis abundant (LEA) hydroxyproline-rich glycoprotein family
AT4G22780	17.44	21.93	9.55	9.42	36.01	50.62	38.3	44.66	47.26	50.53	35.29	31.96	1.053	0.062	0.54	1.48e-07	0.9664	0.007371	protein_coding	ACT domain repeat 7
AT5G42570	68.6	70.26	79.3	67.07	225.23	281.38	237.74	282.38	222.19	206.34	151.26	143.45	-0.076	-0.038	0.54	1	0.9836	0.0001895	protein_coding	B-cell receptor-associated 31-like
AT4G30490	19.91	22.06	22.28	18.26	63.91	83.88	72.81	79.58	125.88	108.79	82.94	78.45	0.05	-0.044	0.54	1	0.9801	0.0008065	protein_coding	AFG1-like ATPase family protein
AT5G67030	7.63	7.76	5.05	8.52	39.64	46.19	44.17	48.39	64.51	58.69	43.13	41.6	0.181	-0.109	0.54	0.9901	0.8925	0.002737	protein_coding	zeaxanthin epoxidase (ZEP) (ABA1)
AT3G10820	3.51	4.58	4.89	4.6	40.52	48.63	45.93	52.76	50.64	47.45	35.23	32.24	-0.231	-0.146	0.54	0.8439	0.7468	0.0001333	protein_coding	Transcription elongation factor (TFIIS) family protein
AT3G51350	14.84	14	16.25	14.15	4.35	5.53	6.13	4.8	3.97	3.5	2.74	2.39	-0.076	-0.151	0.54	1	0.8371	0.01771	protein_coding	Eukaryotic aspartyl protease family protein
AT2G28970	21.64	19.08	17.88	16.96	1.05	1.32	0.85	0.67	0.15	0.21	0.08	0.17	0.225	0.634	0.539	0.5677	0.2287	0.705	protein_coding	Leucine-rich repeat protein kinase family protein
AT3G24630	0.58	0.47	0.44	0.52	0.33	0.41	0.48	0.33	0.81	0.28	0.52	0.23	0.12	-0.131	0.539	1	0.9961	0.5174	protein_coding
AT5G19890	6.35	8.51	7.05	7.21	0.3	0.18	0.45	0.34	0.24	0.43	0.26	0.2	0.059	-0.712	0.539	1	0.7617	0.7066	protein_coding	Peroxidase superfamily protein
AT1G49610	0	0.23	0.14	0.23	1.39	1.01	0.71	0.5	1.21	1.62	1.16	0.78	-0.641	0.987	0.538	1	0.402	0.4497	protein_coding	F-box family protein
AT3G25060	0.85	0.7	0.45	0.43	0.52	0.63	0.59	0.53	0.46	0.73	0.63	0.17	0.819	0.028	0.538	0.6125	1	0.4779	protein_coding	Tetratricopeptide repeat (TPR)-like superfamily protein
AT1G18460	17.79	20.54	15.83	19.13	95.98	110.15	91.7	110.78	84.99	68.58	55.16	50.57	0.132	0.026	0.538	1	1	0.001161	protein_coding	alpha/beta-Hydrolases superfamily protein
AT5G51750	9.61	9.84	9.69	9.41	5.17	4.41	4.65	5.25	5.6	5.02	3.82	3.49	0.026	-0.046	0.538	1	0.9951	0.02277	protein_coding	subtilase 1.3
AT4G28260	44.95	46.81	42.25	47.14	45.35	45.33	48.63	46.83	50.83	52.45	35.5	35.62	0.038	-0.074	0.538	1	0.8941	3.528e-06	protein_coding
AT5G12840	8.74	8.5	8.7	10.41	55.71	68.48	63.08	69.29	79.1	68.04	53.86	47.45	-0.148	-0.092	0.538	1	0.8941	0.000312	protein_coding	nuclear factor Y, subunit A1
AT3G14440	0.6	0.38	0.46	0.75	173.86	189.41	167.06	230.85	112.7	95.61	75.48	68.01	-0.292	-0.131	0.538	1	0.853	0.003355	protein_coding	nine-cis-epoxycarotenoid dioxygenase 3
AT5G10946	1.56	1.82	1.21	1.56	5.15	5.04	4.15	4.33	7.36	5.17	3.99	4.65	0.282	0.265	0.537	1	0.8149	0.1216	protein_coding
AT1G09080	0.18	0.39	0.34	0.05	8.68	11.85	10.56	8.3	10.47	7.83	6.51	6.1	0.561	0.122	0.537	1	0.9389	0.0907	protein_coding	Heat shock protein 70 (Hsp 70) family protein
AT2G20250	0.09	0.49	0.04	0.24	0.48	0.29	0.47	0.24	0.5	0.56	0.39	0.33	1	0.103	0.537	0.924	1	0.6253	protein_coding
AT3G23920	22.01	26.02	21.17	28.94	459.81	549.81	517.76	468.2	406.7	353.14	269.41	254.11	-0.061	0.034	0.537	1	0.9945	0.00138	protein_coding	beta-amylase 1
AT4G15110	8.99	10.34	12.45	10.77	33.02	35.4	34	36.99	32.21	27.15	19.79	21.11	-0.265	-0.053	0.537	0.5033	0.9523	0.0001488	protein_coding	cytochrome P450, family 97, subfamily B, polypeptide 3
AT3G24070	19.02	20.79	16.81	20.01	61.51	60.76	67.8	67.38	57.32	62.07	41.4	40.9	0.113	-0.145	0.537	1	0.7375	9.041e-05	protein_coding	Zinc knuckle (CCHC-type) family protein
ATCG01230	5.23	9.27	3.17	3.17	5.12	3.52	4.47	7.64	6.79	8.84	4.97	5.8	1.185	-0.477	0.537	0.1649	0.7834	0.4085	NA	NA
AT5G46370	0.3	0.31	0.1	0.07	0.23	0.2	0.06	0.03	0.68	0.81	0.7	0.32	1.808	2.054	0.536	0.368	0.4673	0.5008	protein_coding	Ca2+ activated outward rectifying K+ channel 2
AT3G58770	0.23	0.3	0.19	0.3	3.25	3.61	2.35	2.63	1.97	2.38	1.47	1.54	0.109	0.463	0.536	1	0.2733	0.06323	protein_coding
AT2G47370	2.45	1.97	2.22	1.64	1.65	1.79	1.79	1.32	1.63	0.82	0.85	0.84	0.2	0.135	0.536	1	0.9629	0.3611	protein_coding	Calcium-dependent phosphotriesterase superfamily protein
AT3G52115	3.68	3.86	3.54	3.47	5.1	6.18	4.18	3.26	4.08	4.34	3.22	2.57	0.104	0.596	0.535	1	0.0602	0.03908	protein_coding	gamma response gene 1
AT1G61500	2.57	2.18	2.51	2.73	2.53	2	1.76	2.35	1.84	1.93	1.46	1.13	-0.14	0.143	0.535	1	0.9105	0.08354	protein_coding	S-locus lectin protein kinase family protein
AT3G13600	6.57	4.91	7.43	5.41	4.36	8.15	5.9	6.22	15.79	15.27	10.14	11.3	-0.161	0.044	0.535	1	1	0.06398	protein_coding	calmodulin-binding family protein
AT2G04420	0	0	0	0	0.87	0.82	0.58	0.38	1.76	3.06	1.37	1.97	0	0.792	0.534	1	0.7057	0.4253	protein_coding	Polynucleotidyl transferase, ribonuclease H-like superfamily protein
AT1G04760	6.25	4.86	5.95	4.94	3.65	2.74	2.41	2.32	1.48	1.99	1.22	1.17	0.029	0.434	0.534	1	0.6594	0.3704	protein_coding	vesicle-associated membrane protein 726
AT3G54590	91.8	97.33	81.81	95.72	5.82	9.23	6.58	5.05	8.39	5.74	6.11	3.63	0.091	0.371	0.534	1	0.6209	0.1122	protein_coding	hydroxyproline-rich glycoprotein
AT5G06820	0.52	0.06	0.6	0.6	3.77	4.33	3.17	3.33	3.19	3.32	2.16	2.34	-1.034	0.317	0.534	0.1876	0.6794	0.1056	protein_coding	STRUBBELIG-receptor family 2
AT2G46790	0.74	1.04	0.84	1.08	7.89	7.61	5.64	7.56	26.42	24.53	17.95	17.22	-0.113	0.236	0.534	1	0.6466	0.001572	protein_coding	pseudo-response regulator 9
AT4G24240	32.57	40.25	34.95	35.72	32.09	49.09	35.19	38.41	44.08	43.49	31.13	29.33	0.043	0.141	0.534	1	0.84	0.004398	protein_coding	WRKY DNA-binding protein 7
AT5G20810	1.06	1.15	0.98	0.83	2.29	1.88	2.2	2.23	5.52	5.7	4.04	3.7	0.282	-0.086	0.534	1	0.9815	0.04636	protein_coding	SAUR-like auxin-responsive protein family
AT1G27920	3.68	3.7	3.59	3.44	5.18	5.35	5.26	6.25	7.84	8.59	5.48	5.87	0.068	-0.126	0.534	1	0.8776	0.002563	protein_coding	microtubule-associated protein 65-8
AT2G44700	1.65	1.15	1.09	1.31	1.79	1.64	2	1.82	1.4	2.43	1.24	1.4	0.227	-0.159	0.534	1	0.9505	0.31	protein_coding	Galactose oxidase/kelch repeat superfamily protein
AT2G32930	3.42	2.91	3.56	3.37	12.61	17.91	16.14	15.13	27.07	25.66	18.72	17.72	-0.13	-0.036	0.533	1	0.9974	0.004184	protein_coding	zinc finger nuclease 2
AT4G36450	1.24	0.85	0.89	0.93	1.57	1.46	1.31	0.75	1.52	1.12	1.05	0.76	0.206	0.546	0.532	1	0.6422	0.3809	protein_coding	mitogen-activated protein kinase 14
AT5G65676	0	0	0	0	0.79	1.63	0.97	0.73	2.02	2.12	1.89	0.96	0	0.506	0.532	1	0.8019	0.428	transposable_element_gene	transposable element gene
AT5G37500	5.17	5.34	5.38	5.39	11.85	16.17	12.58	12.8	22.17	20.83	15.2	14.53	-0.035	0.143	0.532	1	0.8159	0.001418	protein_coding	gated outwardly-rectifying K+ channel
AT1G14720	30.4	30.42	27.79	29.95	29.26	31.57	30.37	30.93	35.14	32.25	23.75	22.83	0.075	-0.011	0.532	1	1	2.372e-05	protein_coding	xyloglucan endotransglucosylase/hydrolase 28
AT1G69252	32.79	26.22	30.93	31.57	149.28	166.88	153.37	175.39	160.05	152.71	110.27	106.01	-0.083	-0.056	0.532	1	0.9494	0.0001994	other_rna	other RNA
AT3G54450	0.19	0.25	0.61	0.36	0.57	0.65	1.51	0.91	1.6	1.2	1.09	0.83	-1.107	-0.987	0.532	0.4223	0.1747	0.319	protein_coding	Major facilitator superfamily protein
AT1G10990	11.06	12.77	8.08	6.88	3.32	3.62	1.95	1.96	5.72	5.29	3.71	3.92	0.67	0.827	0.531	0.008648	0.06124	0.06705	protein_coding
AT4G34320	1.49	1.99	1.84	1.33	2.03	1.64	1.31	1.58	2.75	2.2	1.69	1.73	0.135	0.346	0.531	1	0.7487	0.1611	protein_coding	Protein of unknown function (DUF677)
AT5G65980	0.65	3.29	0.49	1.22	0.32	0.53	0.56	0.16	0.87	0.64	0.56	0.48	1.203	0.215	0.531	0.5277	0.9989	0.6977	protein_coding	Auxin efflux carrier family protein
AT4G14930	7.17	7.19	7.54	8.25	8.83	9.53	9.05	8.44	31.99	36.43	25.61	21.73	-0.137	0.07	0.531	1	0.9407	0.0001177	protein_coding	Survival protein SurE-like phosphatase/nucleotidase
[truncated: 19,040 more rows]
