# Supplementary material for: SWO1 modulates cell wall integrity under salt stress by interacting with importin ɑ in Arabidopsis
Source: Stress Biol. 2021 Sep 29;1(1):9. doi: 10.1007/s44154-021-00010-5 (PMC10442049; doi:10.1007/s44154-021-00010-5)
Supplement: Supplementary file 12 — Additional file 12 Table S4 Peak information in SWO1 ChIP-seq assay. [file 44154_2021_10_MOESM12_ESM.xlsx]

## Sheet: IP_ATCS334.2_c_Input_ATCS326J.2
geneId	seqnames	start	end	width	strand	peakID	peakScore	annotation	geneChr	geneStart	geneEnd	geneLength	geneStrand	transcriptId	distanceToTSS	gene_model_type	short_description	detailed_description
AT1G01010	Chr1	2091	3651	1561	*	MACS_peak_1	70.48	Promoter (<=1kb)	1	3631	5899	2269	1	AT1G01010.1	0	protein_coding	NAC domain containing protein 1	.
AT1G01030	Chr1	12833	15619	2787	*	MACS_peak_2	78.25	Promoter (<=1kb)	1	11649	13714	2066	2	AT1G01030.1	0	protein_coding	AP2/B3-like transcriptional factor family protein	.
AT1G01100	Chr1	50867	53211	2345	*	MACS_peak_3	109.73	Promoter (<=1kb)	1	50075	51199	1125	2	AT1G01100.2	0	protein_coding	60S acidic ribosomal protein family	.
AT1G01115	Chr1	56412	60448	4037	*	MACS_peak_4	169.77	Promoter (<=1kb)	1	56624	56740	117	1	AT1G01115.1	0	protein_coding	.	.
AT1G01140	Chr1	67087	69007	1921	*	MACS_peak_5	53.49	Promoter (<=1kb)	1	64166	67625	3460	2	AT1G01140.1	0	protein_coding	CBL-interacting protein kinase 9	Encodes a CBL-interacting protein kinase with similarity to SOS2
AT1G01190	Chr1	82755	86065	3311	*	MACS_peak_6	98.3	Promoter (<=1kb)	1	83045	84864	1820	2	AT1G01190.1	0	protein_coding	cytochrome P450, family 78, subfamily A, polypeptide 8	member of CYP78A
AT1G01250	Chr1	103260	109536	6277	*	MACS_peak_7	264.64	Promoter (<=1kb)	1	104491	105330	840	2	AT1G01250.1	0	protein_coding	Integrase-type DNA-binding superfamily protein	encodes a member of the DREB subfamily A-4 of ERF/AP2 transcription factor family. The protein contains one AP2 domain. There are 17 members in this subfamily including TINY.
AT1G01320	Chr1	130088	131946	1859	*	MACS_peak_8	61.03	Promoter (<=1kb)	1	121067	130577	9511	2	AT1G01320.2	0	protein_coding	Tetratricopeptide repeat (TPR)-like superfamily protein	.
AT1G01355	Chr1	138266	141069	2804	*	MACS_peak_9	64.28	Promoter (<=1kb)	1	138513	139568	1056	1	AT1G01355.1	0	protein_coding	Putative endonuclease or glycosyl hydrolase	.
AT1G01390	Chr1	148548	150385	1838	*	MACS_peak_10	61.21	Promoter (<=1kb)	1	148120	149806	1687	2	AT1G01390.1	0	protein_coding	UDP-Glycosyltransferase superfamily protein	.
AT1G01420	Chr1	154590	157211	2622	*	MACS_peak_11	68.97	Promoter (<=1kb)	1	154492	156011	1520	2	AT1G01420.1	0	protein_coding	UDP-glucosyl transferase 72B3	.
AT1G01453	Chr1	166399	168721	2323	*	MACS_peak_12	220.51	Promoter (<=1kb)	1	166589	167842	1254	2	AT1G01453.1	0	protein_coding	.	.
AT1G01490	Chr1	181831	184165	2335	*	MACS_peak_13	78.74	Promoter (<=1kb)	1	180059	182293	2235	2	AT1G01490.2	0	protein_coding	Heavy metal transport/detoxification superfamily protein	.
AT1G01550	Chr1	198142	200148	2007	*	MACS_peak_14	53	Promoter (<=1kb)	1	199639	201775	2137	1	AT1G01550.1	0	protein_coding	Protein of unknown function (DUF793)	Encodes a protein with no functionally characterized domains that to prevent the synthesis of a novel substance that moves from the root to the shoot, where it modifies shoot growth by interfering with auxin signaling. Synthesis and delivery of this substance requires neither phloem nor endodermis.
AT1G01570	Chr1	204596	208244	3649	*	MACS_peak_15	56.25	Promoter (<=1kb)	1	205176	207435	2260	1	AT1G01570.1	0	protein_coding	Protein of unknown function (DUF604)	.
AT1G01580	Chr1	209267	211970	2704	*	MACS_peak_16	113.58	Promoter (<=1kb)	1	209395	213041	3647	1	AT1G01580.1	0	protein_coding	ferric reduction oxidase 2	Encodes the low-iron-inducible ferric chelate reductase responsible for reduction of iron at the root surface. It is likely to be the major Fe(III) chelate reductase in Arabidopsis iron metabolism. Coordinately regulated with IRT1, the major transporter responsible for high-affinity iron uptake from the soil, at both transcriptional and posttranscriptional levels. Steady state mRNA levels are reg…
AT1G01600	Chr1	219155	221494	2340	*	MACS_peak_17	268.3	5' UTR	1	218994	221286	2293	1	AT1G01600.1	161	protein_coding	cytochrome P450, family 86, subfamily A, polypeptide 4	Encodes a member of the CYP86A subfamily of cytochrome p450 genes. Expressed significantly at highest level in mature stems and flowers.
AT1G01620	Chr1	225473	229365	3893	*	MACS_peak_18	264.42	Promoter (<=1kb)	1	225665	227302	1638	2	AT1G01620.1	0	protein_coding	plasma membrane intrinsic protein 1C	a member of the plasma membrane intrinsic protein subfamily PIP1. localizes to the plasma membrane and exhibits water transport activity in Xenopus oocyte. expressed ubiquitously and protein level decreases slightly during leaf development.
AT1G01830	Chr1	300213	303563	3351	*	MACS_peak_19	187.28	Promoter (<=1kb)	1	298535	300729	2195	2	AT1G01830.1	0	protein_coding	ARM repeat superfamily protein	.
AT1G01890	Chr1	309119	311250	2132	*	MACS_peak_20	99.51	Promoter (<=1kb)	1	309275	309347	73	2	AT1G01890.1	0	pre_trna	pre-tRNA	.
AT1G02020	Chr1	354636	359854	5219	*	MACS_peak_21	407.23	Promoter (<=1kb)	1	352637	354969	2333	2	AT1G02020.1	0	protein_coding	nitroreductase family protein	.
AT1G02065	Chr1	363683	365177	1495	*	MACS_peak_22	63.19	Promoter (<=1kb)	1	365209	367340	2132	1	AT1G02065.1	-32	protein_coding	squamosa promoter binding protein-like 8	Encodes an SBP-box gene, a member of the SPL gene family. Mutants are affected in micro- and megasporogenesis, trichome formation on sepals, and stamen filament elongation.
AT1G02065	Chr1	365332	369487	4156	*	MACS_peak_23	209.41	Promoter (<=1kb)	1	365567	367340	1774	1	AT1G02065.2	0	protein_coding	squamosa promoter binding protein-like 8	Encodes an SBP-box gene, a member of the SPL gene family. Mutants are affected in micro- and megasporogenesis, trichome formation on sepals, and stamen filament elongation.
AT1G02070	Chr1	369680	371918	2239	*	MACS_peak_24	76.7	Promoter (<=1kb)	1	370257	370967	711	2	AT1G02070.1	0	protein_coding	.	.
AT1G02180	Chr1	413805	421299	7495	*	MACS_peak_25	374.02	Promoter (<=1kb)	1	413522	414645	1124	2	AT1G02180.1	0	protein_coding	ferredoxin-related	.
AT1G02210	Chr1	425949	427305	1357	*	MACS_peak_26	54.39	Downstream (<1kb)	1	427548	427811	264	2	AT1G02210.1	506	protein_coding	NAC (No Apical Meristem) domain transcriptional regulator superfamily protein	.
AT1G02360	Chr1	471221	474244	3024	*	MACS_peak_27	116.6	Promoter (<=1kb)	1	471990	473160	1171	2	AT1G02360.1	0	protein_coding	Chitinase family protein	.
AT1G02390	Chr1	480366	483540	3175	*	MACS_peak_28	119.4	Promoter (<=1kb)	1	480852	483292	2441	1	AT1G02390.1	0	protein_coding	glycerol-3-phosphate acyltransferase 2	putative sn-glycerol-3-phosphate 2-O-acyltransferase
AT1G02400	Chr1	485263	490699	5437	*	MACS_peak_29	140.57	Promoter (<=1kb)	1	486801	489577	2777	1	AT1G02400.1	0	protein_coding	gibberellin 2-oxidase 6	Encodes a gibberellin 2-oxidase that acts on C19 gibberellins but not C20 gibberellins.
AT1G02460	Chr1	503706	506362	2657	*	MACS_peak_30	57.22	3' UTR	1	504673	507204	2532	2	AT1G02460.1	842	protein_coding	Pectin lyase-like superfamily protein	.
AT1G02490	Chr1	515546	518692	3147	*	MACS_peak_31	86.53	Promoter (<=1kb)	1	516618	516734	117	1	AT1G02490.1	0	protein_coding	.	.
AT1G02610	Chr1	554862	558029	3168	*	MACS_peak_32	81.17	Promoter (<=1kb)	1	553050	555994	2945	2	AT1G02610.1	0	protein_coding	RING/FYVE/PHD zinc finger superfamily protein	.
AT1G02640	Chr1	563135	567780	4646	*	MACS_peak_33	155.2	Promoter (<=1kb)	1	564205	567769	3565	1	AT1G02640.1	0	protein_coding	beta-xylosidase 2	encodes a protein similar to a beta-xylosidase located in the extracellular matrix. This is a member of glycosyl hydrolase family 3 and has six other closely related members.
AT1G02650	Chr1	567958	570323	2366	*	MACS_peak_34	98.61	Promoter (<=1kb)	1	568704	570418	1715	1	AT1G02650.1	0	protein_coding	Tetratricopeptide repeat (TPR)-like superfamily protein	.
AT1G02730	Chr1	597864	599423	1560	*	MACS_peak_35	88.13	Promoter (<=1kb)	1	594573	598657	4085	2	AT1G02730.1	0	protein_coding	cellulose synthase-like D5	Encodes a gene similar to cellulose synthase. Knock-out mutant has reduced growth, reduced xylan level and reduced xylan synthase activity in stems.
AT1G02810	Chr1	617730	621877	4148	*	MACS_peak_36	174.58	Promoter (<=1kb)	1	618265	620480	2216	1	AT1G02810.1	0	protein_coding	Plant invertase/pectin methylesterase inhibitor superfamily	.
AT1G03040	Chr1	706049	708251	2203	*	MACS_peak_37	51.81	Promoter (<=1kb)	1	703906	706630	2725	2	AT1G03040.2	0	protein_coding	basic helix-loop-helix (bHLH) DNA-binding superfamily protein	.
AT1G03090	Chr1	738250	740308	2059	*	MACS_peak_38	52.81	Promoter (<=1kb)	1	739679	744184	4506	1	AT1G03090.1	0	protein_coding	methylcrotonyl-CoA carboxylase alpha chain, mitochondrial / 3-methylcrotonyl-CoA carboxylase 1 (MCCA)	MCCA is the biotinylated subunit of the dimer MCCase, which is involved in leucine degradation. Both subunits are nuclear coded and the active enzyme is located in the mitochondrion.
AT1G03106	Chr1	747929	749622	1694	*	MACS_peak_39	68.87	Promoter (<=1kb)	1	748102	749034	933	2	AT1G03106.1	0	protein_coding	.	.
AT1G03220	Chr1	786083	788077	1995	*	MACS_peak_40	63.75	Promoter (<=1kb)	1	787122	788651	1530	1	AT1G03220.1	0	protein_coding	Eukaryotic aspartyl protease family protein	.
AT1G03230	Chr1	788813	791053	2241	*	MACS_peak_41	50.46	Promoter (<=1kb)	1	790091	791592	1502	1	AT1G03230.1	0	protein_coding	Eukaryotic aspartyl protease family protein	.
AT1G03457	Chr1	863625	865851	2227	*	MACS_peak_42	68.99	Promoter (<=1kb)	1	860788	864075	3288	2	AT1G03457.2	0	protein_coding	RNA-binding (RRM/RBD/RNP motifs) family protein	.
AT1G03470	Chr1	867105	868916	1812	*	MACS_peak_43	113.33	Promoter (<=1kb)	1	865915	867674	1760	2	AT1G03470.2	0	protein_coding	Kinase interacting (KIP1-like) family protein	Encodes a member of the NET superfamily of proteins that potentially couples different membranes to the actin cytoskeleton in plant cells. It colocalizes with filamentous actin and is localized to the nuclear membrane and the vacuolar membrane.
AT1G03590	Chr1	896798	901258	4461	*	MACS_peak_44	124.29	Promoter (<=1kb)	1	894254	897518	3265	2	AT1G03590.1	0	protein_coding	Protein phosphatase 2C family protein	.
AT1G03730	Chr1	930395	934071	3677	*	MACS_peak_45	83.83	Promoter (<=1kb)	1	930828	931895	1068	2	AT1G03730.1	0	protein_coding	.	.
AT1G03800	Chr1	956276	958726	2451	*	MACS_peak_46	347.55	Promoter (<=1kb)	1	957261	957998	738	2	AT1G03800.1	0	protein_coding	ERF domain protein 10	encodes a member of the ERF (ethylene response factor) subfamily B-1 of ERF/AP2 transcription factor family (ATERF-10). The protein contains one AP2 domain. There are 15 members in this subfamily including ATERF-3, ATERF-4, ATERF-7, and leafy petiole.
AT1G03850	Chr1	977014	979730	2717	*	MACS_peak_47	69.36	Promoter (<=1kb)	1	976097	977761	1665	2	AT1G03850.1	0	protein_coding	Glutaredoxin family protein	Encodes glutaredoxin ATGRXS13, required to facilitate Botrytis cinerea infection of Arabidopsis thaliana plants. Sylvain La Camera et al (2011, PMID:21756272) reported a third splice variant in addition to the two annotated in TAIR10.
AT1G03870	Chr1	982069	984801	2733	*	MACS_peak_48	161.51	Promoter (<=1kb)	1	982506	983540	1035	2	AT1G03870.1	0	protein_coding	FASCICLIN-like arabinoogalactan 9	fasciclin-like arabinogalactan-protein 9 (Fla9)
AT1G03905	Chr1	992809	994161	1353	*	MACS_peak_49	58.21	Promoter (<=1kb)	1	993400	995784	2385	1	AT1G03905.1	0	protein_coding	P-loop containing nucleoside triphosphate hydrolases superfamily protein	.
AT1G04000	Chr1	1027904	1029528	1625	*	MACS_peak_50	133.5	Promoter (<=1kb)	1	1028106	1029119	1014	2	AT1G04000.1	0	protein_coding	.	.
AT1G04140	Chr1	1080623	1086423	5801	*	MACS_peak_51	453.66	Promoter (<=1kb)	1	1075543	1080630	5088	2	AT1G04140.1	0	protein_coding	Transducin family protein / WD-40 repeat family protein	.
AT1G04240	Chr1	1129000	1132411	3412	*	MACS_peak_52	89.52	Promoter (<=1kb)	1	1128188	1129551	1364	2	AT1G04240.1	0	protein_coding	AUX/IAA transcriptional regulator family protein	SHY2/IAA3 regulates multiple auxin responses in roots. It is induced rapidly by IAA, and has been shown to be phosphorylated by oat phytochrome A in vitro.
AT1G04250	Chr1	1133322	1135128	1807	*	MACS_peak_53	84.44	Promoter (1-2kb)	1	1136258	1138613	2356	1	AT1G04250.1	-1130	protein_coding	AUX/IAA transcriptional regulator family protein	Transcription regulator acting as repressor of auxin-inducible gene expression. Auxin-inducible AUX/IAA gene. Short-lived nuclear protein with four conserved domains. Domain III has homology to beta alpha alpha dimerization and DNA binding domains. Involved in auxin signaling. Auxin induces the degradation of the protein in a dosage-dependent manner in a process mediated by AtRac1. Auxin induced …
AT1G04250	Chr1	1135736	1137110	1375	*	MACS_peak_54	58.75	Promoter (<=1kb)	1	1136258	1138613	2356	1	AT1G04250.1	0	protein_coding	AUX/IAA transcriptional regulator family protein	Transcription regulator acting as repressor of auxin-inducible gene expression. Auxin-inducible AUX/IAA gene. Short-lived nuclear protein with four conserved domains. Domain III has homology to beta alpha alpha dimerization and DNA binding domains. Involved in auxin signaling. Auxin induces the degradation of the protein in a dosage-dependent manner in a process mediated by AtRac1. Auxin induced …
AT1G04370	Chr1	1172714	1175762	3049	*	MACS_peak_55	56.66	Promoter (<=1kb)	1	1175177	1175578	402	1	AT1G04370.1	0	protein_coding	Ethylene-responsive element binding factor 14	encodes a member of the ERF (ethylene response factor) subfamily B-3 of ERF/AP2 transcription factor family. The protein contains one AP2 domain. There are 18 members in this subfamily including ATERF-1, ATERF-2, AND ATERF-5.
AT1G04445	Chr1	1206092	1208249	2158	*	MACS_peak_56	87.3	Promoter (<=1kb)	1	1207344	1207862	519	1	AT1G04445.1	0	protein_coding	C2H2-like zinc finger protein	.
AT1G04500	Chr1	1223203	1226423	3221	*	MACS_peak_57	256.94	Promoter (<=1kb)	1	1221433	1224366	2934	2	AT1G04500.1	0	protein_coding	CCT motif family protein	.
AT1G04530	Chr1	1235363	1237143	1781	*	MACS_peak_58	85.91	Promoter (<=1kb)	1	1234176	1236034	1859	2	AT1G04530.1	0	protein_coding	Tetratricopeptide repeat (TPR)-like superfamily protein	Encodes one of the 36 carboxylate clamp (CC)-tetratricopeptide repeat (TPR) proteins (Prasad 2010, Pubmed ID: 20856808) with potential to interact with Hsp90/Hsp70 as co-chaperones.
AT1G04680	Chr1	1306384	1309578	3195	*	MACS_peak_59	127.22	Promoter (<=1kb)	1	1303529	1307884	4356	2	AT1G04680.1	0	protein_coding	Pectin lyase-like superfamily protein	.
AT1G04770	Chr1	1337258	1339049	1792	*	MACS_peak_60	59.15	Promoter (<=1kb)	1	1336371	1337849	1479	2	AT1G04770.1	0	protein_coding	Tetratricopeptide repeat (TPR)-like superfamily protein	.
AT1G04990	Chr1	1421192	1422961	1770	*	MACS_peak_61	75.56	Promoter (<=1kb)	1	1419080	1421789	2710	2	AT1G04990.1	0	protein_coding	Zinc finger C-x8-C-x5-C-x3-H type family protein	.
AT1G05000	Chr1	1425054	1427344	2291	*	MACS_peak_62	221.91	Promoter (<=1kb)	1	1425593	1428782	3190	1	AT1G05000.1	0	protein_coding	Phosphotyrosine protein phosphatases superfamily protein	Encodes an atypical dual-speci&#64257;city phosphatase.
AT1G05010	Chr1	1431963	1435286	3324	*	MACS_peak_63	75.37	Promoter (<=1kb)	1	1431190	1432858	1669	2	AT1G05010.1	0	protein_coding	ethylene-forming enzyme	Encodes 1-aminocyclopropane-1-carboxylate oxidase
AT1G05100	Chr1	1468387	1471040	2654	*	MACS_peak_64	192.07	Promoter (<=1kb)	1	1469610	1470881	1272	1	AT1G05100.1	0	protein_coding	mitogen-activated protein kinase kinase kinase 18	member of MEKK subfamily
AT1G05135	Chr1	1478246	1479865	1620	*	MACS_peak_65	83.92	Promoter (<=1kb)	1	1477500	1478821	1322	2	AT1G05135.1	0	pseudogene	.	pseudogene of unknown protein
AT1G05300	Chr1	1545331	1549280	3950	*	MACS_peak_66	139.71	Promoter (<=1kb)	1	1545106	1547849	2744	2	AT1G05300.1	0	protein_coding	zinc transporter 5 precursor	member of Fe(II) transporter isolog family
AT1G05370	Chr1	1568390	1573020	4631	*	MACS_peak_67	216.28	Promoter (<=1kb)	1	1569192	1572280	3089	2	AT1G05370.1	0	protein_coding	Sec14p-like phosphatidylinositol transfer family protein	.
AT1G05410	Chr1	1587482	1589003	1522	*	MACS_peak_68	54.21	Promoter (<=1kb)	1	1585371	1587774	2404	2	AT1G05410.2	0	protein_coding	Protein of unknown function (DUF1423)	.
AT1G05420	Chr1	1589567	1591350	1784	*	MACS_peak_69	109.1	Promoter (<=1kb)	1	1590073	1590753	681	1	AT1G05420.1	0	protein_coding	ovate family protein 12	.
AT1G05490	Chr1	1623238	1625346	2109	*	MACS_peak_70	57.98	Promoter (<=1kb)	1	1618602	1623452	4851	2	AT1G05490.1	0	protein_coding	chromatin remodeling 31	.
AT1G05550	Chr1	1642480	1644793	2314	*	MACS_peak_71	59.24	Promoter (<=1kb)	1	1640959	1643917	2959	2	AT1G05550.3	0	protein_coding	Protein of unknown function (DUF295)	.
AT1G05560	Chr1	1646185	1648207	2023	*	MACS_peak_72	142.04	Promoter (<=1kb)	1	1645498	1647147	1650	2	AT1G05560.1	0	protein_coding	UDP-glucosyltransferase 75B1	A UDP-glucose transferase localized in the phragmoplast. It has been co-purified with the callose synthase complex and may transfer UDP-glucose from sucrose synthase to the callose synthase and thus help form a substrate channel for the synthesis of callose at the forming cell plate. Induced by salicylic acid. Independent of NPR1 for their induction by salicylic acid. UGT1 encodes a protein with …
AT1G05570	Chr1	1658829	1664539	5711	*	MACS_peak_73	220	Promoter (<=1kb)	1	1647706	1659437	11732	2	AT1G05570.1	0	protein_coding	callose synthase 1	Encodes a callose synthase 1 catalytic subunit . Member of Glycosyltransferase Family- 48.
AT1G05630	Chr1	1681266	1682988	1723	*	MACS_peak_74	60.52	Promoter (<=1kb)	1	1682318	1687363	5046	1	AT1G05630.1	0	protein_coding	Endonuclease/exonuclease/phosphatase family protein	Encodes an inositol polyphosphate 5-phosphatase with phosphatase activity toward only Ins(1,4,5)P3. Induced in response to ABA and wounding treatments. Expressed in young seedlings and flowers, while no transcripts were detectable in maturated roots, stems, and rosette leaves Modulates the development of cotyledon veins through its regulation of auxin homeostasis. Involved in blue light light鈥搒ti…
AT1G05675	Chr1	1702057	1703530	1474	*	MACS_peak_75	81.15	Promoter (<=1kb)	1	1701116	1702749	1634	2	AT1G05675.1	0	protein_coding	UDP-Glycosyltransferase superfamily protein	.
AT1G05680	Chr1	1703921	1705654	1734	*	MACS_peak_76	77.47	Promoter (<=1kb)	1	1703092	1704691	1600	2	AT1G05680.1	0	protein_coding	Uridine diphosphate glycosyltransferase 74E2	Encodes a UDP-glucosyltransferase, UGT74E2, that acts on IBA (indole-3-butyric acid) and affects auxin homeostasis. The transcript and protein levels of this enzyme are strongly induced by H2O2 and may allow integration of ROS (reactive oxygen species) and auxin signaling. This enzyme can also transfer glycosyl groups to several compounds related to the explosive TNT when this synthetic compound …
AT1G05710	Chr1	1712864	1715927	3064	*	MACS_peak_77	146.92	Promoter (<=1kb)	1	1714950	1717270	2321	1	AT1G05710.2	0	protein_coding	basic helix-loop-helix (bHLH) DNA-binding superfamily protein	.
AT1G05805	Chr1	1744309	1746396	2088	*	MACS_peak_78	60.73	Promoter (<=1kb)	1	1744773	1747693	2921	1	AT1G05805.1	0	protein_coding	basic helix-loop-helix (bHLH) DNA-binding superfamily protein	.
AT1G05870	Chr1	1772661	1774928	2268	*	MACS_peak_79	92.2	Promoter (<=1kb)	1	1771457	1773261	1805	2	AT1G05870.3	0	protein_coding	Protein of unknown function (DUF1685)	.
AT1G06000	Chr1	1819577	1822571	2995	*	MACS_peak_80	180.49	Promoter (<=1kb)	1	1820308	1821894	1587	2	AT1G06000.1	0	protein_coding	UDP-Glycosyltransferase superfamily protein	encodes a flavonol-7-O-rhamnosyltransferase involved in the formation of rhamnosylated flavonols
AT1G06135	Chr1	1861378	1862880	1503	*	MACS_peak_81	68.16	Promoter (<=1kb)	1	1862197	1862742	546	1	AT1G06135.1	0	protein_coding	.	.
AT1G06148	Chr1	1878437	1881932	3496	*	MACS_peak_82	109.34	Promoter (<=1kb)	1	1875840	1877528	1689	2	AT1G06148.1	-909	protein_coding	.	Unknown gene
AT1G06160	Chr1	1882329	1884341	2013	*	MACS_peak_83	81.86	Promoter (<=1kb)	1	1883004	1883934	931	1	AT1G06160.1	0	protein_coding	octadecanoid-responsive Arabidopsis AP2/ERF 59	encodes a member of the ERF (ethylene response factor) subfamily B-3 of ERF/AP2 transcription factor family. The protein contains one AP2 domain. There are 18 members in this subfamily including ATERF-1, ATERF-2, AND ATERF-5.
AT1G06180	Chr1	1887440	1891514	4075	*	MACS_peak_84	184.04	Promoter (<=1kb)	1	1889408	1891158	1751	1	AT1G06180.1	0	protein_coding	myb domain protein 13	member of MYB3R- and R2R3- type MYB- encoding genes
AT1G06520	Chr1	1997840	1999815	1976	*	MACS_peak_85	51.5	Promoter (1-2kb)	1	1993978	1996112	2135	2	AT1G06520.1	-1728	protein_coding	glycerol-3-phosphate acyltransferase 1	sn-glycerol-3-phosphate 2-O-acyltransferase. Expressed in flower buds and siliques. Homozygous mutant plants are male sterile.
AT1G06780	Chr1	2082176	2083704	1529	*	MACS_peak_86	56.32	Promoter (<=1kb)	1	2083311	2087131	3821	1	AT1G06780.2	0	protein_coding	galacturonosyltransferase 6	Encodes a protein with putative galacturonosyltransferase activity.
AT1G06800	Chr1	2089192	2092076	2885	*	MACS_peak_87	103.81	Promoter (<=1kb)	1	2089417	2091686	2270	2	AT1G06800.1	0	protein_coding	alpha/beta-Hydrolases superfamily protein	Encodes a lipase that hydrolyzes phosphatidylcholine, glycolipids as well as triacylglycerols.
AT1G06980	Chr1	2140620	2144432	3813	*	MACS_peak_88	69.77	Promoter (<=1kb)	1	2143031	2143821	791	2	AT1G06980.1	0	protein_coding	.	.
AT1G07050	Chr1	2163373	2166145	2773	*	MACS_peak_89	256.54	Promoter (<=1kb)	1	2164188	2165239	1052	2	AT1G07050.1	0	protein_coding	CCT motif family protein	.
AT1G07090	Chr1	2171687	2178217	6531	*	MACS_peak_90	294.33	Promoter (<=1kb)	1	2173952	2174894	943	2	AT1G07090.1	0	protein_coding	Protein of unknown function (DUF640)	.
AT1G07140	Chr1	2193551	2198125	4575	*	MACS_peak_91	536.55	Promoter (<=1kb)	1	2191723	2193793	2071	2	AT1G07140.1	0	protein_coding	Pleckstrin homology (PH) domain superfamily protein	Encodes a putative Ran-binding protein (siRanBP).
AT1G07180	Chr1	2203536	2205694	2159	*	MACS_peak_92	137.17	Promoter (<=1kb)	1	2204320	2206934	2615	1	AT1G07180.1	0	protein_coding	alternative NAD(P)H dehydrogenase 1	Internal NAD(P)H dehydrogenase in mitochondria. The predicted protein sequence has high homology with other designated NAD(P)H DHs from microorganisms; the capacity for matrix NAD(P)H oxidation via the rotenone-insensitive pathway is significantly reduced in the Atndi1 mutant plant line; the in vitro translation product of AtNDI1 is imported into isolated mitochondria and located on the inside of…
AT1G07200	Chr1	2211529	2212758	1230	*	MACS_peak_93	55.6	Promoter (<=1kb)	1	2208719	2212546	3828	2	AT1G07200.2	0	protein_coding	Double Clp-N motif-containing P-loop nucleoside triphosphate hydrolases superfamily protein	Encodes a member of an eight-gene family (SMAX1 and SMAX1-like) that has weak similarity to AtHSP101, a ClpB chaperonin required for thermotolerance.
AT1G07210	Chr1	2212918	2215387	2470	*	MACS_peak_94	160.93	Promoter (<=1kb)	1	2215223	2216982	1760	1	AT1G07210.1	0	protein_coding	Ribosomal protein S18	.
AT1G07250	Chr1	2223758	2227281	3524	*	MACS_peak_95	76.09	Promoter (<=1kb)	1	2225900	2227566	1667	1	AT1G07250.1	0	protein_coding	UDP-glucosyl transferase 71C4	.
AT1G07280	Chr1	2235626	2240127	4502	*	MACS_peak_96	135.7	Promoter (<=1kb)	1	2238087	2241217	3131	1	AT1G07280.1	0	protein_coding	Tetratricopeptide repeat (TPR)-like superfamily protein	.
AT1G07380	Chr1	2265407	2267716	2310	*	MACS_peak_97	79.89	Exon (AT1G07380.1/AT1G07380, exon 2 of 10)	1	2264829	2268306	3478	2	AT1G07380.1	590	protein_coding	Neutral/alkaline non-lysosomal ceramidase	.
AT1G07390	Chr1	2268471	2270638	2168	*	MACS_peak_98	103.69	Promoter (<=1kb)	1	2269893	2274816	4924	1	AT1G07390.1	0	protein_coding	receptor like protein 1	.
AT1G07430	Chr1	2280118	2286403	6286	*	MACS_peak_99	605.27	Promoter (<=1kb)	1	2280835	2282828	1994	2	AT1G07430.1	0	protein_coding	highly ABA-induced PP2C gene 2	Encodes a member of the group A protein phosphatase 2C (PP2C) family that is responsible for negatively regulating seed dormancy.
AT1G07485	Chr1	2299760	2302516	2757	*	MACS_peak_100	178.28	Promoter (<=1kb)	1	2301375	2302121	747	1	AT1G07485.1	0	protein_coding	.	.
AT1G07500	Chr1	2303989	2305688	1700	*	MACS_peak_101	64.25	Promoter (<=1kb)	1	2304766	2305031	266	2	AT1G07500.1	0	protein_coding	.	.
AT1G07620	Chr1	2346196	2349269	3074	*	MACS_peak_102	73.35	Promoter (<=1kb)	1	2344390	2346842	2453	2	AT1G07620.1	0	protein_coding	GTP-binding protein Obg/CgtA	.
AT1G07645	Chr1	2364595	2369134	4540	*	MACS_peak_103	161.68	Promoter (<=1kb)	1	2367437	2368385	949	2	AT1G07645.1	0	protein_coding	dessication-induced 1VOC superfamily protein	.
AT1G07670	Chr1	2374110	2375672	1563	*	MACS_peak_104	118.47	Promoter (<=1kb)	1	2370052	2374545	4494	2	AT1G07670.1	0	protein_coding	endomembrane-type CA-ATPase 4	.
AT1G07870	Chr1	2431559	2433342	1784	*	MACS_peak_105	54.7	Promoter (<=1kb)	1	2428773	2432057	3285	2	AT1G07870.2	0	protein_coding	Protein kinase superfamily protein	.
AT1G07885	Chr1	2436345	2438203	1859	*	MACS_peak_106	101.63	Promoter (<=1kb)	1	2436467	2436959	493	2	AT1G07885.1	0	protein_coding	.	.
AT1G07985	Chr1	2474932	2477417	2486	*	MACS_peak_107	86.64	Promoter (<=1kb)	1	2475405	2476155	751	1	AT1G07985.1	0	protein_coding	Expressed protein	.
AT1G08090	Chr1	2521795	2523529	1735	*	MACS_peak_108	72.05	Promoter (<=1kb)	1	2524076	2526164	2089	1	AT1G08090.1	-547	protein_coding	nitrate transporter 2:1	High-affinity nitrate transporter. Up-regulated by nitrate. Functions as a repressor of lateral root initiation independently of nitrate uptake.
AT1G08180	Chr1	2564296	2567808	3513	*	MACS_peak_109	98.59	Promoter (<=1kb)	1	2564572	2565121	550	2	AT1G08180.1	0	protein_coding	.	.
AT1G08230	Chr1	2585222	2587306	2085	*	MACS_peak_110	57.84	Promoter (<=1kb)	1	2583654	2586744	3091	2	AT1G08230.2	0	protein_coding	Transmembrane amino acid transporter family protein	Codes for a H+-driven, high affinity gamma-aminobutyric acid (GABA) transporter. Localized at the plasma membrane. In planta, AtGAT1 expression was highest in flowers and under conditions of elevated GABA concentrations such as wounding or senescence.
AT1G08250	Chr1	2588552	2590818	2267	*	MACS_peak_111	76.92	Promoter (<=1kb)	1	2588857	2590301	1445	2	AT1G08250.1	0	protein_coding	arogenate dehydratase 6	Encodes a plastid-localized arogenate dehydratase involved in phenylalanine biosynthesis. Although this enzyme has sequence similarity to prephenate dehydratases, it is 98 times more active with arogenate than prephenate in enzymatic assays.
AT1G08290	Chr1	2612879	2615200	2322	*	MACS_peak_112	79.34	Promoter (<=1kb)	1	2609996	2613242	3247	2	AT1G08290.1	0	protein_coding	WIP domain protein 3	.
AT1G08315	Chr1	2621164	2623851	2688	*	MACS_peak_113	55.79	Promoter (<=1kb)	1	2620335	2621545	1211	2	AT1G08315.1	0	protein_coding	ARM repeat superfamily protein	.
AT1G08450	Chr1	2671390	2674628	3239	*	MACS_peak_114	101.44	Promoter (<=1kb)	1	2667798	2671892	4095	2	AT1G08450.3	0	protein_coding	calreticulin 3	Encodes one of three Arabidopsis calreticulins. In CRT-deficient mouse fibroblasts, this protein restores ER Ca2+ levels. Non-receptor component required for EFR-mediated immunity. Mutants show de-repressed anthocyanin accumulation in the presence of elf18, and EFR accumulation and signalling.
AT1G08470	Chr1	2679595	2681746	2152	*	MACS_peak_115	133.32	3' UTR	1	2682127	2684100	1974	2	AT1G08470.1	2354	protein_coding	strictosidine synthase-like 3	Although this enzyme is predicted to encode a strictosidine synthase (SS), it lacks a conserved catalytic glutamate residue found in active SS enzymes and it is not expected to have SS activity.
AT1G08510	Chr1	2693955	2695977	2023	*	MACS_peak_116	54.2	Promoter (<=1kb)	1	2691080	2694377	3298	2	AT1G08510.1	0	protein_coding	fatty acyl-ACP thioesterases B	Encodes an acyl-acyl carrier protein thioesterase. Hydrolyzes primarily saturated acyl-ACPs with chain lengths that vary between 8 and 18 carbons. Involved in saturated fatty acid synthesis. Nuclear-encoded, plastid-targeted globular protein that is functional as dimer.
AT1G08560	Chr1	2710842	2713232	2391	*	MACS_peak_117	57.63	Promoter (<=1kb)	1	2709632	2710912	1281	2	AT1G08560.1	0	protein_coding	syntaxin of plants 111	member of SYP11 syntaxin Gene Family
AT1G08650	Chr1	2751812	2754201	2390	*	MACS_peak_118	101.81	Promoter (<=1kb)	1	2752154	2753698	1545	1	AT1G08650.2	0	protein_coding	phosphoenolpyruvate carboxylase kinase 1	Encodes a phosphoenolpyruvate carboxylase kinase that is expressed at highest levels in leaves. Expression is induced by light.
AT1G08820	Chr1	2824655	2827550	2896	*	MACS_peak_119	65.59	Promoter (<=1kb)	1	2821552	2825275	3724	2	AT1G08820.1	0	protein_coding	vamp/synaptobrevin-associated protein 27-2	Encodes VAP33-like protein that interacts with cowpea mosaic virus protein 60K. Is a SNARE-like protein that may be involved in vesicular transport to or from the ER.
AT1G08930	Chr1	2872040	2874354	2315	*	MACS_peak_120	81.72	Promoter (<=1kb)	1	2873465	2877223	3759	1	AT1G08930.1	0	protein_coding	Major facilitator superfamily protein	encodes a putative sucrose transporter whose gene expression is induced by dehydration and cold.
AT1G09176	Chr1	2963495	2965791	2297	*	MACS_peak_121	128.65	Promoter (<=1kb)	1	2964152	2964604	453	1	AT1G09176.1	0	protein_coding	.	.
AT1G09210	Chr1	2976127	2977512	1386	*	MACS_peak_122	69.13	Promoter (<=1kb)	1	2972842	2976750	3909	2	AT1G09210.1	0	protein_coding	calreticulin 1b	Encodes one of three Arabidopsis calreticulins.
AT1G09250	Chr1	2990160	2992520	2361	*	MACS_peak_123	114.41	3' UTR	1	2989378	2990357	980	1	AT1G09250.1	782	protein_coding	basic helix-loop-helix (bHLH) DNA-binding superfamily protein	.
AT1G09350	Chr1	3018175	3020915	2741	*	MACS_peak_124	192.86	Promoter (<=1kb)	1	3019819	3021441	1623	1	AT1G09350.1	0	protein_coding	galactinol synthase 3	Predicted to encode a galactinol synthase
AT1G09390	Chr1	3030493	3032283	1791	*	MACS_peak_125	109.35	Promoter (<=1kb)	1	3031203	3033582	2380	1	AT1G09390.1	0	protein_coding	GDSL-like Lipase/Acylhydrolase superfamily protein	.
AT1G09470	Chr1	3056698	3058868	2171	*	MACS_peak_126	61.96	Promoter (<=1kb)	1	3055231	3056974	1744	2	AT1G09470.1	0	protein_coding	.	.
AT1G09520	Chr1	3071667	3073366	1700	*	MACS_peak_127	79.33	Promoter (<=1kb)	1	3070946	3072050	1105	2	AT1G09520.1	0	protein_coding	.	.
AT1G09540	Chr1	3084830	3086867	2038	*	MACS_peak_128	53.61	Promoter (<=1kb)	1	3086159	3087912	1754	1	AT1G09540.1	0	protein_coding	myb domain protein 61	Encodes putative transcription factor. Mutants lack of mucilage extrusion from the seeds during imbibition. Reduced quantities of mucilage are deposited during the development of the seed coat epidermis in myb61 mutants. Expressed in guard cells,loss of function mutations show an increase in stomatal pore opening suggesting a role in ABA independent regulation of stomatal pore size.
AT1G09560	Chr1	3092924	3094838	1915	*	MACS_peak_129	58.6	Promoter (<=1kb)	1	3093839	3094864	1026	1	AT1G09560.1	0	protein_coding	germin-like protein 5	Encodes a plasodesmata-located protein involved in regulating primary root growth by controlling phloem-mediated allocation of resources between the primary and lateral root meristems.
AT1G09570	Chr1	3099721	3103698	3978	*	MACS_peak_130	107.65	Promoter (<=1kb)	1	3095256	3100357	5102	2	AT1G09570.1	0	protein_coding	phytochrome A	Light-labile cytoplasmic red/far-red light photoreceptor involved in the regulation of photomorphogenesis. It exists in two inter-convertible forms: Pr and Pfr (active) and functions as a dimer.The N terminus carries a single tetrapyrrole chromophore, and the C terminus is involved in dimerization. It is the sole photoreceptor mediating the FR high irradiance response (HIR). Major regulator in re…
AT1G09750	Chr1	3156337	3159202	2866	*	MACS_peak_131	202.05	Promoter (<=1kb)	1	3157501	3159148	1648	1	AT1G09750.1	0	protein_coding	Eukaryotic aspartyl protease family protein	.
AT1G09970	Chr1	3254888	3256423	1536	*	MACS_peak_132	51.92	3' UTR	1	3252317	3255654	3338	1	AT1G09970.2	2571	protein_coding	Leucine-rich receptor-like protein kinase family protein	RLK7 belongs to a leucine-rich repeat class of receptor-likekinase (LRR-RLKs). It is involved in the control of germination speed and the tolerance to oxidant stress.
AT1G09995	Chr1	3263539	3265379	1841	*	MACS_peak_133	57.01	Promoter (<=1kb)	1	3262265	3263612	1348	2	AT1G09995.1	0	protein_coding	DNA repair DEAD helicase RAD3/XP-D subfamily protein	.
AT1G10220	Chr1	3353206	3355197	1992	*	MACS_peak_134	69.76	Promoter (<=1kb)	1	3354243	3354856	614	1	AT1G10220.2	0	protein_coding	.	.
AT1G10360	Chr1	3396086	3399390	3305	*	MACS_peak_135	172.56	Promoter (<=1kb)	1	3395558	3396849	1292	2	AT1G10360.1	0	protein_coding	glutathione S-transferase TAU 18	Encodes glutathione transferase belonging to the tau class of GSTs. Naming convention according to Wagner et al. (2002).
AT1G10410	Chr1	3419183	3421889	2707	*	MACS_peak_136	111.82	Promoter (<=1kb)	1	3416680	3419639	2960	2	AT1G10410.1	0	protein_coding	Protein of unknown function (DUF1336)	.
AT1G10460	Chr1	3439255	3441291	2037	*	MACS_peak_137	89.14	Promoter (<=1kb)	1	3439322	3440320	999	2	AT1G10460.1	0	protein_coding	germin-like protein 7	germin-like protein (GLP7)
AT1G10550	Chr1	3478799	3482188	3390	*	MACS_peak_138	196.7	Promoter (<=1kb)	1	3479153	3480988	1836	2	AT1G10550.1	0	protein_coding	xyloglucan:xyloglucosyl transferase 33	Encodes a membrane-localized protein that is predicted to function during cell wall modification.Overexpression of XTH33 results in abnormal cell morphology. It's expression is under epigenetic control by ATX1.
AT1G10560	Chr1	3482668	3485551	2884	*	MACS_peak_139	115.2	Promoter (<=1kb)	1	3484580	3486965	2386	1	AT1G10560.1	0	protein_coding	plant U-box 18	Encodes a protein containing a UND, a U-box, and an ARM domain. This protein has E3 ubiquitin ligase activity based on in vitro assays.
AT1G10585	Chr1	3493984	3496733	2750	*	MACS_peak_140	54.39	Promoter (<=1kb)	1	3493940	3495144	1205	2	AT1G10585.1	0	protein_coding	basic helix-loop-helix (bHLH) DNA-binding superfamily protein	.
AT1G10657	Chr1	3529217	3531847	2631	*	MACS_peak_141	105.18	Promoter (<=1kb)	1	3530467	3531788	1322	1	AT1G10657.3	0	protein_coding	Plant protein 1589 of unknown function	.
AT1G10690	Chr1	3548404	3551249	2846	*	MACS_peak_142	109.95	Promoter (<=1kb)	1	3549992	3550632	641	2	AT1G10690.1	0	protein_coding	.	.
AT1G10840	Chr1	3610263	3612491	2229	*	MACS_peak_143	56.69	Promoter (<=1kb)	1	3607631	3610386	2756	2	AT1G10840.2	0	protein_coding	translation initiation factor 3 subunit H1	Encodes eukaryotic initiation factor 3H1 subunit (TIF3H1).
AT1G10900	Chr1	3636700	3639864	3165	*	MACS_peak_144	125.11	Promoter (<=1kb)	1	3632234	3637141	4908	2	AT1G10900.1	0	protein_coding	Phosphatidylinositol-4-phosphate 5-kinase family protein	.
AT1G10960	Chr1	3663629	3665335	1707	*	MACS_peak_145	60.06	Promoter (<=1kb)	1	3664386	3665039	654	1	AT1G10960.1	0	protein_coding	ferredoxin 1	.
AT1G10990	Chr1	3670256	3671772	1517	*	MACS_peak_146	51.89	Promoter (<=1kb)	1	3670278	3671187	910	2	AT1G10990.1	0	protein_coding	.	.
AT1G11120	Chr1	3714650	3716645	1996	*	MACS_peak_147	69.58	Promoter (<=1kb)	1	3715184	3717320	2137	1	AT1G11120.1	0	protein_coding	.	.
AT1G11125	Chr1	3718466	3720041	1576	*	MACS_peak_148	64.34	Promoter (<=1kb)	1	3718783	3719711	929	1	AT1G11125.1	0	protein_coding	.	.
AT1G11210	Chr1	3755288	3761987	6700	*	MACS_peak_149	425.02	Promoter (<=1kb)	1	3755677	3756998	1322	2	AT1G11210.1	0	protein_coding	Protein of unknown function (DUF761)	.
AT1G11230	Chr1	3762871	3766099	3229	*	MACS_peak_150	164.46	Promoter (<=1kb)	1	3763268	3764483	1216	2	AT1G11230.1	0	protein_coding	Protein of unknown function (DUF761)	.
AT1G11260	Chr1	3771880	3779014	7135	*	MACS_peak_151	166.79	Promoter (<=1kb)	1	3777328	3780337	3010	1	AT1G11260.1	0	protein_coding	sugar transporter 1	Encodes a H+/hexose cotransporter.
AT1G11330	Chr1	3808845	3810855	2011	*	MACS_peak_152	100.83	Promoter (<=1kb)	1	3810093	3813558	3466	1	AT1G11330.2	0	protein_coding	S-locus lectin protein kinase family protein	.
AT1G11370	Chr1	3829818	3832978	3161	*	MACS_peak_153	108.46	Promoter (<=1kb)	1	3828098	3830945	2848	2	AT1G11370.1	0	protein_coding	Pectin lyase-like superfamily protein	.
AT1G11545	Chr1	3878550	3881475	2926	*	MACS_peak_154	91.18	Promoter (<=1kb)	1	3878550	3880361	1812	2	AT1G11545.1	0	protein_coding	xyloglucan endotransglucosylase/hydrolase 8	.
AT1G11570	Chr1	3883185	3885329	2145	*	MACS_peak_155	93.32	Promoter (<=1kb)	1	3883280	3883809	530	1	AT1G11570.1	0	protein_coding	NTF2-like	.
AT1G11700	Chr1	3942572	3948529	5958	*	MACS_peak_156	276.98	Promoter (<=1kb)	1	3945737	3946613	877	1	AT1G11700.1	0	protein_coding	Protein of unknown function, DUF584	.
AT1G11740	Chr1	3964616	3967293	2678	*	MACS_peak_157	109.2	Promoter (<=1kb)	1	3963054	3966824	3771	2	AT1G11740.1	0	protein_coding	ankyrin repeat family protein	.
AT1G11820	Chr1	3993081	3995832	2752	*	MACS_peak_158	84.42	Promoter (<=1kb)	1	3991027	3993598	2572	2	AT1G11820.2	0	protein_coding	O-Glycosyl hydrolases family 17 protein	.
AT1G12020	Chr1	4061536	4063697	2162	*	MACS_peak_159	114.78	Promoter (<=1kb)	1	4062462	4063337	876	2	AT1G12020.1	0	protein_coding	.	.
AT1G12070	Chr1	4079456	4083023	3568	*	MACS_peak_160	83.54	Promoter (<=1kb)	1	4078913	4080106	1194	2	AT1G12070.1	0	protein_coding	Immunoglobulin E-set superfamily protein	.
AT1G12120	Chr1	4117181	4119395	2215	*	MACS_peak_161	51.38	Promoter (<=1kb)	1	4114771	4117594	2824	2	AT1G12120.1	0	protein_coding	Plant protein of unknown function (DUF863)	.
AT1G12200	Chr1	4136503	4138628	2126	*	MACS_peak_162	81.87	Promoter (<=1kb)	1	4137533	4140028	2496	1	AT1G12200.1	0	protein_coding	Flavin-binding monooxygenase family protein	Putative flavin monooxygenase.
AT1G12310	Chr1	4188004	4190517	2514	*	MACS_peak_163	100.65	Promoter (<=1kb)	1	4187165	4188056	892	2	AT1G12310.1	0	protein_coding	Calcium-binding EF-hand family protein	.
AT1G12380	Chr1	4215869	4218351	2483	*	MACS_peak_164	118.63	Promoter (<=1kb)	1	4214262	4217132	2871	2	AT1G12380.1	0	protein_coding	.	.
AT1G12420	Chr1	4228394	4231846	3453	*	MACS_peak_165	198.59	Promoter (<=1kb)	1	4226362	4229138	2777	2	AT1G12420.1	0	protein_coding	ACT domain repeat 8	.
AT1G12440	Chr1	4242039	4244566	2528	*	MACS_peak_166	84.7	Promoter (<=1kb)	1	4241592	4242963	1372	2	AT1G12440.2	0	protein_coding	A20/AN1-like zinc finger family protein	.
AT1G12451	Chr1	4246274	4248056	1783	*	MACS_peak_167	50.08	Promoter (<=1kb)	1	4246109	4246291	183	2	AT1G12451.1	0	protein_coding	.	.
AT1G13080	Chr1	4457198	4460257	3060	*	MACS_peak_168	226.28	Promoter (<=1kb)	1	4459166	4460940	1775	1	AT1G13080.2	0	protein_coding	cytochrome P450, family 71, subfamily B, polypeptide 2	cytochrome P450 monooxygenase
AT1G13110	Chr1	4465623	4467722	2100	*	MACS_peak_169	69.76	Promoter (<=1kb)	1	4467220	4469033	1814	1	AT1G13110.1	0	protein_coding	cytochrome P450, family 71 subfamily B, polypeptide 7	member of CYP71B
AT1G13210	Chr1	4513253	4515721	2469	*	MACS_peak_170	68.16	Promoter (<=1kb)	1	4508963	4513938	4976	2	AT1G13210.1	0	protein_coding	autoinhibited Ca2+/ATPase II	.
AT1G13245	Chr1	4525192	4528128	2937	*	MACS_peak_171	90.7	Promoter (<=1kb)	1	4525486	4526064	579	2	AT1G13245.1	0	protein_coding	ROTUNDIFOLIA like 17	.
AT1G13250	Chr1	4528361	4536795	8435	*	MACS_peak_172	96.08	Promoter (<=1kb)	1	4528623	4530063	1441	2	AT1G13250.1	0	protein_coding	galacturonosyltransferase-like 3	Encodes a protein with putative galacturonosyltransferase activity.
AT1G13260	Chr1	4539205	4542784	3580	*	MACS_peak_173	55.36	Promoter (<=1kb)	1	4542168	4543742	1575	1	AT1G13260.1	0	protein_coding	related to ABI3/VP1 1	Encodes an AP2/B3 domain transcription factor which is upregulated in response to low temperature. It contains a B3 DNA binding domain. It has circadian regulation and may function as a negative growth regulator.
AT1G13370	Chr1	4584000	4586713	2714	*	MACS_peak_174	81.31	Downstream (1-2kb)	1	4587780	4588613	834	2	AT1G13370.1	1900	protein_coding	Histone superfamily protein	.
AT1G13930	Chr1	4759394	4761962	2569	*	MACS_peak_175	103.1	Promoter (<=1kb)	1	4761012	4762666	1655	1	AT1G13930.2	0	protein_coding	.	Involved in response to salt stress. Knockout mutants are hypersensitive to salt stress.
AT1G14040	Chr1	4809934	4811509	1576	*	MACS_peak_176	59.16	Promoter (<=1kb)	1	4810488	4814543	4056	1	AT1G14040.1	0	protein_coding	EXS (ERD1/XPR1/SYG1) family protein	.
AT1G14330	Chr1	4893103	4896376	3274	*	MACS_peak_177	90.53	Promoter (<=1kb)	1	4890118	4892251	2134	2	AT1G14330.1	-852	protein_coding	Galactose oxidase/kelch repeat superfamily protein	.
AT1G14360	Chr1	4912338	4915965	3628	*	MACS_peak_178	113.12	Promoter (<=1kb)	1	4911093	4913152	2060	2	AT1G14360.1	0	protein_coding	UDP-galactose transporter 3	.
AT1G14430	Chr1	4933763	4936528	2766	*	MACS_peak_179	102.83	Promoter (<=1kb)	1	4934120	4936100	1981	1	AT1G14430.1	0	protein_coding	glyoxal oxidase-related protein	.
AT1G14490	Chr1	4958339	4960221	1883	*	MACS_peak_180	63.46	Promoter (<=1kb)	1	4958514	4959325	812	2	AT1G14490.1	0	protein_coding	Predicted AT-hook DNA-binding family protein	.
AT1G14580	Chr1	4988415	4992453	4039	*	MACS_peak_181	197.3	Promoter (<=1kb)	1	4989562	4992721	3160	1	AT1G14580.2	0	protein_coding	C2H2-like zinc finger protein	.
AT1G14590	Chr1	4995495	4998007	2513	*	MACS_peak_182	62.04	Downstream (<1kb)	1	4998816	5000643	1828	2	AT1G14590.1	2636	protein_coding	Nucleotide-diphospho-sugar transferase family protein	.
AT1G14600	Chr1	5002469	5004556	2088	*	MACS_peak_183	125.41	Promoter (<=1kb)	1	5001011	5003370	2360	2	AT1G14600.1	0	protein_coding	Homeodomain-like superfamily protein	.
AT1G14620	Chr1	5016562	5018909	2348	*	MACS_peak_184	89.22	Promoter (<=1kb)	1	5014753	5016604	1852	2	AT1G14620.1	0	protein_coding	decoy	.
AT1G14687	Chr1	5046814	5049052	2239	*	MACS_peak_185	83.27	Promoter (<=1kb)	1	5047803	5048612	810	1	AT1G14687.1	0	protein_coding	homeobox protein 32	.
AT1G14720	Chr1	5067899	5073159	5261	*	MACS_peak_186	77.72	Promoter (<=1kb)	1	5066636	5068645	2010	2	AT1G14720.1	0	protein_coding	xyloglucan endotransglucosylase/hydrolase 28	member of Glycoside Hydrolase Family 16
AT1G14770	Chr1	5088778	5092098	3321	*	MACS_peak_187	132.87	Promoter (<=1kb)	1	5086626	5088846	2221	2	AT1G14770.1	0	protein_coding	RING/FYVE/PHD zinc finger superfamily protein	.
AT1G14860	Chr1	5124305	5127651	3347	*	MACS_peak_188	78.5	Promoter (<=1kb)	1	5124742	5126151	1410	1	AT1G14860.1	0	protein_coding	nudix hydrolase homolog 18	.
AT1G14890	Chr1	5135916	5140120	4205	*	MACS_peak_189	157.36	Promoter (<=1kb)	1	5137014	5137957	944	1	AT1G14890.1	0	protein_coding	Plant invertase/pectin methylesterase inhibitor superfamily protein	.
AT1G14920	Chr1	5146238	5148537	2300	*	MACS_peak_190	85.41	Promoter (<=1kb)	1	5149226	5151354	2129	1	AT1G14920.1	-689	protein_coding	GRAS family transcription factor family protein	Similar to a putative transcription factor and transcriptional coactivators. Repressor of GA responses and involved in gibberellic acid mediated signaling. Member of the DELLA proteins that restrain the cell proliferation and expansion that drives plant growth. The protein undergoes degradation in response to GA via the 26S proteasome. GAI may be involved in reducing ROS accumulation in response …
AT1G14990	Chr1	5168090	5170079	1990	*	MACS_peak_191	103.34	Promoter (<=1kb)	1	5167031	5168264	1234	2	AT1G14990.2	0	protein_coding	.	.
AT1G15110	Chr1	5198708	5200035	1328	*	MACS_peak_192	55.85	Promoter (<=1kb)	1	5199018	5202175	3158	1	AT1G15110.1	0	protein_coding	phosphatidyl serine synthase family protein	PSS1 encodes a base-exchange-type Phosphatidylserine (PS) synthase. Mutant analysis revealed its role in pollen maturation.
AT1G15125	Chr1	5203891	5205378	1488	*	MACS_peak_193	53.21	Promoter (<=1kb)	1	5204625	5205912	1288	1	AT1G15125.1	0	protein_coding	S-adenosyl-L-methionine-dependent methyltransferases superfamily protein	.
AT1G15190	Chr1	5226940	5228618	1679	*	MACS_peak_194	132.94	Promoter (<=1kb)	1	5227053	5228202	1150	1	AT1G15190.1	0	protein_coding	Fasciclin-like arabinogalactan family protein	.
AT1G15290	Chr1	5263909	5266057	2149	*	MACS_peak_195	158.78	Promoter (<=1kb)	1	5257046	5264942	7897	2	AT1G15290.1	0	protein_coding	Tetratricopeptide repeat (TPR)-like superfamily protein	.
AT1G15360	Chr1	5281115	5284730	3616	*	MACS_peak_196	80.76	Promoter (<=1kb)	1	5283538	5284673	1136	1	AT1G15360.1	0	protein_coding	Integrase-type DNA-binding superfamily protein	Encodes a member of the ERF (ethylene response factor) subfamily B-6 of ERF/AP2 transcription factor family. The protein contains one AP2 domain. There are 12 members in this subfamily including RAP2.11. This gene is involved in wax biosynthesis. Over-expression of the gene results in glossy leaf phenotype and increased drought tolerance. Two closely related genes, AT5G25390 and AT5G11190 have si…
AT1G15550	Chr1	5344617	5346763	2147	*	MACS_peak_197	146.11	Promoter (<=1kb)	1	5344478	5346166	1689	2	AT1G15550.1	0	protein_coding	gibberellin 3-oxidase 1	Involved in later steps of the gibberellic acid biosynthetic pathway. Activated by AGAMOUS in a cal-1, ap1-1 background. Deletion of 208 bp from -1016 to -809 (&#916;-808) resulted in loss of GA-negative feedback (this sequence, which contains a 43-bp sequence GNFEI, was shown to be sufficient for GA-negative feedback).
AT1G15550	Chr1	5347746	5351430	3685	*	MACS_peak_198	115.42	Promoter (1-2kb)	1	5344478	5346166	1689	2	AT1G15550.1	-1580	protein_coding	gibberellin 3-oxidase 1	Involved in later steps of the gibberellic acid biosynthetic pathway. Activated by AGAMOUS in a cal-1, ap1-1 background. Deletion of 208 bp from -1016 to -809 (&#916;-808) resulted in loss of GA-negative feedback (this sequence, which contains a 43-bp sequence GNFEI, was shown to be sufficient for GA-negative feedback).
AT1G15670	Chr1	5384662	5389654	4993	*	MACS_peak_199	130.34	Promoter (<=1kb)	1	5389952	5391490	1539	1	AT1G15670.1	-298	protein_coding	Galactose oxidase/kelch repeat superfamily protein	Encodes a member of a family of F-box proteins, called the KISS ME DEADLY (KMD) family, that targets type-B ARR proteins for degradation and is involved in the negative regulation of the cytokinin response. Also named as KFB1, a member of a group of Kelch repeat F-box proteins that negatively regulate phenylpropanoid biosynthesis by targeting the phenypropanoid biosynthesis enzyme phenylalanine a…
AT1G15670	Chr1	5389708	5391449	1742	*	MACS_peak_200	137.57	Promoter (<=1kb)	1	5389952	5391490	1539	1	AT1G15670.1	0	protein_coding	Galactose oxidase/kelch repeat superfamily protein	Encodes a member of a family of F-box proteins, called the KISS ME DEADLY (KMD) family, that targets type-B ARR proteins for degradation and is involved in the negative regulation of the cytokinin response. Also named as KFB1, a member of a group of Kelch repeat F-box proteins that negatively regulate phenylpropanoid biosynthesis by targeting the phenypropanoid biosynthesis enzyme phenylalanine a…
AT1G15690	Chr1	5397378	5399635	2258	*	MACS_peak_201	51.44	Promoter (<=1kb)	1	5398990	5402519	3530	1	AT1G15690.1	0	protein_coding	Inorganic H pyrophosphatase family protein	Encodes a H(+)-translocating (pyrophosphate-energized) inorganic pyrophosphatase (H(+)-PPase; EC 3.6.1.1) located in the vacuolar membrane. Expression is found in all tissues examined, including meristems and floral organ primordium. Expression is particularly enhanced in pollen, and is repressed by light. Over expression and loss of function phenotypes suggest AVP1 is involved in regulation of a…
AT1G15750	Chr1	5420684	5422446	1763	*	MACS_peak_202	92.64	Promoter (<=1kb)	1	5414817	5420796	5980	2	AT1G15750.3	0	protein_coding	Transducin family protein / WD-40 repeat family protein	Encodes a protein with several WD40 repeats at the C-terminus and predicted protein-protein interaction domains at the N-terminus. Together with the TOPLESS-RELATED PROTEINS (TPRs), it is thought to be involved in transcriptional repression of root-promoting genes in the top half of the embryo during the transition stage of embryogenesis. It can also interact with IAA12 through the EAR domain of …
AT1G15760	Chr1	5424899	5426754	1856	*	MACS_peak_203	66.11	Promoter (<=1kb)	1	5425714	5426322	609	1	AT1G15760.1	0	protein_coding	Sterile alpha motif (SAM) domain-containing protein	.
AT1G15800	Chr1	5441678	5444454	2777	*	MACS_peak_204	128.55	Promoter (<=1kb)	1	5441082	5443684	2603	2	AT1G15800.1	0	protein_coding	.	.
AT1G15840	Chr1	5451033	5452857	1825	*	MACS_peak_205	133.26	Promoter (<=1kb)	1	5451432	5452374	943	1	AT1G15840.1	0	protein_coding	.	.
AT1G15970	Chr1	5488372	5490200	1829	*	MACS_peak_206	94.45	Promoter (<=1kb)	1	5486319	5488868	2550	2	AT1G15970.1	0	protein_coding	DNA glycosylase superfamily protein	.
AT1G16150	Chr1	5531715	5533338	1624	*	MACS_peak_207	63.95	Promoter (<=1kb)	1	5532415	5534877	2463	1	AT1G16150.1	0	protein_coding	wall associated kinase-like 4	Encodes a cell-wall associated kinase like protein of the receptor-like kinase (RLK) superfamily. Likely involved in Arabidopsis root mineral responses to Zn2+, Cu2+, K+, Na+ and Ni+.
AT1G16290	Chr1	5573264	5575104	1841	*	MACS_peak_208	126.98	Promoter (<=1kb)	1	5570753	5573538	2786	2	AT1G16290.1	0	protein_coding	.	.
AT1G16390	Chr1	5602375	5603889	1515	*	MACS_peak_209	56.99	Promoter (<=1kb)	1	5602873	5604663	1791	1	AT1G16390.1	0	protein_coding	organic cation/carnitine transporter 3	.
AT1G16500	Chr1	5637971	5640481	2511	*	MACS_peak_210	106.12	Promoter (<=1kb)	1	5639032	5640173	1142	1	AT1G16500.1	0	protein_coding	.	.
AT1G16510	Chr1	5643858	5647061	3204	*	MACS_peak_211	93.44	Promoter (<=1kb)	1	5644572	5645443	872	2	AT1G16510.1	0	protein_coding	SAUR-like auxin-responsive protein family	Encodes a clade III SAUR gene with a distinctive expression pattern in root meristems. It is normally expressed in the quiescent center and cortex/endodermis initials and upon auxin stimulation, the expression is found in the endodermal layer. Overexpression studies suggest roles in cell expansion and auxin transport.
AT1G16515	Chr1	5647277	5649356	2080	*	MACS_peak_212	70.67	Promoter (<=1kb)	1	5647549	5647813	265	2	AT1G16515.1	0	protein_coding	.	.
AT1G16635	Chr1	5686036	5687539	1504	*	MACS_peak_213	68.11	Promoter (<=1kb)	1	5685503	5686368	866	2	AT1G16635.1	0	other_rna	other RNA	other RNA
AT1G16730	Chr1	5726289	5728001	1713	*	MACS_peak_214	128.93	Promoter (<=1kb)	1	5726368	5727312	945	2	AT1G16730.1	0	protein_coding	unknown protein 6	.
AT1G16910	Chr1	5784169	5786040	1872	*	MACS_peak_215	60.46	Promoter (<=1kb)	1	5785003	5785927	925	1	AT1G16910.1	0	protein_coding	Protein of unknown function (DUF640)	.
AT1G17060	Chr1	5833368	5836054	2687	*	MACS_peak_216	64.26	Promoter (<=1kb)	1	5832097	5835456	3360	2	AT1G17060.1	0	protein_coding	cytochrome p450 72c1	Encodes a protein with similarity to other cytochrome P450's and is a homolog of BAS1. Over expression causes a dwarf phenotype resembling brassinolide resistant mutants. Double mutant analysis of sob7/bas1 loss of function mutants suggests these genes have redundant functions in light responsiveness. SOB7 may function in metabolizing brassinolides. Expressed in leaf, root, stem and silique but e…
AT1G17090	Chr1	5841659	5843536	1878	*	MACS_peak_217	55.7	Promoter (<=1kb)	1	5842216	5842882	667	2	AT1G17090.1	0	protein_coding	.	.
AT1G17110	Chr1	5850365	5852204	1840	*	MACS_peak_218	53.85	Promoter (<=1kb)	1	5845660	5850934	5275	2	AT1G17110.2	0	protein_coding	ubiquitin-specific protease 15	Encodes a ubiquitin-specific protease, and its activity has been confirmed in an in vitro assay. ubp15 mutants have defects in cell proliferation, and the associated processes of leaf, root, stem, flower, and silique development. UBP15 can be found in the nucleus and cytoplasm in transient assays. Though UBP15 is expressed in many tissues, UBP15 transcript levels are higher in rosette leaves and …
AT1G17147	Chr1	5863371	5865205	1835	*	MACS_peak_219	67.1	Promoter (<=1kb)	1	5863431	5864009	579	2	AT1G17147.1	0	protein_coding	VQ motif-containing protein	.
AT1G17360	Chr1	5944480	5947023	2544	*	MACS_peak_220	109.74	Promoter (<=1kb)	1	5946764	5951473	4710	1	AT1G17360.1	0	protein_coding	.	.
AT1G17400	Chr1	5962297	5964713	2417	*	MACS_peak_221	95.11	Promoter (<=1kb)	1	5960481	5962481	2001	2	AT1G17400.1	0	protein_coding	.	.
AT1G17495	Chr1	6014273	6017834	3562	*	MACS_peak_222	146.81	Promoter (<=1kb)	1	6009570	6013742	4173	2	AT1G17495.1	-531	transposable_element_gene	transposable element gene	transposable element gene
AT1G17744	Chr1	6100532	6102738	2207	*	MACS_peak_223	54.65	Promoter (<=1kb)	1	6100961	6101983	1023	2	AT1G17744.1	0	protein_coding	.	.
AT1G17940	Chr1	6173786	6175258	1473	*	MACS_peak_224	69.81	Promoter (<=1kb)	1	6169341	6173222	3882	2	AT1G17940.1	-564	protein_coding	Endosomal targeting BRO1-like domain-containing protein	.
AT1G18075	Chr1	6219010	6221428	2419	*	MACS_peak_225	89.84	Promoter (<=1kb)	1	6220648	6220833	186	1	AT1G18075.1	0	mirna	MIR159/MIR159B; miRNA	Encodes a microRNA that targets several MYB family members. MicroRNAs are regulatory RNAs with a mature length of ~21-nucleotides that are processed from hairpin precursors by Dicer-like enzymes. MicroRNAs can negatively regulate gene expression by attenuating translation or by directing mRNA cleavage.Mature sequence: UUUGGAUUGAAGGGAGCUCUU. Functions redundantly with MIR159A. Plants that are doub…
AT1G18100	Chr1	6228944	6230618	1675	*	MACS_peak_226	59.53	Promoter (<=1kb)	1	6227217	6230188	2972	2	AT1G18100.1	0	protein_coding	PEBP (phosphatidylethanolamine-binding protein) family protein	Encodes a member of the FT and TFL1 family of phosphatidylethanolamine-binding proteins. It is expressed in seeds and up-regulated in response to ABA. Loss of function mutants show decreased rate of germination in the presence of ABA. ABA dependent regulation is mediated by both ABI3 and ABI5. ABI5 promotes MFT expression, primarily in the radicle-hypocotyl transition zone and ABI3 suppresses it …
AT1G18270	Chr1	6293463	6295225	1763	*	MACS_peak_227	81.36	Promoter (<=1kb)	1	6283412	6293871	10460	2	AT1G18270.1	0	protein_coding	ketose-bisphosphate aldolase class-II family protein	.
AT1G18382	Chr1	6324412	6327763	3352	*	MACS_peak_228	108.62	Promoter (<=1kb)	1	6326366	6326699	334	2	AT1G18382.1	0	other_rna	other RNA	other RNA
AT1G18400	Chr1	6330721	6332602	1882	*	MACS_peak_229	73	Promoter (<=1kb)	1	6331398	6333743	2346	1	AT1G18400.1	0	protein_coding	BR enhanced expression 1	Encodes the brassinosteroid signaling component BEE1 (BR-ENHANCED EXPRESSION 1). Positively modulates the shade avoidance syndrome in Arabidopsis seedlings.
AT1G18400	Chr1	6332825	6336472	3648	*	MACS_peak_230	117.08	3' UTR	1	6331398	6333743	2346	1	AT1G18400.1	1427	protein_coding	BR enhanced expression 1	Encodes the brassinosteroid signaling component BEE1 (BR-ENHANCED EXPRESSION 1). Positively modulates the shade avoidance syndrome in Arabidopsis seedlings.
AT1G18570	Chr1	6387841	6392154	4314	*	MACS_peak_231	130.89	Promoter (<=1kb)	1	6389411	6391267	1857	1	AT1G18570.1	0	protein_coding	myb domain protein 51	Encodes a member of the R2R3-MYB transcription family. Involved in indole glucosinolate biosynthesis.
AT1G18710	Chr1	6451697	6454295	2599	*	MACS_peak_232	104.26	3' UTR	1	6450594	6453114	2521	1	AT1G18710.1	1103	protein_coding	myb domain protein 47	Member of the R2R3 factor gene family.
AT1G18773	Chr1	6474106	6475567	1462	*	MACS_peak_233	64.93	Promoter (<=1kb)	1	6474802	6475904	1103	1	AT1G18773.1	0	protein_coding	.	.
AT1G18835	Chr1	6493930	6497792	3863	*	MACS_peak_234	76.46	Promoter (<=1kb)	1	6496098	6496396	299	2	AT1G18835.1	0	protein_coding	mini zinc finger	Encodes a small zinc &#64257;nger protein whose overexpression induces ectopic meristem formation on leaf margins.
AT1G18870	Chr1	6511978	6513937	1960	*	MACS_peak_235	74.88	Promoter (1-2kb)	1	6515429	6519282	3854	1	AT1G18870.1	-1492	protein_coding	isochorismate synthase 2	Encodes a protein with isochorismate synthase activity involved in phylloquinone biosynthesis. Mutant studies of this gene's function suggest that its function is redundant with that of ICS1 (AT1G7410).
AT1G18870	Chr1	6515127	6516544	1418	*	MACS_peak_236	61.86	Promoter (<=1kb)	1	6515429	6519282	3854	1	AT1G18870.1	0	protein_coding	isochorismate synthase 2	Encodes a protein with isochorismate synthase activity involved in phylloquinone biosynthesis. Mutant studies of this gene's function suggest that its function is redundant with that of ICS1 (AT1G7410).
AT1G18890	Chr1	6525509	6529380	3872	*	MACS_peak_237	85.24	Promoter (<=1kb)	1	6522764	6525962	3199	2	AT1G18890.1	0	protein_coding	calcium-dependent protein kinase 1	encodes a calcium-dependent protein kinase whose gene expression is induced by dehydration and high salt. Kinase activity could not be detected in vitro.
AT1G19140	Chr1	6611783	6614412	2630	*	MACS_peak_238	100.02	Promoter (<=1kb)	1	6610721	6612516	1796	2	AT1G19140.1	0	protein_coding	.	.
AT1G19250	Chr1	6654855	6656697	1843	*	MACS_peak_239	56.93	Promoter (1-2kb)	1	6650529	6653078	2550	2	AT1G19250.1	-1777	protein_coding	flavin-dependent monooxygenase 1	FMO1 is required for full expression of TIR-NB-LRR-conditioned resistance to avirulent pathogens and for basal resistance to invasive virulent pathogens. Functions in an EDS1-regulated but SA-independent mechanism that promotes resistance and cell death at pathogen infection sites.
AT1G19300	Chr1	6671451	6674852	3402	*	MACS_peak_240	113.59	Promoter (<=1kb)	1	6671137	6672653	1517	2	AT1G19300.1	0	protein_coding	Nucleotide-diphospho-sugar transferases superfamily protein	The PARVUS/GLZ1 gene encodes a putative family 8 glycosyl transferase that contributes to xylan biosynthesis. Its gene expression shows good co-variance with the IRX3 gene involved in secondary cell wall synthesis. PARVUS/GLZ1 is predicted to have galacturonosyltransferase activity and may be involved in the formation of the complex oligosaccharide sequence present at the reducing end of xylan. P…
AT1G19330	Chr1	6682795	6685123	2329	*	MACS_peak_241	94.34	Promoter (<=1kb)	1	6680563	6683529	2967	2	AT1G19330.1	0	protein_coding	.	.
AT1G19350	Chr1	6686345	6689117	2773	*	MACS_peak_242	93.19	Promoter (<=1kb)	1	6688522	6690411	1890	1	AT1G19350.4	0	protein_coding	Brassinosteroid signalling positive regulator (BZR1) family protein	Encodes brassinosteroid (BR) signalling protein that accumulates in the nucleus as dephosphorylated form in response to BRs. Is phosphorylated by the BIN2 GSK3 kinase. It synergistically interacts with BIM1 to bind to E box sequences (CANNTG). The protein contains a nuclear localization signal (NLS), followed by a highly conserved amino-terminal domain (N) shared by all family members, a BIN2 pho…
AT1G19490	Chr1	6753460	6754964	1505	*	MACS_peak_243	91.9	Promoter (<=1kb)	1	6751673	6753999	2327	2	AT1G19490.1	0	protein_coding	Basic-leucine zipper (bZIP) transcription factor family protein	.
AT1G19540	Chr1	6764884	6766429	1546	*	MACS_peak_244	76.87	Promoter (<=1kb)	1	6765667	6767341	1675	1	AT1G19540.1	0	protein_coding	NmrA-like negative transcriptional regulator family protein	.
AT1G19630	Chr1	6787321	6792364	5044	*	MACS_peak_245	245.8	Promoter (<=1kb)	1	6785427	6787967	2541	2	AT1G19630.1	0	protein_coding	cytochrome P450, family 722, subfamily A, polypeptide 1	member of CYP722A
AT1G19660	Chr1	6802177	6805987	3811	*	MACS_peak_246	188.05	Promoter (<=1kb)	1	6799981	6802652	2672	2	AT1G19660.2	0	protein_coding	Wound-responsive family protein	.
AT1G19835	Chr1	6861217	6863569	2353	*	MACS_peak_247	103.79	Promoter (<=1kb)	1	6855952	6860443	4492	2	AT1G19835.2	-774	protein_coding	Plant protein of unknown function (DUF869)	.
AT1G19840	Chr1	6871675	6873797	2123	*	MACS_peak_248	66.81	Promoter (<=1kb)	1	6872794	6873255	462	2	AT1G19840.1	0	protein_coding	SAUR-like auxin-responsive protein family	.
AT1G19870	Chr1	6898249	6900373	2125	*	MACS_peak_249	78.53	Promoter (<=1kb)	1	6895015	6898725	3711	2	AT1G19870.1	0	protein_coding	IQ-domain 32	.
AT1G19900	Chr1	6906840	6908874	2035	*	MACS_peak_250	67.55	Promoter (<=1kb)	1	6906899	6908741	1843	2	AT1G19900.1	0	protein_coding	glyoxal oxidase-related protein	.
AT1G20030	Chr1	6945172	6947548	2377	*	MACS_peak_251	136.64	Promoter (<=1kb)	1	6945425	6947344	1920	1	AT1G20030.2	0	protein_coding	Pathogenesis-related thaumatin superfamily protein	.
AT1G20070	Chr1	6957831	6961203	3373	*	MACS_peak_252	163.69	Promoter (<=1kb)	1	6958010	6959123	1114	2	AT1G20070.1	0	protein_coding	.	.
AT1G20310	Chr1	7031445	7033722	2278	*	MACS_peak_253	113.59	Promoter (<=1kb)	1	7032290	7033208	919	1	AT1G20310.1	0	protein_coding	.	.
AT1G20380	Chr1	7060533	7062334	1802	*	MACS_peak_254	68.69	Promoter (<=1kb)	1	7061665	7065178	3514	1	AT1G20380.1	0	protein_coding	Prolyl oligopeptidase family protein	.
AT1G20440	Chr1	7084037	7087543	3507	*	MACS_peak_255	66.45	Promoter (<=1kb)	1	7084409	7085772	1364	2	AT1G20440.1	0	protein_coding	cold-regulated 47	Belongs to the dehydrin protein family, which contains highly conserved stretches of 7-17 residues that are repetitively scattered in their sequences, the K-, S-, Y- and lysine rich segments. Cold regulated gene, amino acid sequence homology with Group II LEA (late embryogenesis abundant) proteins. Also responds to osmotic stress, ABA, dehydration and inhibits e.coli growth while overexpressed. C…
AT1G20480	Chr1	7095640	7097557	1918	*	MACS_peak_256	118.46	Promoter (<=1kb)	1	7094833	7097114	2282	2	AT1G20480.1	0	protein_coding	AMP-dependent synthetase and ligase family protein	.
AT1G20490	Chr1	7098016	7099664	1649	*	MACS_peak_257	52.74	Exon (AT1G20490.1/AT1G20490, exon 1 of 4)	1	7097293	7099695	2403	2	AT1G20490.1	31	protein_coding	AMP-dependent synthetase and ligase family protein	.
AT1G20500	Chr1	7101322	7104294	2973	*	MACS_peak_258	75.01	Promoter (<=1kb)	1	7100502	7102915	2414	2	AT1G20500.1	0	protein_coding	AMP-dependent synthetase and ligase family protein	.
AT1G20620	Chr1	7139651	7143654	4004	*	MACS_peak_259	111.18	Promoter (<=1kb)	1	7143067	7146477	3411	1	AT1G20620.5	0	protein_coding	catalase 3	Catalase, catalyzes the breakdown of hydrogen peroxide (H2O2) into water and oxygen.
AT1G21000	Chr1	7335280	7338312	3033	*	MACS_peak_260	115.73	Promoter (<=1kb)	1	7337728	7339452	1725	1	AT1G21000.1	0	protein_coding	PLATZ transcription factor family protein	.
AT1G21000	Chr1	7339019	7342318	3300	*	MACS_peak_261	133.96	3' UTR	1	7337819	7339437	1619	1	AT1G21000.2	1200	protein_coding	PLATZ transcription factor family protein	.
AT1G21050	Chr1	7365839	7371837	5999	*	MACS_peak_262	412.37	Promoter (<=1kb)	1	7366775	7367678	904	1	AT1G21050.1	0	protein_coding	Protein of unknown function, DUF617	.
AT1G21130	Chr1	7400381	7402867	2487	*	MACS_peak_263	61.87	Promoter (<=1kb)	1	7399062	7400604	1543	2	AT1G21130.2	0	protein_coding	O-methyltransferase family protein	.
AT1G21260	Chr1	7442720	7445857	3138	*	MACS_peak_264	171.23	Promoter (<=1kb)	1	7442218	7442979	762	2	AT1G21260.1	0	transposable_element_gene	transposable element gene	transposable element gene
AT1G21326	Chr1	7469677	7471773	2097	*	MACS_peak_265	149.74	Promoter (<=1kb)	1	7469002	7469721	720	2	AT1G21326.1	0	protein_coding	VQ motif-containing protein	.
AT1G21380	Chr1	7488207	7491832	3626	*	MACS_peak_266	113.21	Promoter (<=1kb)	1	7485636	7488713	3078	2	AT1G21380.1	0	protein_coding	Target of Myb protein 1	.
AT1G21400	Chr1	7492843	7494827	1985	*	MACS_peak_267	99	Promoter (<=1kb)	1	7493426	7496710	3285	1	AT1G21400.1	0	protein_coding	Thiamin diphosphate-binding fold (THDP-binding) superfamily protein	.
AT1G21520	Chr1	7532868	7536144	3277	*	MACS_peak_268	235.82	Promoter (<=1kb)	1	7534154	7534789	636	2	AT1G21520.1	0	protein_coding	.	.
AT1G21670	Chr1	7609606	7614225	4620	*	MACS_peak_269	388.44	Promoter (<=1kb)	1	7610398	7612682	2285	1	AT1G21670.1	0	protein_coding	.	.
AT1G21830	Chr1	7659089	7665451	6363	*	MACS_peak_270	281.72	Promoter (<=1kb)	1	7661118	7662608	1491	2	AT1G21830.1	0	protein_coding	.	.
AT1G21900	Chr1	7691778	7695201	3424	*	MACS_peak_271	98.21	Promoter (<=1kb)	1	7690802	7692438	1637	2	AT1G21900.1	0	protein_coding	emp24/gp25L/p24 family/GOLD family protein	Encodes an ER-localized p24 protein. Interacts with p24beta2 at ER export sites for ER exit and coupled transport to the Golgi apparatus. Once in the Golgi, p24delta5 interacts very efficiently with the COPI machinery for retrograde transport back to the ER.
AT1G21970	Chr1	7727490	7729109	1620	*	MACS_peak_272	87.59	3' UTR	1	7727577	7729617	2041	2	AT1G21970.1	508	protein_coding	Histone superfamily protein	Transcriptional activator of genes required for both embryo maturation and cellular differentiation. Sequence is similar to HAP3 subunit of the CCAAT-box binding factor. HAP3 subunit is divided into three domains: an amino-terminal A domain, a central B domain, and a carboxyl-terminal C domain. LEC1 shared high similarity with other HAP3 homologs only in central, B domain. LEC1 is required for th…
AT1G21975	Chr1	7731676	7733639	1964	*	MACS_peak_273	76.19	Promoter (<=1kb)	1	7732280	7732468	189	1	AT1G21975.1	0	protein_coding	.	.
AT1G22030	Chr1	7759128	7761281	2154	*	MACS_peak_274	109.5	Promoter (<=1kb)	1	7759164	7760556	1393	2	AT1G22030.1	0	protein_coding	.	.
AT1G22160	Chr1	7821184	7824627	3444	*	MACS_peak_275	75.25	Promoter (<=1kb)	1	7823149	7823971	823	1	AT1G22160.1	0	protein_coding	Protein of unknown function (DUF581)	.
AT1G22220	Chr1	7845970	7848241	2272	*	MACS_peak_276	314.14	Promoter (<=1kb)	1	7846602	7847802	1201	1	AT1G22220.1	0	protein_coding	F-box family protein	.
AT1G22330	Chr1	7885892	7888249	2358	*	MACS_peak_277	72.87	Promoter (<=1kb)	1	7886542	7889534	2993	1	AT1G22330.1	0	protein_coding	RNA-binding (RRM/RBD/RNP motifs) family protein	.
AT1G22360	Chr1	7895283	7905593	10311	*	MACS_peak_278	271.27	Promoter (<=1kb)	1	7894858	7897591	2734	2	AT1G22360.1	0	protein_coding	UDP-glucosyl transferase 85A2	.
AT1G22400	Chr1	7905781	7908703	2923	*	MACS_peak_279	109.99	Promoter (<=1kb)	1	7903660	7906673	3014	2	AT1G22400.1	0	protein_coding	UDP-Glycosyltransferase superfamily protein	.
AT1G22403	Chr1	7908825	7911660	2836	*	MACS_peak_280	105.29	Promoter (<=1kb)	1	7908568	7909708	1141	2	AT1G22403.2	0	other_rna	other RNA	other RNA
AT1G22430	Chr1	7918655	7921125	2471	*	MACS_peak_281	68.15	Promoter (<=1kb)	1	7919144	7921832	2689	1	AT1G22430.1	0	protein_coding	GroES-like zinc-binding dehydrogenase family protein	.
AT1G22490	Chr1	7938282	7940967	2686	*	MACS_peak_282	64.29	Promoter (<=1kb)	1	7938251	7940592	2342	2	AT1G22490.1	0	protein_coding	basic helix-loop-helix (bHLH) DNA-binding superfamily protein	.
AT1G22500	Chr1	7948364	7950501	2138	*	MACS_peak_283	88.34	Promoter (<=1kb)	1	7949476	7950900	1425	1	AT1G22500.1	0	protein_coding	RING/U-box superfamily protein	Gene encodes a putative C3HC4-type RING zinc finger factor. it is induced in response to light and ascorbate stimulus.
AT1G22570	Chr1	7974582	7976008	1427	*	MACS_peak_284	50.86	Downstream (<1kb)	1	7976620	7978573	1954	2	AT1G22570.1	2565	protein_coding	Major facilitator superfamily protein	.
AT1G22600	Chr1	7987930	7992080	4151	*	MACS_peak_285	179.83	Promoter (<=1kb)	1	7987141	7989217	2077	2	AT1G22600.1	0	protein_coding	Late embryogenesis abundant protein (LEA) family protein	.
AT1G22680	Chr1	8025477	8028059	2583	*	MACS_peak_286	107.67	Promoter (<=1kb)	1	8024967	8026356	1390	2	AT1G22680.1	0	protein_coding	.	.
AT1G22710	Chr1	8030800	8033944	3145	*	MACS_peak_287	208.61	Promoter (<=1kb)	1	8030641	8033117	2477	2	AT1G22710.1	0	protein_coding	sucrose-proton symporter 2	Encodes for a high-affinity transporter essential for phloem loading and long-distance transport. A major sucrose transporter, AtSUC2 can also transport a wide range of physiological and synthetic glucose conjugates with both &#945;- or &#946;-linkage.
AT1G22810	Chr1	8074384	8076704	2321	*	MACS_peak_288	56.19	Promoter (<=1kb)	1	8074231	8075037	807	2	AT1G22810.1	0	protein_coding	Integrase-type DNA-binding superfamily protein	encodes a member of the DREB subfamily A-5 of ERF/AP2 transcription factor family. The protein contains one AP2 domain. There are 16 members in this subfamily including RAP2.1, RAP2.9 and RAP2.10.
AT1G22890	Chr1	8102114	8105964	3851	*	MACS_peak_289	185.69	Promoter (<=1kb)	1	8102818	8103532	715	1	AT1G22890.1	0	protein_coding	.	.
AT1G23000	Chr1	8140735	8142539	1805	*	MACS_peak_290	79.08	Promoter (<=1kb)	1	8143404	8145070	1667	1	AT1G23000.1	-865	protein_coding	Heavy metal transport/detoxification superfamily protein	.
AT1G23000	Chr1	8143013	8146866	3854	*	MACS_peak_291	108.15	Promoter (<=1kb)	1	8143404	8145070	1667	1	AT1G23000.1	0	protein_coding	Heavy metal transport/detoxification superfamily protein	.
AT1G23020	Chr1	8152852	8157058	4207	*	MACS_peak_292	162.39	Promoter (<=1kb)	1	8150070	8153530	3461	2	AT1G23020.2	0	protein_coding	ferric reduction oxidase 3	Encodes a ferric chelate reductase whose transcription is regulated by FIT1. Expressed in the root, shoot, flower and cotyledon.
AT1G23050	Chr1	8168204	8169631	1428	*	MACS_peak_293	72.37	Promoter (<=1kb)	1	8168443	8169267	825	1	AT1G23050.1	0	protein_coding	hydroxyproline-rich glycoprotein family protein	.
AT1G23100	Chr1	8193014	8195284	2271	*	MACS_peak_294	86.83	Promoter (<=1kb)	1	8195776	8196475	700	1	AT1G23100.1	-492	protein_coding	GroES-like family protein	.
AT1G23205	Chr1	8231412	8235316	3905	*	MACS_peak_295	118.68	Promoter (<=1kb)	1	8233997	8234893	897	2	AT1G23205.1	0	protein_coding	Plant invertase/pectin methylesterase inhibitor superfamily protein	.
AT1G23360	Chr1	8297485	8300077	2593	*	MACS_peak_296	152.61	Promoter (<=1kb)	1	8295185	8296923	1739	2	AT1G23360.3	-562	protein_coding	S-adenosyl-L-methionine-dependent methyltransferases superfamily protein	Encodes a 2-phytyl-1,4-naphthoquinone methyltransferase that catalyzes the final step in phylloquinone (vitamin K1) biosynthesis.
AT1G23390	Chr1	8306410	8307971	1562	*	MACS_peak_297	54.79	Downstream (1-2kb)	1	8309112	8310649	1538	2	AT1G23390.1	2678	protein_coding	Kelch repeat-containing F-box family protein	.
AT1G23390	Chr1	8308661	8311015	2355	*	MACS_peak_298	63.69	Promoter (<=1kb)	1	8309112	8310649	1538	2	AT1G23390.1	0	protein_coding	Kelch repeat-containing F-box family protein	.
AT1G23540	Chr1	8349630	8353095	3466	*	MACS_peak_299	78.74	Promoter (<=1kb)	1	8346827	8349786	2960	2	AT1G23540.1	0	protein_coding	Protein kinase superfamily protein	Encodes a member of the PERK family of putative receptor kinases. Overexpression leads to morphological defects and reduced fertility and increased expression of MAX genes.
AT1G23860	Chr1	8429319	8432526	3208	*	MACS_peak_300	102.82	Promoter (<=1kb)	1	8427356	8429319	1964	2	AT1G23860.1	0	protein_coding	RS-containing zinc finger protein 21	Encodes a 9G8-like serine-arginine rich (SR) protein that interacts in vivo with U1-70K, a U1 small nuclear ribonucleoprotein 70-kDa protein that is involved in nuclear precursor mRNA processing. Barta et al (2010) have proposed a nomenclature for Serine/Arginine-Rich Protein Splicing Factors (SR proteins): Plant Cell. 2010, 22:2926.
AT1G24130	Chr1	8534650	8538347	3698	*	MACS_peak_301	86.05	Promoter (<=1kb)	1	8534183	8535430	1248	2	AT1G24130.1	0	protein_coding	Transducin/WD40 repeat-like superfamily protein	.
AT1G24145	Chr1	8539823	8543177	3355	*	MACS_peak_302	76.02	Promoter (<=1kb)	1	8541027	8541739	713	1	AT1G24145.1	0	protein_coding	.	.
AT1G24265	Chr1	8597996	8599462	1467	*	MACS_peak_303	70.14	Promoter (1-2kb)	1	8600465	8603801	3337	1	AT1G24265.2	-1003	protein_coding	Protein of unknown function (DUF1664)	.
AT1G24267	Chr1	8607215	8609084	1870	*	MACS_peak_304	78.48	Promoter (<=1kb)	1	8604069	8607484	3416	2	AT1G24267.1	0	protein_coding	Protein of unknown function (DUF1664)	.
AT1G24530	Chr1	8692427	8694775	2349	*	MACS_peak_305	124.6	Promoter (<=1kb)	1	8693227	8694705	1479	1	AT1G24530.1	0	protein_coding	Transducin/WD40 repeat-like superfamily protein	.
AT1G24625	Chr1	8726435	8729015	2581	*	MACS_peak_306	70.8	Promoter (<=1kb)	1	8725883	8727212	1330	2	AT1G24625.1	0	protein_coding	zinc finger protein 7	Encodes a zinc finger protein containing only a single zinc finger.
AT1G25250	Chr1	8847887	8850107	2221	*	MACS_peak_307	105.61	Promoter (<=1kb)	1	8849549	8851612	2064	1	AT1G25250.1	0	protein_coding	indeterminate(ID)-domain 16	.
AT1G25275	Chr1	8858449	8862488	4040	*	MACS_peak_308	82.46	Promoter (<=1kb)	1	8860671	8861364	694	1	AT1G25275.1	0	protein_coding	.	.
AT1G25422	Chr1	8917993	8919696	1704	*	MACS_peak_309	84.7	Promoter (<=1kb)	1	8918852	8919892	1041	1	AT1G25422.1	0	protein_coding	.	.
AT1G25425	Chr1	8920871	8923774	2904	*	MACS_peak_310	117.48	Promoter (<=1kb)	1	8922700	8923331	632	1	AT1G25425.1	0	protein_coding	CLAVATA3/ESR-RELATED 43	.
AT1G25440	Chr1	8933848	8936202	2355	*	MACS_peak_311	209.29	Promoter (<=1kb)	1	8933716	8935460	1745	2	AT1G25440.1	0	protein_coding	B-box type zinc finger protein with CCT domain	.
AT1G25500	Chr1	8957240	8962537	5298	*	MACS_peak_312	620.55	Promoter (<=1kb)	1	8955249	8957949	2701	2	AT1G25500.1	0	protein_coding	Plasma-membrane choline transporter family protein	.
AT1G25540	Chr1	8974580	8977188	2609	*	MACS_peak_313	62.81	Promoter (<=1kb)	1	8969065	8974660	5596	2	AT1G25540.1	0	protein_coding	phytochrome and flowering time regulatory protein (PFT1)	Encodes a nuclear protein that acts in a phyB pathway (but downstream of phyB) and induces flowering in response to suboptimal light conditions. PFT1 promotes flowering in CO dependent and independent pathways and integrates several environmental stimuli, such as light quality and JA-dependent defenses. Mutants are hypo-responsive to far-red and hyper-responsive to red light and flower late under…
AT1G25550	Chr1	8977280	8979482	2203	*	MACS_peak_314	57.07	3' UTR	1	8976434	8978093	1660	1	AT1G25550.1	846	protein_coding	myb-like transcription factor family protein	.
AT1G25560	Chr1	8981018	8986227	5210	*	MACS_peak_315	163.34	Promoter (<=1kb)	1	8981677	8983041	1365	2	AT1G25560.1	0	protein_coding	AP2/B3 transcription factor family protein	Encodes a member of the RAV transcription factor family that contains AP2 and B3 binding domains. Involved in the regulation of flowering under long days. Loss of function results in early flowering. Overexpression causes late flowering and repression of expression of FT. Novel transcriptional regulator involved in ethylene signaling. Promoter bound by EIN3. EDF1 in turn, binds to promoter elemen…
AT1G26208	Chr1	9065697	9069737	4041	*	MACS_peak_316	169.55	Promoter (<=1kb)	1	9066636	9068432	1797	2	AT1G26208.1	0	other_rna	other RNA	other RNA
AT1G26420	Chr1	9142702	9144109	1408	*	MACS_peak_317	57.07	Promoter (<=1kb)	1	9141567	9143304	1738	2	AT1G26420.1	0	protein_coding	FAD-binding Berberine family protein	.
AT1G26558	Chr1	9172570	9175350	2781	*	MACS_peak_318	140.85	Promoter (<=1kb)	1	9175611	9177556	1946	1	AT1G26558.1	-261	other_rna	other RNA	other RNA
AT1G26560	Chr1	9177794	9179965	2172	*	MACS_peak_319	97.3	Promoter (<=1kb)	1	9178378	9181835	3458	1	AT1G26560.1	0	protein_coding	beta glucosidase 40	.
AT1G26600	Chr1	9190887	9192916	2030	*	MACS_peak_320	174.88	Promoter (<=1kb)	1	9191607	9192401	795	1	AT1G26600.1	0	protein_coding	CLAVATA3/ESR-RELATED 9	Member of a large family of putative ligands homologous to the Clavata3 gene. Consists of a single exon. Can partially replace CLV3 function in vivo.
AT1G26730	Chr1	9240444	9242167	1724	*	MACS_peak_321	72.62	Promoter (<=1kb)	1	9241435	9244650	3216	1	AT1G26730.1	0	protein_coding	EXS (ERD1/XPR1/SYG1) family protein	.
AT1G26770	Chr1	9256414	9261401	4988	*	MACS_peak_322	226.6	Promoter (<=1kb)	1	9259605	9261313	1709	1	AT1G26770.1	0	protein_coding	expansin A10	Encodes an expansin. Naming convention from the Expansin Working Group (Kende et al, Plant Mol Bio). Involved in the formation of nematode-induced syncytia in roots of Arabidopsis thaliana.
AT1G26790	Chr1	9273064	9276097	3034	*	MACS_peak_323	190.1	Promoter (<=1kb)	1	9273857	9275312	1456	2	AT1G26790.1	0	protein_coding	Dof-type zinc finger DNA-binding family protein	.
AT1G26800	Chr1	9284607	9286978	2372	*	MACS_peak_324	119.43	Promoter (<=1kb)	1	9285099	9286324	1226	2	AT1G26800.1	0	protein_coding	RING/U-box superfamily protein	.
AT1G26920	Chr1	9327791	9330855	3065	*	MACS_peak_325	99.52	Promoter (<=1kb)	1	9329512	9330398	887	1	AT1G26920.1	0	protein_coding	.	.
AT1G26930	Chr1	9336355	9339076	2722	*	MACS_peak_326	58.75	Promoter (<=1kb)	1	9336057	9337786	1730	2	AT1G26930.1	0	protein_coding	Galactose oxidase/kelch repeat superfamily protein	.
AT1G26945	Chr1	9349144	9352721	3578	*	MACS_peak_327	145.97	Promoter (<=1kb)	1	9351454	9352761	1308	1	AT1G26945.1	0	protein_coding	basic helix-loop-helix (bHLH) DNA-binding superfamily protein	Encodes a basic helix-loop-helix (bHLH) protein involved in blue/far-red light signaling. Physically interacts with HFR1 and negatively regulates its activity.
AT1G26960	Chr1	9355742	9360130	4389	*	MACS_peak_328	120	Promoter (<=1kb)	1	9355920	9357460	1541	1	AT1G26960.1	0	protein_coding	homeobox protein 23	Encodes a homeodomain leucine zipper class I (HD-Zip I) protein.
AT1G27100	Chr1	9406568	9412534	5967	*	MACS_peak_329	77.71	Promoter (<=1kb)	1	9407125	9411172	4048	2	AT1G27100.1	0	protein_coding	Actin cross-linking protein	.
AT1G27130	Chr1	9424866	9426499	1634	*	MACS_peak_330	78.02	Promoter (<=1kb)	1	9425460	9426886	1427	1	AT1G27130.1	0	protein_coding	glutathione S-transferase tau 13	Encodes glutathione transferase belonging to the tau class of GSTs. Naming convention according to Wagner et al. (2002).
AT1G27213	Chr1	9458474	9462072	3599	*	MACS_peak_331	96.94	Promoter (<=1kb)	1	9460035	9460187	153	2	AT1G27213.1	0	protein_coding	.	.
AT1G27330	Chr1	9492183	9494177	1995	*	MACS_peak_332	79.85	Promoter (<=1kb)	1	9492964	9494069	1106	1	AT1G27330.1	0	protein_coding	Ribosome associated membrane protein RAMP4	.
AT1G27440	Chr1	9531021	9532760	1740	*	MACS_peak_333	77.15	Promoter (<=1kb)	1	9529141	9531375	2235	2	AT1G27440.1	0	protein_coding	Exostosin family protein	.
AT1G27980	Chr1	9747608	9749383	1776	*	MACS_peak_334	75.24	Promoter (<=1kb)	1	9748737	9752769	4033	1	AT1G27980.1	0	protein_coding	dihydrosphingosine phosphate lyase	.
AT1G28230	Chr1	9863488	9865442	1955	*	MACS_peak_335	134.56	Promoter (<=1kb)	1	9862073	9864606	2534	2	AT1G28230.1	0	protein_coding	purine permease 1	Encodes a transporter that transports purines,cytokinins and other adenine derivatives. Expressed in the leaf hydathodes where it may be involved in re-uptake of cytokinins during guttation.
AT1G28280	Chr1	9884224	9888126	3903	*	MACS_peak_336	183.28	Promoter (<=1kb)	1	9886077	9887478	1402	2	AT1G28280.1	0	protein_coding	VQ motif-containing protein	.
AT1G28360	Chr1	9949483	9954351	4869	*	MACS_peak_337	129.54	Promoter (<=1kb)	1	9951848	9952740	893	1	AT1G28360.1	0	protein_coding	ERF domain protein 12	encodes a member of the ERF (ethylene response factor) subfamily B-1 of ERF/AP2 transcription factor family (ERF12). The protein contains one AP2 domain. There are 15 members in this subfamily including ATERF-3, ATERF-4, ATERF-7, and leafy petiole.
AT1G28390	Chr1	9965733	9968743	3011	*	MACS_peak_338	101.1	Promoter (<=1kb)	1	9966186	9968301	2116	2	AT1G28390.2	0	protein_coding	Protein kinase superfamily protein	.
AT1G28447	Chr1	10000685	10002228	1544	*	MACS_peak_339	71.41	Promoter (<=1kb)	1	10003150	10003540	391	1	AT1G28447.1	-922	pseudogene	.	Pseudogene of AT5G18880; glucose transmembrane transporter
AT1G28600	Chr1	10051930	10054266	2337	*	MACS_peak_340	78.65	Promoter (<=1kb)	1	10051001	10053117	2117	2	AT1G28600.2	0	protein_coding	GDSL-like Lipase/Acylhydrolase superfamily protein	.
AT1G29280	Chr1	10236362	10237976	1615	*	MACS_peak_341	62.4	Promoter (<=1kb)	1	10236367	10237467	1101	1	AT1G29280.1	0	protein_coding	WRKY DNA-binding protein 65	member of WRKY Transcription Factor; Group II-e
AT1G29390	Chr1	10287440	10290331	2892	*	MACS_peak_342	121.61	Promoter (<=1kb)	1	10286293	10287904	1612	2	AT1G29390.1	0	protein_coding	cold regulated 314 thylakoid membrane 2	Integral membrane protein in the inner envelope of chloroplasts. Provide freezing tolerance.
AT1G29640	Chr1	10353228	10357155	3928	*	MACS_peak_343	159.51	Promoter (<=1kb)	1	10355703	10356482	780	2	AT1G29640.1	0	protein_coding	Protein of unknown function, DUF584	.
AT1G29660	Chr1	10364107	10365959	1853	*	MACS_peak_344	81.93	Distal Intergenic	1	10371839	10373766	1928	1	AT1G29660.1	-5880	protein_coding	GDSL-like Lipase/Acylhydrolase superfamily protein	.
AT1G29980	Chr1	10503303	10506425	3123	*	MACS_peak_345	75.51	Promoter (<=1kb)	1	10503278	10506117	2840	2	AT1G29980.1	0	protein_coding	Protein of unknown function, DUF642	.
AT1G30040	Chr1	10536834	10539584	2751	*	MACS_peak_346	148.46	Promoter (<=1kb)	1	10537648	10539188	1541	1	AT1G30040.2	0	protein_coding	gibberellin 2-oxidase	Encodes a gibberellin 2-oxidase that acts on C-19 gibberellins. AtGA2OX2 expression is responsive to cytokinin and KNOX activities.
AT1G30100	Chr1	10570852	10573790	2939	*	MACS_peak_347	110.49	Promoter (<=1kb)	1	10571340	10573365	2026	1	AT1G30100.1	0	protein_coding	nine-cis-epoxycarotenoid dioxygenase 5	Encodes 9-cis-epoxycarotenoid dioxygenase, a key enzyme in the biosynthesis of abscisic acid. The expression of this gene increases during the first 6h of imbibition.
AT1G30280	Chr1	10663245	10665020	1776	*	MACS_peak_348	55.14	Promoter (<=1kb)	1	10662663	10664668	2006	2	AT1G30280.1	0	protein_coding	Chaperone DnaJ-domain superfamily protein	.
AT1G30320	Chr1	10684511	10686325	1815	*	MACS_peak_349	58.13	3' UTR	1	10680246	10682954	2709	1	AT1G30320.1	4265	protein_coding	Remorin family protein	.
AT1G30330	Chr1	10690368	10693820	3453	*	MACS_peak_350	74.84	Promoter (<=1kb)	1	10685822	10690838	5017	2	AT1G30330.1	0	protein_coding	auxin response factor 6	Encodes a member of the auxin response factor family. Mediates auxin response via expression of auxin regulated genes. Acts redundantly with ARF8 to control stamen elongation and flower maturation. Expression of ARF6 is controlled by miR167.
AT1G30440	Chr1	10757365	10759566	2202	*	MACS_peak_351	60.7	Promoter (<=1kb)	1	10759475	10762394	2920	1	AT1G30440.1	0	protein_coding	Phototropic-responsive NPH3 family protein	.
AT1G30700	Chr1	10891746	10893874	2129	*	MACS_peak_352	57.16	Promoter (<=1kb)	1	10892570	10894572	2003	1	AT1G30700.1	0	protein_coding	FAD-binding Berberine family protein	.
AT1G30720	Chr1	10897073	10899259	2187	*	MACS_peak_353	130.99	Promoter (<=1kb)	1	10898172	10899912	1741	1	AT1G30720.1	0	protein_coding	FAD-binding Berberine family protein	.
AT1G30730	Chr1	10899547	10901923	2377	*	MACS_peak_354	124.88	Promoter (<=1kb)	1	10900854	10902534	1681	1	AT1G30730.1	0	protein_coding	FAD-binding Berberine family protein	.
AT1G30740	Chr1	10902256	10904507	2252	*	MACS_peak_355	87.78	Promoter (<=1kb)	1	10903029	10904630	1602	1	AT1G30740.1	0	protein_coding	FAD-binding Berberine family protein	.
AT1G30825	Chr1	10957610	10960519	2910	*	MACS_peak_356	127.9	Promoter (<=1kb)	1	10960941	10963182	2242	1	AT1G30825.1	-422	protein_coding	Arp2/3 complex, 34 kD subunit p34-Arc	Involved in trichome maturation. mutant displays enlarged trichomes
AT1G30840	Chr1	10974212	10976239	2028	*	MACS_peak_357	91.21	Promoter (<=1kb)	1	10974445	10976298	1854	1	AT1G30840.2	0	protein_coding	purine permease 4	Member of a family of proteins related to PUP1, a purine transporter. May be involved in the transport of purine and purine derivatives such as cytokinins, across the plasma membrane.
AT1G31040	Chr1	11070733	11072906	2174	*	MACS_peak_358	97.19	Promoter (<=1kb)	1	11069793	11072291	2499	2	AT1G31040.1	0	protein_coding	PLATZ transcription factor family protein	.
AT1G31173	Chr1	11135723	11138483	2761	*	MACS_peak_359	79.33	Promoter (<=1kb)	1	11137365	11138969	1605	1	AT1G31173.1	0	mirna	MIR167D; miRNA	Encodes a microRNA that targets ARF family members ARF6 and ARF8. MicroRNAs are regulatory RNAs with a mature length of ~21-nucleotides that are processed from hairpin precursors by Dicer-like enzymes. MicroRNAs can negatively regulate gene expression by attenuating translation or by directing mRNA cleavage.Mature sequence: UGAAGCUGCCAGCAUGAUCUGG
AT1G31290	Chr1	11187630	11189718	2089	*	MACS_peak_360	75.24	Promoter (<=1kb)	1	11188293	11192317	4025	1	AT1G31290.1	0	protein_coding	ARGONAUTE 3	.
AT1G31310	Chr1	11196095	11201718	5624	*	MACS_peak_361	229.82	Promoter (<=1kb)	1	11198353	11200141	1789	2	AT1G31310.1	0	protein_coding	hydroxyproline-rich glycoprotein family protein	.
AT1G32190	Chr1	11594893	11596407	1515	*	MACS_peak_362	80.98	Promoter (<=1kb)	1	11592955	11595982	3028	2	AT1G32190.1	0	protein_coding	alpha/beta-Hydrolases superfamily protein	.
AT1G32240	Chr1	11619744	11623089	3346	*	MACS_peak_363	75.01	Downstream (2-3kb)	1	11625700	11630626	4927	2	AT1G32240.1	7537	protein_coding	Homeodomain-like superfamily protein	Encodes a member of the KANADI family of putative transcription factors. Together with KAN1, this gene appears to be involved in the development of the carpel and the outer integument of the ovule.Along with KAN1 and KAN4 appears to regulate the proper localization of PIN1 in early embryogenesis.
AT1G32550	Chr1	11773983	11775484	1502	*	MACS_peak_364	62.83	Promoter (<=1kb)	1	11771766	11774187	2422	2	AT1G32550.1	0	protein_coding	2Fe-2S ferredoxin-like superfamily protein	Encodes FdC2, a ferredoxin protein capable of alternative electron partitioning. FdC1 level increases in conditions of acceptor limitation at PSI.
AT1G32860	Chr1	11907132	11909496	2365	*	MACS_peak_365	52.07	Promoter (<=1kb)	1	11907109	11908928	1820	2	AT1G32860.1	0	protein_coding	Glycosyl hydrolase superfamily protein	.
AT1G32900	Chr1	11923101	11926162	3062	*	MACS_peak_366	80.85	Promoter (<=1kb)	1	11920390	11923766	3377	2	AT1G32900.1	0	protein_coding	UDP-Glycosyltransferase superfamily protein	.
AT1G33102	Chr1	12001867	12003349	1483	*	MACS_peak_367	58.55	Promoter (<=1kb)	1	12002333	12002877	545	2	AT1G33102.1	0	protein_coding	.	.
AT1G33110	Chr1	12004017	12006402	2386	*	MACS_peak_368	62.47	Promoter (<=1kb)	1	12004927	12008818	3892	1	AT1G33110.2	0	protein_coding	MATE efflux family protein	.
AT1G33240	Chr1	12055769	12057655	1887	*	MACS_peak_369	74.84	Promoter (1-2kb)	1	12051471	12054546	3076	2	AT1G33240.1	-1223	protein_coding	GT-2-like 1	Encodes a plant transcriptional activator that contains two separate, but similar, trihelix DNA-binding domains, similar to GT-2. Gene is expressed in all aerial parts of the plant, with higher level of expression in siliques. At-GTL2 was thought to be a duplicated copy of this gene but is likely to be a cloning artefact, the result of a chimeric clone. Regulates ploidy-dependent cell growth in t…
AT1G33760	Chr1	12237444	12240213	2770	*	MACS_peak_370	93.33	Promoter (<=1kb)	1	12237878	12238598	721	1	AT1G33760.1	0	protein_coding	Integrase-type DNA-binding superfamily protein	encodes a member of the DREB subfamily A-4 of ERF/AP2 transcription factor family. The protein contains one AP2 domain. There are 17 members in this subfamily including TINY.
AT1G35210	Chr1	12896164	12898023	1860	*	MACS_peak_371	81.55	Promoter (<=1kb)	1	12896652	12897402	751	2	AT1G35210.1	0	protein_coding	.	.
AT1G35560	Chr1	13115115	13118345	3231	*	MACS_peak_372	232.81	Promoter (<=1kb)	1	13115826	13117235	1410	2	AT1G35560.1	0	protein_coding	TCP family transcription factor	Encodes a member of the TCP-P subfamily that is involved in flowering time control and plant development. Mutants present an early flowering phenotype.
AT1G35830	Chr1	13320512	13322979	2468	*	MACS_peak_373	252.73	Promoter (<=1kb)	1	13321214	13322122	909	2	AT1G35830.1	0	protein_coding	VQ motif-containing protein	.
AT1G36060	Chr1	13454108	13455883	1776	*	MACS_peak_374	69.97	5' UTR	1	13454496	13456331	1836	2	AT1G36060.1	448	protein_coding	Integrase-type DNA-binding superfamily protein	encodes a member of the DREB subfamily A-6 of ERF/AP2 transcription factor family. The protein contains one AP2 domain. There are 8 members in this subfamily including RAP2.4.
AT1G41830	Chr1	15606152	15608196	2045	*	MACS_peak_375	53.34	Promoter (<=1kb)	1	15603617	15607966	4350	2	AT1G41830.1	0	protein_coding	SKU5-similar 6	.
AT1G42990	Chr1	16137021	16138586	1566	*	MACS_peak_376	63.09	Promoter (<=1kb)	1	16135852	16137463	1612	2	AT1G42990.1	0	protein_coding	basic region/leucine zipper motif 60	bZIP60 consists of a bZIP DNA binding domain followed by a putative transmembrane domain. bZIP60 mRNA is upregulated by the addition of ER stress inducers, tunicamycin (inhibitor of N-linked glycosylation), DTT (inhibitor of disulfide bond formation) and azetin-2-carboxylate (proline analog perturbing protein structure). Upon ER stress, bZIP60 mRNA is spliced by IRE1A and IRE1B to produce bZIP60-…
AT1G43600	Chr1	16416005	16418386	2382	*	MACS_peak_377	81.53	Exon (AT1G43600.1/AT1G43600, exon 1 of 1)	1	16415357	16416022	666	1	AT1G43600.1	648	protein_coding	Haloacid dehalogenase-like hydrolase (HAD) superfamily protein	.
AT1G44760	Chr1	16896365	16898984	2620	*	MACS_peak_378	121.99	Promoter (<=1kb)	1	16896686	16898612	1927	2	AT1G44760.1	0	protein_coding	Adenine nucleotide alpha hydrolases-like superfamily protein	.
AT1G46264	Chr1	17218392	17220519	2128	*	MACS_peak_379	180.38	Distal Intergenic	1	17224842	17226280	1439	1	AT1G46264.1	-4323	protein_coding	heat shock transcription factor B4	Encodes SCHIZORIZA, a member of Heat Shock Transcription Factor (Hsf) family. Functions as a nuclear factor regulating asymmetry of stem cell divisions.
AT1G47560	Chr1	17464110	17465905	1796	*	MACS_peak_380	153.38	Promoter (<=1kb)	1	17466751	17473294	6544	1	AT1G47560.1	-846	protein_coding	exocyst complex component sec3B	Encodes a member of the exocyst complex gene family. The exocyst is a protein complex involved in tethering vesicles to the plasma membrane during regulated or polarized secretion.
AT1G47860	Chr1	17627242	17629513	2272	*	MACS_peak_381	152.94	Exon (AT1G47860.1/AT1G47860, exon 1 of 1)	1	17620677	17630270	9594	2	AT1G47860.1	757	transposable_element_gene	transposable element gene	transposable element gene
AT1G47890	Chr1	17643257	17645451	2195	*	MACS_peak_382	90.68	Promoter (<=1kb)	1	17643976	17647035	3060	1	AT1G47890.1	0	protein_coding	receptor like protein 7	.
AT1G47990	Chr1	17698032	17700879	2848	*	MACS_peak_383	142.58	Promoter (<=1kb)	1	17698655	17700834	2180	1	AT1G47990.1	0	protein_coding	gibberellin 2-oxidase 4	Encodes a gibberellin 2-oxidase that acts on C19 gibberellins. AtGA2OX4 expression is responsive to cytokinin and KNOX activities.
AT1G48100	Chr1	17766096	17769985	3890	*	MACS_peak_384	108.29	Promoter (<=1kb)	1	17766874	17769951	3078	1	AT1G48100.1	0	protein_coding	Pectin lyase-like superfamily protein	.
AT1G48280	Chr1	17834015	17835762	1748	*	MACS_peak_385	56.24	Promoter (<=1kb)	1	17835088	17837717	2630	1	AT1G48280.1	0	protein_coding	hydroxyproline-rich glycoprotein family protein	.
AT1G48330	Chr1	17863211	17864757	1547	*	MACS_peak_386	65.83	Promoter (<=1kb)	1	17863837	17864386	550	1	AT1G48330.1	0	protein_coding	.	.
AT1G48410	Chr1	17892017	17893679	1663	*	MACS_peak_387	50.36	Promoter (<=1kb)	1	17885633	17892596	6964	2	AT1G48410.3	0	protein_coding	Stabilizer of iron transporter SufD / Polynucleotidyl transferase	Encodes an RNA Slicer that selectively recruits microRNAs and siRNAs. There is currently no evidence that AGO1 Slicer is in a high molecular weight RNA-induced silencing complex (RISC). Mutants are defective in post-transcriptional gene silencing and have pleiotropic developmental and morphological defects. Through its action on the regulation of ARF17 expression, the protein regulates genes invo…
AT1G48953	Chr1	18111166	18113393	2228	*	MACS_peak_388	64.24	Promoter (<=1kb)	1	18111090	18111380	291	2	AT1G48953.1	0	protein_coding	.	.
AT1G49000	Chr1	18122784	18125947	3164	*	MACS_peak_389	158.05	Promoter (<=1kb)	1	18123459	18124165	707	2	AT1G49000.1	0	protein_coding	.	.
AT1G49010	Chr1	18131951	18133623	1673	*	MACS_peak_390	86.51	Promoter (<=1kb)	1	18132645	18133925	1281	1	AT1G49010.1	0	protein_coding	Duplicated homeodomain-like superfamily protein	.
AT1G49130	Chr1	18175005	18176952	1948	*	MACS_peak_391	82.27	Promoter (<=1kb)	1	18174740	18175964	1225	2	AT1G49130.1	0	protein_coding	B-box type zinc finger protein with CCT domain	.
AT1G49200	Chr1	18197482	18198754	1273	*	MACS_peak_392	70.07	Promoter (<=1kb)	1	18198227	18199168	942	1	AT1G49200.1	0	protein_coding	RING/U-box superfamily protein	.
AT1G49200	Chr1	18198779	18199872	1094	*	MACS_peak_393	69.5	3' UTR	1	18198227	18199168	942	1	AT1G49200.1	552	protein_coding	RING/U-box superfamily protein	.
AT1G49330	Chr1	18249202	18252486	3285	*	MACS_peak_394	367.56	Promoter (<=1kb)	1	18250043	18251038	996	1	AT1G49330.1	0	protein_coding	hydroxyproline-rich glycoprotein family protein	.
AT1G49450	Chr1	18304578	18307939	3362	*	MACS_peak_395	244.92	Promoter (<=1kb)	1	18305541	18307557	2017	1	AT1G49450.1	0	protein_coding	Transducin/WD40 repeat-like superfamily protein	.
AT1G49500	Chr1	18321307	18324267	2961	*	MACS_peak_396	147.28	Promoter (<=1kb)	1	18321295	18322284	990	2	AT1G49500.1	0	protein_coding	.	.
AT1G49780	Chr1	18430007	18433471	3465	*	MACS_peak_397	74.51	Promoter (<=1kb)	1	18428906	18430319	1414	2	AT1G49780.1	0	protein_coding	plant U-box 26	.
AT1G50040	Chr1	18541689	18544502	2814	*	MACS_peak_398	86.5	Promoter (<=1kb)	1	18542130	18543948	1819	1	AT1G50040.1	0	protein_coding	Protein of unknown function (DUF1005)	.
AT1G50280	Chr1	18624186	18626956	2771	*	MACS_peak_399	74.33	Promoter (<=1kb)	1	18623698	18626395	2698	2	AT1G50280.1	0	protein_coding	Phototropic-responsive NPH3 family protein	.
AT1G50420	Chr1	18679348	18681869	2522	*	MACS_peak_400	127.67	Promoter (<=1kb)	1	18677926	18680117	2192	2	AT1G50420.1	0	protein_coding	scarecrow-like 3	Encodes a scarecrow-like protein (SCL3) Putative transcription factors interacting with the gene product of VHA-B1 (vacuolar ATPase subunit B1; as shown through yeast two-hybrid assay).
AT1G51170	Chr1	18953292	18955278	1987	*	MACS_peak_401	62.52	Promoter (<=1kb)	1	18953458	18954892	1435	2	AT1G51170.1	0	protein_coding	Protein kinase superfamily protein	Encodes an active AGC VIII protein kinase that interacts with the putative transcription factor ATS and regulates planar growth during integument development in the ovule. Mutants exhibit ectopic growth in filaments and petals, as well as aberrant embryogenesis.
AT1G51520	Chr1	19104875	19107143	2269	*	MACS_peak_402	62.57	Promoter (<=1kb)	1	19106687	19109587	2901	1	AT1G51520.1	0	protein_coding	RNA-binding (RRM/RBD/RNP motifs) family protein	.
AT1G51700	Chr1	19173676	19175958	2283	*	MACS_peak_403	61.87	Promoter (<=1kb)	1	19174070	19175189	1120	1	AT1G51700.1	0	protein_coding	DOF zinc finger protein 1	Encodes dof zinc finger protein (adof1).
AT1G52200	Chr1	19441835	19444263	2429	*	MACS_peak_404	74.57	Promoter (<=1kb)	1	19442068	19443529	1462	2	AT1G52200.1	0	protein_coding	PLAC8 family protein	.
AT1G52615	Chr1	19600091	19603203	3113	*	MACS_peak_405	144.12	Promoter (<=1kb)	1	19600531	19602345	1815	2	AT1G52615.1	0	other_rna	other RNA	other RNA
AT1G52770	Chr1	19655524	19657193	1670	*	MACS_peak_406	86.69	Promoter (<=1kb)	1	19655839	19657734	1896	1	AT1G52770.1	0	protein_coding	Phototropic-responsive NPH3 family protein	.
AT1G52790	Chr1	19663019	19664865	1847	*	MACS_peak_407	71.63	Promoter (<=1kb)	1	19662194	19663301	1108	2	AT1G52790.1	0	protein_coding	2-oxoglutarate (2OG) and Fe(II)-dependent oxygenase superfamily protein	encodes a putative oxidoreductase, 2OG-Fe(II) oxygenase family protein, similar to GS-AOP loci (GI:16118889, GI:16118887, GI:16118891, GI:16118893); contains PF03171 2OG-Fe(II) oxygenase superfamily domain
AT1G53080	Chr1	19780853	19784238	3386	*	MACS_peak_408	504.48	Promoter (<=1kb)	1	19781368	19782219	852	1	AT1G53080.1	0	protein_coding	Legume lectin family protein	.
AT1G53163	Chr1	19811663	19813696	2034	*	MACS_peak_409	117.83	Promoter (<=1kb)	1	19812262	19813286	1025	1	AT1G53163.1	0	protein_coding	.	.
AT1G53170	Chr1	19819701	19822720	3020	*	MACS_peak_410	131.37	Promoter (<=1kb)	1	19821337	19822252	916	2	AT1G53170.1	0	protein_coding	ethylene response factor 8	encodes a member of the ERF (ethylene response factor) subfamily B-1 of ERF/AP2 transcription factor family (ATERF-8). The protein contains one AP2 domain. There are 15 members in this subfamily including ATERF-3, ATERF-4, ATERF-7, and leafy petiole.
AT1G53325	Chr1	19895397	19896794	1398	*	MACS_peak_411	68.45	Promoter (<=1kb)	1	19895227	19895733	507	2	AT1G53325.1	0	protein_coding	F-box associated ubiquitination effector family protein	.
AT1G53340	Chr1	19900781	19904347	3567	*	MACS_peak_412	111.01	Promoter (<=1kb)	1	19898928	19900931	2004	2	AT1G53340.1	0	protein_coding	Cysteine/Histidine-rich C1 domain family protein	.
AT1G53620	Chr1	20012245	20014390	2146	*	MACS_peak_413	62.99	Promoter (<=1kb)	1	20011429	20011925	497	2	AT1G53620.1	-320	protein_coding	.	.
AT1G53700	Chr1	20046156	20050559	4404	*	MACS_peak_414	193.19	Promoter (<=1kb)	1	20048586	20050115	1530	1	AT1G53700.1	0	protein_coding	WAG 1	The WAG1 and its homolog, WAG2 each encodes a protein-serine/threonine kinase that are nearly 70% identical to PsPK3 protein. All three together with CsPK3 belong to PsPK3-type kinases. At the N-terminus, all four possess a serine/threonine-rich domain. They are closely related to Arabidopsis kinases PINOID. wag1/wag2 double mutants exhibit a pronounced wavy root phenotype when grown vertically o…
AT1G53860	Chr1	20107418	20109989	2572	*	MACS_peak_415	73.05	Promoter (<=1kb)	1	20107107	20109511	2405	2	AT1G53860.1	0	protein_coding	Remorin family protein	.
AT1G54120	Chr1	20205739	20207940	2202	*	MACS_peak_416	142.24	Promoter (<=1kb)	1	20207020	20207540	521	1	AT1G54120.1	0	protein_coding	.	.
AT1G54130	Chr1	20209035	20211009	1975	*	MACS_peak_417	103.34	Promoter (<=1kb)	1	20210873	20213942	3070	1	AT1G54130.1	0	protein_coding	RELA/SPOT homolog 3	.
AT1G54200	Chr1	20234923	20237671	2749	*	MACS_peak_418	370.72	Promoter (<=1kb)	1	20235712	20237065	1354	1	AT1G54200.1	0	protein_coding	.	.
AT1G54330	Chr1	20280459	20283532	3074	*	MACS_peak_419	129.87	Promoter (<=1kb)	1	20279567	20280952	1386	2	AT1G54330.1	0	protein_coding	NAC domain containing protein 20	.
AT1G54740	Chr1	20430003	20432845	2843	*	MACS_peak_420	81.31	Promoter (<=1kb)	1	20430769	20431986	1218	1	AT1G54740.1	0	protein_coding	Protein of unknown function (DUF3049)	.
AT1G55110	Chr1	20560290	20564290	4001	*	MACS_peak_421	125.5	Promoter (<=1kb)	1	20560284	20563171	2888	2	AT1G55110.1	0	protein_coding	indeterminate(ID)-domain 7	.
AT1G55120	Chr1	20564665	20567731	3067	*	MACS_peak_422	104.35	Promoter (<=1kb)	1	20566030	20569286	3257	1	AT1G55120.3	0	protein_coding	beta-fructofuranosidase 5	Encodes a protein with fructan exohydrolase (FEH) activity acting on levan-type fructans (6-FEH, levanase). The enzyme does not have invertase activity.
AT1G55210	Chr1	20597256	20600300	3045	*	MACS_peak_423	177.67	Promoter (<=1kb)	1	20597790	20598675	886	2	AT1G55210.2	0	protein_coding	Disease resistance-responsive (dirigent-like protein) family protein	.
AT1G55230	Chr1	20602839	20604652	1814	*	MACS_peak_424	68.11	5' UTR	1	20602819	20603924	1106	1	AT1G55230.1	20	protein_coding	Family of unknown function (DUF716)	.
AT1G55450	Chr1	20706182	20707600	1419	*	MACS_peak_425	67.27	Promoter (<=1kb)	1	20704918	20706890	1973	2	AT1G55450.1	0	protein_coding	S-adenosyl-L-methionine-dependent methyltransferases superfamily protein	.
AT1G55550	Chr1	20748236	20749992	1757	*	MACS_peak_426	60.73	Promoter (<=1kb)	1	20748915	20753079	4165	1	AT1G55550.1	0	protein_coding	P-loop containing nucleoside triphosphate hydrolases superfamily protein	.
AT1G55580	Chr1	20762999	20765156	2158	*	MACS_peak_427	72.04	Promoter (<=1kb)	1	20764011	20765752	1742	1	AT1G55580.1	0	protein_coding	GRAS family transcription factor	Encodes a member of the GRAS family of putative transcriptional regulators. It is involved in the initiation of axillary meristems during both the vegetative and reproductive growth phases and functions upstream of REV and AXR1 in the regulation of shoot branching.
AT1G55690	Chr1	20811885	20815763	3879	*	MACS_peak_428	98.05	Promoter (<=1kb)	1	20808261	20812840	4580	2	AT1G55690.3	0	protein_coding	Sec14p-like phosphatidylinositol transfer family protein	.
AT1G55910	Chr1	20905382	20907543	2162	*	MACS_peak_429	111.88	Promoter (<=1kb)	1	20906134	20907413	1280	1	AT1G55910.1	0	protein_coding	zinc transporter 11 precursor	member of Putative zinc transporter ZIP2 - like family
AT1G55920	Chr1	20910760	20913423	2664	*	MACS_peak_430	83.47	Promoter (<=1kb)	1	20912116	20913447	1332	1	AT1G55920.1	0	protein_coding	serine acetyltransferase 2;1	Encodes a chloroplast/cytosol localized serine O-acetyltransferase involved in sulfur assimilation and cysteine biosynthesis. Expressed in the vascular system.
AT1G56010	Chr1	20947801	20951250	3450	*	MACS_peak_431	136.76	Promoter (<=1kb)	1	20946571	20948040	1470	2	AT1G56010.1	0	protein_coding	NAC domain containing protein 1	Encodes a transcription factor involved in shoot apical meristem formation and auxin-mediated lateral root formation. The gene is thought not to be involved in stress responses (NaCl, auxins, ethylene). NAC1 (NAC1)
AT1G56020	Chr1	20951444	20953224	1781	*	MACS_peak_432	51.23	Promoter (<=1kb)	1	20952144	20953547	1404	1	AT1G56020.1	0	protein_coding	.	.
AT1G56140	Chr1	21007349	21008675	1327	*	MACS_peak_433	61.3	Promoter (<=1kb)	1	21001574	21007809	6236	2	AT1G56140.1	0	protein_coding	Leucine-rich repeat transmembrane protein kinase	.
AT1G56150	Chr1	21015907	21018632	2726	*	MACS_peak_434	148.07	Promoter (<=1kb)	1	21017385	21017939	555	1	AT1G56150.1	0	protein_coding	SAUR-like auxin-responsive protein family	.
AT1G56210	Chr1	21035374	21037500	2127	*	MACS_peak_435	116.94	Promoter (<=1kb)	1	21035618	21037211	1594	1	AT1G56210.1	0	protein_coding	Heavy metal transport/detoxification superfamily protein	.
AT1G56220	Chr1	21042560	21045372	2813	*	MACS_peak_436	96.29	Promoter (<=1kb)	1	21043348	21044738	1391	1	AT1G56220.1	0	protein_coding	Dormancy/auxin associated family protein	.
AT1G56430	Chr1	21132899	21134738	1840	*	MACS_peak_437	99.57	Distal Intergenic	1	21136944	21138087	1144	1	AT1G56430.1	-2206	protein_coding	nicotianamine synthase 4	Encodes a protein with nicotianamine synthase activity.
AT1G56550	Chr1	21186466	21188688	2223	*	MACS_peak_438	159.71	Promoter (<=1kb)	1	21185662	21188369	2708	2	AT1G56550.1	0	protein_coding	RhamnoGalacturonan speci&#64257;c Xylosyltransferase 1	Encodes a rhamnogalacturonan II specific xylosyltransferase.
AT1G56600	Chr1	21205888	21208710	2823	*	MACS_peak_439	95.83	Promoter (<=1kb)	1	21207537	21209596	2060	1	AT1G56600.1	0	protein_coding	galactinol synthase 2	GolS2 is a galactinol synthase that catalyzes the formation of galactinol from UDP-galactose and myo-inositol. GolS2 transcript levels rise in response to methyl viologen, an oxidative damage-inducing agent. Plants over-expressing GolS2 have increased tolerance to salt, chilling, and high-light stress.
AT1G56630	Chr1	21227546	21228895	1350	*	MACS_peak_440	54.74	Promoter (<=1kb)	1	21223593	21226943	3351	2	AT1G56630.1	-603	protein_coding	alpha/beta-Hydrolases superfamily protein	.
AT1G56640	Chr1	21230715	21232727	2013	*	MACS_peak_441	50.14	Promoter (<=1kb)	1	21229999	21230469	471	2	AT1G56640.1	-246	pseudogene	.	.
AT1G58340	Chr1	21652705	21654871	2167	*	MACS_peak_442	86.55	Promoter (<=1kb)	1	21653008	21655439	2432	1	AT1G58340.1	0	protein_coding	MATE efflux family protein	Encodes a plant MATE (multidrug and toxic compound extrusion) transporter that is localized to the Golgi complex and small organelles and is involved in determining the rate of organ initiation. It is also involved in iron homeostasis when plants are under osmotic stress.
AT1G58350	Chr1	21660131	21661785	1655	*	MACS_peak_443	70.88	Downstream (1-2kb)	1	21662918	21667438	4521	2	AT1G58350.3	5653	protein_coding	Putative serine esterase family protein	.
AT1G58360	Chr1	21676118	21677407	1290	*	MACS_peak_444	57.83	Promoter (<=1kb)	1	21676530	21680502	3973	1	AT1G58360.1	0	protein_coding	amino acid permease 1	Encodes AAP1 (amino acid permease 1), a neutral amino acid transporter expressed in seeds. Functions in amino acid uptake into embryos.
AT1G58420	Chr1	21706389	21708710	2322	*	MACS_peak_445	89.16	Promoter (<=1kb)	1	21707379	21708118	740	1	AT1G58420.1	0	protein_coding	Uncharacterised conserved protein UCP031279	.
AT1G59590	Chr1	21886497	21889138	2642	*	MACS_peak_446	79.66	Promoter (<=1kb)	1	21887752	21888792	1041	1	AT1G59590.1	0	protein_coding	ZCF37	ZCF37 mRNA, complete cds
AT1G59740	Chr1	21967251	21968877	1627	*	MACS_peak_447	51.89	Promoter (<=1kb)	1	21968071	21972411	4341	1	AT1G59740.1	0	protein_coding	Major facilitator superfamily protein	.
AT1G59870	Chr1	22033424	22035545	2122	*	MACS_peak_448	70.16	Promoter (<=1kb)	1	22034506	22040038	5533	1	AT1G59870.1	0	protein_coding	ABC-2 and Plant PDR ABC-type transporter family protein	ATP binding cassette transporter. Localized to the plasma membrane in uninfected cells. In infected leaves, the protein concentrated at infection sites. Contributes to nonhost resistance to inappropriate pathogens that enter by direct penetration in a salicylic acid鈥揹ependent manner. Required for mlo resistance. Has Cd transporter activity (Cd2+ extrusion pump) and contributes to heavy metal resi…
AT1G59910	Chr1	22056852	22058262	1411	*	MACS_peak_449	56.92	Promoter (<=1kb)	1	22053951	22057052	3102	2	AT1G59910.1	0	protein_coding	Actin-binding FH2 (formin homology 2) family protein	.
AT1G59950	Chr1	22069890	22071316	1427	*	MACS_peak_450	51.04	Promoter (<=1kb)	1	22068033	22070588	2556	2	AT1G59950.1	0	protein_coding	NAD(P)-linked oxidoreductase superfamily protein	.
AT1G60380	Chr1	22247191	22249347	2157	*	MACS_peak_451	88.95	Promoter (<=1kb)	1	22246455	22247411	957	2	AT1G60380.1	0	protein_coding	NAC (No Apical Meristem) domain transcriptional regulator superfamily protein	.
AT1G60590	Chr1	22317786	22319907	2122	*	MACS_peak_452	54.83	Promoter (<=1kb)	1	22314170	22316970	2801	2	AT1G60590.1	-816	protein_coding	Pectin lyase-like superfamily protein	.
AT1G61260	Chr1	22593380	22595406	2027	*	MACS_peak_453	53.59	Promoter (<=1kb)	1	22593465	22595069	1605	2	AT1G61260.1	0	protein_coding	Protein of unknown function (DUF761)	.
AT1G61380	Chr1	22649080	22650699	1620	*	MACS_peak_454	57.09	Promoter (<=1kb)	1	22646072	22649521	3450	2	AT1G61380.1	0	protein_coding	S-domain-1 29	.
AT1G61800	Chr1	22821990	22823442	1453	*	MACS_peak_455	60.05	Promoter (<=1kb)	1	22824440	22826774	2335	1	AT1G61800.1	-998	protein_coding	glucose-6-phosphate/phosphate translocator 2	glucose6-Phosphate/phosphate transporter 2. Expression is upregulated in the shoot of cax1/cax3 mutant.
AT1G61930	Chr1	22892745	22894307	1563	*	MACS_peak_456	105.65	Promoter (<=1kb)	1	22893101	22893976	876	1	AT1G61930.1	0	protein_coding	Protein of unknown function, DUF584	.
AT1G62301	Chr1	23021592	23024554	2963	*	MACS_peak_457	67.06	Promoter (<=1kb)	1	23020515	23020685	171	2	AT1G62301.1	-907	protein_coding	.	.
AT1G62370	Chr1	23071755	23073714	1960	*	MACS_peak_458	127.93	Promoter (<=1kb)	1	23072575	23073189	615	1	AT1G62370.1	0	protein_coding	RING/U-box superfamily protein	.
AT1G62480	Chr1	23125596	23127280	1685	*	MACS_peak_459	74.68	Promoter (1-2kb)	1	23128705	23129759	1055	1	AT1G62480.1	-1425	protein_coding	Vacuolar calcium-binding protein-related	.
AT1G62500	Chr1	23131690	23134343	2654	*	MACS_peak_460	52.87	Promoter (<=1kb)	1	23132045	23133502	1458	1	AT1G62500.1	0	protein_coding	Bifunctional inhibitor/lipid-transfer protein/seed storage 2S albumin superfamily protein	.
AT1G62710	Chr1	23225295	23227744	2450	*	MACS_peak_461	82.18	Promoter (<=1kb)	1	23223874	23226916	3043	2	AT1G62710.1	0	protein_coding	beta vacuolar processing enzyme	Encodes a vacuolar processing enzyme belonging to a novel group of cysteine proteases that is expressed specifically in seeds and is essential for the proper processing of storage proteins.
AT1G63030	Chr1	23367025	23368922	1898	*	MACS_peak_462	85.78	Promoter (<=1kb)	1	23367407	23368410	1004	2	AT1G63030.1	0	protein_coding	Integrase-type DNA-binding superfamily protein	encodes a member of the DREB subfamily A-1 of ERF/AP2 transcription factor family (DDF2). The protein contains one AP2 domain. There are six members in this subfamily, including CBF1, CBF2, and CBF3. Overexpression of this gene results in the reduction of gibberellic acid biosynthesis. This gene is expressed in all tissues examined, but most abundantly expressed in rosette leaves and stems. Overe…
AT1G63420	Chr1	23515225	23517335	2111	*	MACS_peak_463	64.46	Promoter (<=1kb)	1	23515874	23518910	3037	1	AT1G63420.1	0	protein_coding	Arabidopsis thaliana protein of unknown function (DUF821)	.
AT1G63650	Chr1	23599215	23601320	2106	*	MACS_peak_464	59.99	Promoter (<=1kb)	1	23599413	23602902	3490	1	AT1G63650.3	0	protein_coding	basic helix-loop-helix (bHLH) DNA-binding superfamily protein	Mutant has reduced trichomes, anthocyanin, and seed coat mucilage and abnormally patterned stomates. Encodes a bHLH Transcription Factor 1. The protein is functionally redundant with GL3 and TT8 and interacts with TTG1, the myb proteins GL1, PAP1 and 2, CPC and TRY, and it will form heterodimers with GL3. Expression in N (non-hair cell forming) cell layers is negatively regulated by WER. Expressi…
AT1G63710	Chr1	23631265	23634996	3732	*	MACS_peak_465	229.3	Promoter (<=1kb)	1	23632178	23633942	1765	2	AT1G63710.1	0	protein_coding	cytochrome P450, family 86, subfamily A, polypeptide 7	Encodes a member of the CYP86A subfamily of cytochrome p450 genes. Expressed at highest level in mature stems and flowers.
AT1G63750	Chr1	23649627	23651638	2012	*	MACS_peak_466	65.92	Promoter (<=1kb)	1	23650848	23655359	4512	1	AT1G63750.2	0	protein_coding	Disease resistance protein (TIR-NBS-LRR class) family	.
AT1G63880	Chr1	23715517	23717157	1641	*	MACS_peak_467	55.31	Promoter (<=1kb)	1	23712276	23716124	3849	2	AT1G63880.1	0	protein_coding	Disease resistance protein (TIR-NBS-LRR class) family	Encodes a TIR-NBS-LRR class of disease resistance protein effective against Leptosphaeria maculans.
AT1G63930	Chr1	23727216	23729722	2507	*	MACS_peak_468	101.01	Promoter (<=1kb)	1	23727891	23729333	1443	1	AT1G63930.1	0	protein_coding	from the Czech 'roh' meaning 'corner'	.
AT1G64080	Chr1	23784592	23788258	3667	*	MACS_peak_469	84.2	Promoter (<=1kb)	1	23785021	23786800	1780	2	AT1G64080.1	0	protein_coding	.	Encodes a member of the MAKR (MEMBRANE-ASSOCIATED KINASE REGULATOR) gene family. MAKRs have putative kinase interacting motifs and membrane localization signals. Known members include: AT5G26230 (MAKR1), AT1G64080 (MAKR2), AT2G37380 (MAKR3), AT2G39370 (MAKR4), AT5G52870 (MAKR5) and AT5G52900 (MAKR6).
AT1G64380	Chr1	23889942	23892708	2767	*	MACS_peak_470	103.55	Promoter (<=1kb)	1	23890646	23892173	1528	2	AT1G64380.1	0	protein_coding	Integrase-type DNA-binding superfamily protein	encodes a member of the DREB subfamily A-6 of ERF/AP2 transcription factor family. The protein contains one AP2 domain. There are 8 members in this subfamily including RAP2.4.
AT1G64380	Chr1	23893155	23896729	3575	*	MACS_peak_471	120.42	Promoter (<=1kb)	1	23890646	23892173	1528	2	AT1G64380.1	-982	protein_coding	Integrase-type DNA-binding superfamily protein	encodes a member of the DREB subfamily A-6 of ERF/AP2 transcription factor family. The protein contains one AP2 domain. There are 8 members in this subfamily including RAP2.4.
AT1G64385	Chr1	23896793	23899656	2864	*	MACS_peak_472	75.16	Promoter (<=1kb)	1	23900035	23902281	2247	1	AT1G64385.1	-379	protein_coding	.	.
AT1G64490	Chr1	23951819	23954630	2812	*	MACS_peak_473	239.38	Promoter (<=1kb)	1	23952133	23952713	581	1	AT1G64490.1	0	protein_coding	DEK, chromatin associated protein	.
AT1G64618	Chr1	24005040	24008016	2977	*	MACS_peak_474	146.34	Promoter (<=1kb)	1	24005900	24006393	494	1	AT1G64618.1	0	other_rna	other RNA	other RNA
AT1G64660	Chr1	24027892	24030944	3053	*	MACS_peak_475	267.06	Promoter (<=1kb)	1	24028918	24030780	1863	1	AT1G64660.1	0	protein_coding	methionine gamma-lyase	Encodes a functional methionine gamma-lyase, a cytosolic enzyme catalyzes the degradation of methionine into methanethiol, alpha-ketobutyrate and ammonia. The catabolism of excess methionine is important to methionine homeostasis.
AT1G64680	Chr1	24034080	24036960	2881	*	MACS_peak_476	93.18	Promoter (<=1kb)	1	24036021	24037401	1381	1	AT1G64680.1	0	protein_coding	.	.
AT1G64710	Chr1	24042950	24045221	2272	*	MACS_peak_477	67.2	Promoter (<=1kb)	1	24044545	24046552	2008	1	AT1G64710.1	0	protein_coding	GroES-like zinc-binding dehydrogenase family protein	.
AT1G64780	Chr1	24060372	24063162	2791	*	MACS_peak_478	297.89	Promoter (<=1kb)	1	24060770	24062630	1861	2	AT1G64780.1	0	protein_coding	ammonium transporter 1;2	encodes an ammonium transporter protein believed to act as a high affinity transporter. It is expressed in the root, primarily in endodermal and cortical cells, and contributes to ammonium uptake in the root.
AT1G64900	Chr1	24112488	24115879	3392	*	MACS_peak_479	137.67	Promoter (<=1kb)	1	24113215	24114984	1770	1	AT1G64900.1	0	protein_coding	cytochrome P450, family 89, subfamily A, polypeptide 2	Encodes cytochrome P450 (CYP89A2).
AT1G64970	Chr1	24135217	24137006	1790	*	MACS_peak_480	85.4	Promoter (<=1kb)	1	24134085	24136109	2025	2	AT1G64970.1	0	protein_coding	gamma-tocopherol methyltransferase	gamma-tocopherol methyltransferase (g-TMT) mRNA, nuclear; mutant has Deficient in alpha and beta tocopherol; Accumulates gamma tocopherol in leaves
AT1G65060	Chr1	24167913	24172019	4107	*	MACS_peak_481	252.08	Promoter (<=1kb)	1	24167202	24171502	4301	2	AT1G65060.1	0	protein_coding	4-coumarate:CoA ligase 3	encodes an isoform of 4-coumarate:CoA ligase (4CL), which is involved in the last step of the general phenylpropanoid pathway. mRNA levels are not induced in response to wounding or to fungal infection by P. parasitica. mRNA is expressed in flowers, to a lesser degree in mature leaves and siliques and marginally in seedling roots and bolting stems of mature plants. The catalytic efficiency was in…
AT1G65486	Chr1	24348053	24350785	2733	*	MACS_peak_482	85.25	Promoter (<=1kb)	1	24349523	24350180	658	1	AT1G65486.1	0	protein_coding	.	.
AT1G65490	Chr1	24354154	24358280	4127	*	MACS_peak_483	154.56	Promoter (<=1kb)	1	24354771	24355351	581	1	AT1G65490.1	0	protein_coding	.	.
AT1G65730	Chr1	24441544	24444097	2554	*	MACS_peak_484	120.17	Promoter (<=1kb)	1	24442504	24446291	3788	1	AT1G65730.1	0	protein_coding	YELLOW STRIPE like 7	Arabidopsis thaliana metal-nicotianamine transporter YSL4
AT1G65790	Chr1	24469186	24470653	1468	*	MACS_peak_485	59.29	Exon (AT1G65790.1/AT1G65790, exon 1 of 7)	1	24468932	24472329	3398	1	AT1G65790.1	254	protein_coding	receptor kinase 1	An alternatively spliced gene that encodes a functional transmembrane receptor serine/threonine kinase, alternate form may not have transmembrane domain.
AT1G65845	Chr1	24492840	24495523	2684	*	MACS_peak_486	79.68	Promoter (<=1kb)	1	24493174	24493798	625	2	AT1G65845.1	0	protein_coding	.	.
AT1G65860	Chr1	24501784	24504718	2935	*	MACS_peak_487	270.31	Promoter (<=1kb)	1	24499066	24502745	3680	2	AT1G65860.1	0	protein_coding	flavin-monooxygenase glucosinolate S-oxygenase 1	belongs to the flavin-monooxygenase (FMO) family, encodes a glucosinolate S-oxygenase that catalyzes the conversion of methylthioalkyl glucosinolates to methylsulfinylalkyl glucosinolates
AT1G66140	Chr1	24619798	24622540	2743	*	MACS_peak_488	120.67	Promoter (<=1kb)	1	24619837	24622004	2168	2	AT1G66140.1	0	protein_coding	zinc finger protein 4	Encodes a zinc finger protein containing only a single zinc finger.
AT1G66180	Chr1	24646876	24649091	2216	*	MACS_peak_489	55.68	Promoter (<=1kb)	1	24647188	24648813	1626	1	AT1G66180.1	0	protein_coding	Eukaryotic aspartyl protease family protein	The gene encodes a putative aspartyl protease (ASP). Its expression is induced in response to light and ascorbate.
AT1G66190	Chr1	24653016	24654836	1821	*	MACS_peak_490	72.93	Promoter (<=1kb)	1	24652795	24653938	1144	2	AT1G66190.1	0	protein_coding	.	.
AT1G66230	Chr1	24676472	24678767	2296	*	MACS_peak_491	173.68	Promoter (<=1kb)	1	24677154	24678415	1262	1	AT1G66230.1	0	protein_coding	myb domain protein 20	Encodes a putative transcription factor (MYB20).
AT1G66250	Chr1	24692106	24693698	1593	*	MACS_peak_492	79.81	Promoter (<=1kb)	1	24692894	24695515	2622	1	AT1G66250.1	0	protein_coding	O-Glycosyl hydrolases family 17 protein	.
AT1G66600	Chr1	24847298	24848899	1602	*	MACS_peak_493	57.93	Promoter (<=1kb)	1	24848320	24849364	1045	1	AT1G66600.1	0	protein_coding	ABA overly sensitive mutant 3	A member of WRKY Transcription Factor; Group III. Involved in the regulation of plant responses to ABA and drought stress.
AT1G66700	Chr1	24876212	24878465	2254	*	MACS_peak_494	115.01	Promoter (1-2kb)	1	24873291	24874758	1468	2	AT1G66700.1	-1454	protein_coding	S-adenosyl-L-methionine-dependent methyltransferases superfamily protein	A member of the Arabidopsis SABATH methyltransferase gene family. Encodes PXMT1, a methyltransferase that methylates 1,7-paraxanthine.
AT1G66725	Chr1	24882780	24885076	2297	*	MACS_peak_495	101.23	Promoter (<=1kb)	1	24883931	24884559	629	1	AT1G66725.1	0	mirna	MIR163; miRNA	Encodes a microRNA that targets several SAMT family members. miR163, is highly expressed in A. thaliana diploids but down-regulated in A. thaliana autotetraploids and repressed in A. arenosa and A. suecica. MicroRNAs are regulatory RNAs with a mature length of ~21-nucleotides that are processed from hairpin precursors by Dicer-like enzymes. MicroRNAs can negatively regulate gene expression by att…
AT1G66870	Chr1	24947018	24953283	6266	*	MACS_peak_496	193.23	Promoter (<=1kb)	1	24945484	24946968	1485	2	AT1G66870.1	-50	protein_coding	Carbohydrate-binding X8 domain superfamily protein	.
AT1G66890	Chr1	24957018	24958403	1386	*	MACS_peak_497	63.57	Promoter (<=1kb)	1	24957558	24958114	557	1	AT1G66890.1	0	protein_coding	.	.
AT1G66920	Chr1	24966823	24969634	2812	*	MACS_peak_498	67.22	Promoter (<=1kb)	1	24965304	24967522	2219	2	AT1G66920.2	0	protein_coding	Protein kinase superfamily protein	.
AT1G66940	Chr1	24973806	24976858	3053	*	MACS_peak_499	73.93	Promoter (<=1kb)	1	24973028	24974791	1764	2	AT1G66940.1	0	protein_coding	protein kinase-related	.
AT1G66970	Chr1	24995356	24997209	1854	*	MACS_peak_500	104.57	Promoter (<=1kb)	1	24992553	24996117	3565	2	AT1G66970.1	0	protein_coding	SHV3-like 2	Encodes a member of the glycerophosphodiester phosphodiesterase like (GDPD-like) family.
AT1G67090	Chr1	25050840	25052236	1397	*	MACS_peak_501	52.44	Promoter (1-2kb)	1	25048158	25049424	1267	2	AT1G67090.2	-1416	protein_coding	ribulose bisphosphate carboxylase small chain 1A	Encodes a member of the Rubisco small subunit (RBCS) multigene family: RBCS1A (At1g67090), RBCS1B (At5g38430), RBCS2B (At5g38420), and RBCS3B (At5g38410). Functions to yield sufficient Rubisco content for leaf photosynthetic capacity.
AT1G67100	Chr1	25052602	25054997	2396	*	MACS_peak_502	72.15	Promoter (<=1kb)	1	25053734	25054847	1114	1	AT1G67100.1	0	protein_coding	LOB domain-containing protein 40	.
AT1G67195	Chr1	25136698	25138823	2126	*	MACS_peak_503	59.18	Promoter (<=1kb)	1	25137111	25137915	805	2	AT1G67195.2	0	mirna	MIR414 (MICRORNA 414)	miRNA (MIR414)
AT1G67328	Chr1	25213401	25216986	3586	*	MACS_peak_504	268.28	Promoter (<=1kb)	1	25213843	25215050	1208	2	AT1G67328.1	0	other_rna	other RNA	other RNA
AT1G67360	Chr1	25236893	25238682	1790	*	MACS_peak_505	92.79	Promoter (<=1kb)	1	25236811	25238036	1226	2	AT1G67360.1	0	protein_coding	Rubber elongation factor protein (REF)	.
AT1G67410	Chr1	25253554	25256225	2672	*	MACS_peak_506	73.75	Promoter (<=1kb)	1	25251193	25253667	2475	2	AT1G67410.1	0	protein_coding	Exostosin family protein	.
AT1G67460	Chr1	25271332	25272846	1515	*	MACS_peak_507	56.99	Promoter (<=1kb)	1	25269626	25271861	2236	2	AT1G67460.1	0	protein_coding	Minichromosome maintenance (MCM2/3/5) family protein	.
AT1G67500	Chr1	25296698	25299040	2343	*	MACS_peak_508	119.53	Promoter (<=1kb)	1	25287707	25296937	9231	2	AT1G67500.1	0	protein_coding	recovery protein 3	Encodes the catalytic subunit of DNA polymerase zeta.Mutants are sensitive to UV-B radiation. Gene is involved in damage-tolerance mechanisms through translesion synthesis(TLS).
AT1G67560	Chr1	25318942	25321020	2079	*	MACS_peak_509	65.84	Promoter (<=1kb)	1	25319899	25324264	4366	1	AT1G67560.1	0	protein_coding	PLAT/LH2 domain-containing lipoxygenase family protein	.
AT1G67590	Chr1	25332935	25335679	2745	*	MACS_peak_510	94.49	Promoter (<=1kb)	1	25333058	25334647	1590	2	AT1G67590.1	0	protein_coding	Remorin family protein	.
AT1G67750	Chr1	25401344	25403595	2252	*	MACS_peak_511	92.8	Promoter (<=1kb)	1	25401588	25403503	1916	1	AT1G67750.1	0	protein_coding	Pectate lyase family protein	.
AT1G67770	Chr1	25406720	25410563	3844	*	MACS_peak_512	277.24	Promoter (<=1kb)	1	25408043	25410153	2111	1	AT1G67770.1	0	protein_coding	terminal EAR1-like 2	Similar to terminal ear1 in Zea mays. A member of mei2-like gene family; phylogenetic analysis revealed that TEL2 belongs to the third clade of mei2-like proteins (TEL clade), with conserved two N-terminal RNA recognition motifs (RRM), in addition to the C-terminal RRM, shared among all mei2-like proteins. Expression patterns were similar to TEL1, with lower expression levels in most tissues exam…
AT1G67810	Chr1	25424772	25429030	4259	*	MACS_peak_513	119.58	Promoter (<=1kb)	1	25426488	25427349	862	1	AT1G67810.1	0	protein_coding	sulfur E2	Encodes a protein capable of stimulating the cysteine desulfurase activity of CpNifS (AT1G08490) in vitro. SufE2:GFP localizes to the chloroplasts where it is likely to play a role in iron-sulfur cluster assembly. Transcript levels for this gene are high in the pollen relative to other organs based on RT-PCR analysis.
AT1G67850	Chr1	25436899	25439548	2650	*	MACS_peak_514	79.31	Promoter (<=1kb)	1	25437900	25442142	4243	1	AT1G67850.1	0	protein_coding	Protein of unknown function (DUF707)	.
AT1G67900	Chr1	25463071	25466624	3554	*	MACS_peak_515	63.5	Promoter (<=1kb)	1	25464726	25470017	5292	1	AT1G67900.2	0	protein_coding	Phototropic-responsive NPH3 family protein	.
AT1G67910	Chr1	25469586	25473732	4147	*	MACS_peak_516	92.34	Promoter (<=1kb)	1	25471288	25472346	1059	2	AT1G67910.2	0	protein_coding	.	.
AT1G68050	Chr1	25507615	25509386	1772	*	MACS_peak_517	70.17	Promoter (<=1kb)	1	25508676	25510889	2214	1	AT1G68050.1	0	protein_coding	flavin-binding, kelch repeat, f box 1	Encodes FKF1, a flavin-binding kelch repeat F box protein, is clock-controlled, regulates transition to flowering. Forms a complex with GI on the CO promoter to regulate CO expression.
AT1G68130	Chr1	25531163	25533554	2392	*	MACS_peak_518	123.97	Promoter (<=1kb)	1	25532244	25534586	2343	1	AT1G68130.1	0	protein_coding	indeterminate(ID)-domain 14	Encodes the longer of two splice variants of a transcription factor involved in regulating starch metabolims in response to cold.,Encodes the shorter of two splice variants of a transcription factor, the variant that lacks a functional DNA binding domain and acts as a competitive inhibitor in regulating starch metabolism. The two proteins form both homo- and heterodimers. Heterodimers have reduce…
AT1G68360	Chr1	25621334	25623245	1912	*	MACS_peak_519	103.5	Promoter (<=1kb)	1	25621678	25622412	735	2	AT1G68360.1	0	protein_coding	C2H2 and C2HC zinc fingers superfamily protein	.
AT1G68400	Chr1	25646896	25650050	3155	*	MACS_peak_520	134.61	Promoter (<=1kb)	1	25646039	25648946	2908	2	AT1G68400.1	0	protein_coding	leucine-rich repeat transmembrane protein kinase family protein	.
AT1G68440	Chr1	25656129	25659600	3472	*	MACS_peak_521	120.27	Promoter (<=1kb)	1	25658033	25659273	1241	1	AT1G68440.1	0	protein_coding	.	.
AT1G68460	Chr1	25668145	25670611	2467	*	MACS_peak_522	125.22	Promoter (<=1kb)	1	25668610	25670182	1573	2	AT1G68460.1	0	protein_coding	isopentenyltransferase 1	Encodes a putative adenylate isopentenyltransferase. It catalyzes the formation of isopentenyladenosine 5'-monophosphate (iPMP) from AMP and dimethylallylpyrophosphate (DMAPP), but it has a lower Km for ADP and likely works using ADP or ATP in plants. It is involved in cytokinin biosynthesis.
AT1G68470	Chr1	25676689	25678821	2133	*	MACS_peak_523	318.37	Promoter (<=1kb)	1	25676395	25678288	1894	2	AT1G68470.1	0	protein_coding	Exostosin family protein	.
AT1G68470	Chr1	25680470	25682119	1650	*	MACS_peak_524	65.85	Downstream (2-3kb)	1	25676395	25678288	1894	2	AT1G68470.1	-2182	protein_coding	Exostosin family protein	.
AT1G68500	Chr1	25701419	25703522	2104	*	MACS_peak_525	84.8	Promoter (<=1kb)	1	25702003	25702511	509	1	AT1G68500.1	0	protein_coding	.	.
AT1G68520	Chr1	25709267	25712805	3539	*	MACS_peak_526	315.24	Promoter (<=1kb)	1	25709114	25710907	1794	2	AT1G68520.1	0	protein_coding	B-box type zinc finger protein with CCT domain	.
AT1G68568	Chr1	25744670	25747760	3091	*	MACS_peak_527	58	Promoter (<=1kb)	1	25746977	25747654	678	2	AT1G68568.1	0	other_rna	other RNA	other RNA
AT1G68585	Chr1	25755616	25757327	1712	*	MACS_peak_528	74.83	Promoter (<=1kb)	1	25756600	25757563	964	1	AT1G68585.1	0	protein_coding	.	.
AT1G68620	Chr1	25764834	25767715	2882	*	MACS_peak_529	387.25	Promoter (<=1kb)	1	25765947	25767240	1294	1	AT1G68620.1	0	protein_coding	alpha/beta-Hydrolases superfamily protein	.
AT1G68650	Chr1	25774966	25776416	1451	*	MACS_peak_530	60.16	Promoter (<=1kb)	1	25775741	25777874	2134	1	AT1G68650.1	0	protein_coding	Uncharacterized protein family (UPF0016)	.
AT1G68780	Chr1	25832925	25834931	2007	*	MACS_peak_531	69.07	Promoter (<=1kb)	1	25831803	25833844	2042	2	AT1G68780.1	0	protein_coding	RNI-like superfamily protein	.
AT1G69030	Chr1	25949356	25953353	3998	*	MACS_peak_532	115.09	Promoter (<=1kb)	1	25947265	25949262	1998	2	AT1G69030.1	-94	protein_coding	BSD domain-containing protein	.
AT1G69130	Chr1	25987911	25989779	1869	*	MACS_peak_533	81.07	Promoter (<=1kb)	1	25989730	25989803	74	1	AT1G69130.1	0	pre_trna	pre-tRNA	.
AT1G69160	Chr1	25999013	26002414	3402	*	MACS_peak_534	214.19	Promoter (<=1kb)	1	26000214	26001588	1375	1	AT1G69160.1	0	protein_coding	.	.
AT1G69260	Chr1	26037027	26040083	3057	*	MACS_peak_535	77.91	Promoter (<=1kb)	1	26039048	26040720	1673	1	AT1G69260.1	0	protein_coding	ABI five binding protein	.
AT1G69295	Chr1	26049377	26053227	3851	*	MACS_peak_536	77.72	Promoter (<=1kb)	1	26050197	26052567	2371	2	AT1G69295.1	0	protein_coding	plasmodesmata callose-binding protein 4	Encodes a member of the X8-GPI family of proteins. It localizes to the plasmodesmata and is predicted to bind callose.
AT1G69410	Chr1	26088657	26092321	3665	*	MACS_peak_537	86.13	Promoter (<=1kb)	1	26089202	26090386	1185	1	AT1G69410.1	0	protein_coding	eukaryotic elongation factor 5A-3	Encodes eIF5A-2, a putative eukaryotic translation initiation factor. There are three eIF5A coding genes in Arabidopsis: eIF5A-1/At1g13950, eIF5A-2/At1g26630 and eIF5A-3/At1g69410.
AT1G69440	Chr1	26104174	26106716	2543	*	MACS_peak_538	107.52	Promoter (<=1kb)	1	26101527	26105166	3640	2	AT1G69440.1	0	protein_coding	Argonaute family protein	Encodes ARGONAUTE7, a member of the ARGONAUTE family, characterised by the presence of PAZ and PIWI domains. Involved in the regulation of developmental timing. Required for the accumulation of TAS3 ta-siRNAs but not for accumulation of miR171, miR173, miR390 or mi391. Localized in mature rosette leaves and floral buds.
AT1G69490	Chr1	26120285	26124118	3834	*	MACS_peak_539	297.67	Promoter (<=1kb)	1	26122139	26123421	1283	1	AT1G69490.1	0	protein_coding	NAC-like, activated by AP3/PI	Encodes a member of the NAC transcription factor gene family. It is expressed in floral primordia and upregulated by AP3 and PI. Its expression is associated with leaf senescence.
AT1G69526	Chr1	26132935	26135436	2502	*	MACS_peak_540	106.6	3' UTR	1	26131421	26133196	1776	1	AT1G69526.1	1514	protein_coding	S-adenosyl-L-methionine-dependent methyltransferases superfamily protein	.
AT1G69530	Chr1	26139605	26143411	3807	*	MACS_peak_541	160.58	Promoter (<=1kb)	1	26141836	26143496	1661	1	AT1G69530.1	0	protein_coding	expansin A1	Member of Alpha-Expansin Gene Family. Naming convention from the Expansin Working Group (Kende et al, Plant Mol Bio). Involved in the formation of nematode-induced syncytia in roots of Arabidopsis thaliana.
AT1G69570	Chr1	26162439	26165228	2790	*	MACS_peak_542	151.9	Promoter (<=1kb)	1	26161528	26163496	1969	2	AT1G69570.1	0	protein_coding	Dof-type zinc finger DNA-binding family protein	.
AT1G69600	Chr1	26181313	26183612	2300	*	MACS_peak_543	52.44	Promoter (<=1kb)	1	26182470	26183198	729	1	AT1G69600.1	0	protein_coding	zinc finger homeodomain 1	Encodes ZFHD1, a member of the zinc finger homeodomain transcriptional factor family. Binds to the 62 bp promoter region of ERD1 (early responsive to dehydration stress 1). Expression of ZFHD1 is induced by drought, high salinity and abscisic acid.
AT1G69690	Chr1	26215309	26218026	2718	*	MACS_peak_544	240.44	Promoter (<=1kb)	1	26216224	26217851	1628	1	AT1G69690.1	0	protein_coding	TCP family transcription factor	AtTCP15 is involved in the regulation of endoreduplication.
AT1G69730	Chr1	26229570	26231398	1829	*	MACS_peak_545	67	Promoter (<=1kb)	1	26228632	26231339	2708	2	AT1G69730.1	0	protein_coding	Wall-associated kinase family protein	.
AT1G69760	Chr1	26238987	26244503	5517	*	MACS_peak_546	132.08	Promoter (<=1kb)	1	26239260	26240708	1449	2	AT1G69760.1	0	protein_coding	.	.
AT1G69850	Chr1	26298427	26301714	3288	*	MACS_peak_547	203.51	Promoter (<=1kb)	1	26296676	26300472	3797	2	AT1G69850.1	0	protein_coding	nitrate transporter 1:2	Encodes an inducible component of low-affinity nitrate uptake. mRNA found primarily in root hairs and the epidermis of roots. It also acts as an ABA importer at the site of ABA biosynthesis and is important for the regulation of stomatal aperture in inflorescence stems.
AT1G69860	Chr1	26304463	26307082	2620	*	MACS_peak_548	79.72	Distal Intergenic	1	26309628	26312174	2547	1	AT1G69860.1	-2546	protein_coding	Major facilitator superfamily protein	.
AT1G69870	Chr1	26312891	26315054	2164	*	MACS_peak_549	87	Promoter (<=1kb)	1	26316027	26320220	4194	1	AT1G69870.1	-973	protein_coding	nitrate transporter 1.7	Encodes a low affinity nitrate transporter NRT1.7. Expressed in phloem. Responsible for source-to-sink remobilization of nitrate.
AT1G69870	Chr1	26315404	26318505	3102	*	MACS_peak_550	79.28	Promoter (<=1kb)	1	26316027	26320220	4194	1	AT1G69870.1	0	protein_coding	nitrate transporter 1.7	Encodes a low affinity nitrate transporter NRT1.7. Expressed in phloem. Responsible for source-to-sink remobilization of nitrate.
AT1G69890	Chr1	26322987	26325595	2609	*	MACS_peak_551	145.6	Promoter (<=1kb)	1	26323111	26324616	1506	2	AT1G69890.1	0	protein_coding	Protein of unknown function (DUF569)	.
AT1G69910	Chr1	26329284	26332734	3451	*	MACS_peak_552	84.2	Promoter (<=1kb)	1	26330114	26332266	2153	1	AT1G69910.1	0	protein_coding	Protein kinase superfamily protein	.
AT1G70000	Chr1	26363081	26366573	3493	*	MACS_peak_553	119.28	Promoter (<=1kb)	1	26363093	26364759	1667	2	AT1G70000.2	0	protein_coding	myb-like transcription factor family protein	.
AT1G70170	Chr1	26423495	26425571	2077	*	MACS_peak_554	144.81	Promoter (<=1kb)	1	26423874	26425356	1483	1	AT1G70170.1	0	protein_coding	matrix metalloproteinase	mutant has Late flowering; Early senescence; Matrix Metalloproteinase
AT1G70209	Chr1	26438332	26441280	2949	*	MACS_peak_555	60.42	Promoter (<=1kb)	1	26439653	26439796	144	2	AT1G70209.1	0	protein_coding	.	.
AT1G70230	Chr1	26449431	26453790	4360	*	MACS_peak_556	139.97	Promoter (<=1kb)	1	26450245	26451945	1701	1	AT1G70230.1	0	protein_coding	TRICHOME BIREFRINGENCE-LIKE 27	Encodes a member of the TBL (TRICHOME BIREFRINGENCE-LIKE) gene family containing a plant-specific DUF231 (domain of unknown function) domain. A putative xyloglucan O-acetyltransferase. TBL gene family has 46 members, two of which (TBR/AT5G06700 and TBL3/AT5G01360) have been shown to be involved in the synthesis and deposition of secondary wall cellulose, presumably by influencing the esterificati…
AT1G70260	Chr1	26457751	26462441	4691	*	MACS_peak_557	221.29	Promoter (<=1kb)	1	26456844	26459450	2607	2	AT1G70260.1	0	protein_coding	nodulin MtN21 /EamA-like transporter family protein	nodulin MtN21-like transporter family protein
AT1G70270	Chr1	26462670	26465107	2438	*	MACS_peak_558	64.92	Promoter (<=1kb)	1	26464400	26464860	461	1	AT1G70270.1	0	protein_coding	.	.
AT1G70290	Chr1	26474594	26477713	3120	*	MACS_peak_559	96.14	Promoter (<=1kb)	1	26471078	26474786	3709	2	AT1G70290.1	0	protein_coding	trehalose-6-phosphatase synthase S8	Encodes an enzyme putatively involved in trehalose biosynthesis. Though the protein has both trehalose-6-phosphate synthase (TPS)-like and trehalose-6-phosphate phosphatase (TPP)-like domains, neither activity has been detected in enzymatic assays nor has the protein been able to complement yeast TPS or TPP mutants.
AT1G70300	Chr1	26479814	26481884	2071	*	MACS_peak_560	81.24	Promoter (<=1kb)	1	26477880	26481630	3751	2	AT1G70300.1	0	protein_coding	K+ uptake permease 6	potassium transporter
AT1G70370	Chr1	26511196	26513957	2762	*	MACS_peak_561	82.12	3' UTR	1	26512681	26515188	2508	2	AT1G70370.2	1231	protein_coding	polygalacturonase 2	.
AT1G70530	Chr1	26590997	26593531	2535	*	MACS_peak_562	89.02	Promoter (<=1kb)	1	26588750	26591379	2630	2	AT1G70530.1	0	protein_coding	cysteine-rich RLK (RECEPTOR-like protein kinase) 3	Encodes a cysteine-rich receptor-like protein kinase.
AT1G70581	Chr1	26615430	26618639	3210	*	MACS_peak_563	88.39	Promoter (<=1kb)	1	26616267	26616996	730	1	AT1G70581.1	0	other_rna	other RNA	other RNA
AT1G70640	Chr1	26634788	26638179	3392	*	MACS_peak_564	240.12	Promoter (<=1kb)	1	26636255	26637127	873	1	AT1G70640.1	0	protein_coding	octicosapeptide/Phox/Bem1p (PB1) domain-containing protein	.
AT1G70690	Chr1	26651294	26653230	1937	*	MACS_peak_565	97.38	Promoter (<=1kb)	1	26652013	26653643	1631	1	AT1G70690.1	0	protein_coding	Receptor-like protein kinase-related family protein	Encodes a plasmodesmal protein that may be involved in the intercellular movement of molecules through the plasmodesmata. The protein has two DUF26 domains and a single transmembrane domain.
AT1G70710	Chr1	26659317	26663678	4362	*	MACS_peak_566	283.97	Promoter (<=1kb)	1	26659132	26663010	3879	2	AT1G70710.1	0	protein_coding	glycosyl hydrolase 9B1	endo-1,4-beta-glucanase. Involved in cell elongation.
AT1G70800	Chr1	26702232	26706178	3947	*	MACS_peak_567	116.37	Promoter (<=1kb)	1	26702705	26703790	1086	1	AT1G70800.1	0	protein_coding	Calcium-dependent lipid-binding (CaLB domain) family protein	Encodes a novel NPH3/phototropin binding factor with a calcium binding domain that negatively affects hypocotyl bending under blue light conditions in Arabidopsis thaliana and may regulate phototropism.
AT1G70990	Chr1	26766389	26769111	2723	*	MACS_peak_568	219.62	Promoter (<=1kb)	1	26767297	26768076	780	2	AT1G70990.1	0	protein_coding	proline-rich family protein	.
AT1G71030	Chr1	26793763	26797312	3550	*	MACS_peak_569	171.32	Promoter (<=1kb)	1	26795123	26796364	1242	2	AT1G71030.1	0	protein_coding	MYB-like 2	Encodes a putative myb family transcription factor. In contrast to most other myb-like proteins its myb domain consists of a single repeat. A proline-rich region potentially involved in transactivation is found in the C-terminal part of the protein. Its transcript accumulates mainly in leaves.
AT1G71040	Chr1	26798799	26802490	3692	*	MACS_peak_570	187.5	Promoter (<=1kb)	1	26796966	26800322	3357	2	AT1G71040.1	0	protein_coding	Cupredoxin superfamily protein	Encodes LPR2. Function together with LPR1 (AT1G23010) and a P5-type ATPase (At5g23630/PDR2) in a common pathway that adjusts root meristem activity to Pi (inorganic phosphate) availability.
AT1G71460	Chr1	26930210	26932737	2528	*	MACS_peak_571	54.2	Promoter (<=1kb)	1	26927984	26930316	2333	2	AT1G71460.1	0	protein_coding	Pentatricopeptide repeat (PPR-like) superfamily protein	.
AT1G71520	Chr1	26937146	26939945	2800	*	MACS_peak_572	147.57	Promoter (<=1kb)	1	26938525	26939106	582	1	AT1G71520.1	0	protein_coding	Integrase-type DNA-binding superfamily protein	encodes a member of the DREB subfamily A-5 of ERF/AP2 transcription factor family. The protein contains one AP2 domain. There are 16 members in this subfamily including RAP2.1, RAP2.9 and RAP2.10.
AT1G71695	Chr1	26962884	26966911	4028	*	MACS_peak_573	125.65	Promoter (<=1kb)	1	26964249	26966688	2440	1	AT1G71695.1	0	protein_coding	Peroxidase superfamily protein	.
AT1G71710	Chr1	26978227	26981709	3483	*	MACS_peak_574	123.25	Promoter (<=1kb)	1	26973574	26981029	7456	2	AT1G71710.2	0	protein_coding	DNAse I-like superfamily protein	.
AT1G71866	Chr1	27031813	27033706	1894	*	MACS_peak_575	74.48	Promoter (<=1kb)	1	27030427	27031461	1035	2	AT1G71866.1	-352	protein_coding	.	.
AT1G71890	Chr1	27057801	27059965	2165	*	MACS_peak_576	164.08	Promoter (<=1kb)	1	27058439	27060785	2347	1	AT1G71890.1	0	protein_coding	Major facilitator superfamily protein	Encodes a sucrose transporter that is expressed in the endosperm. Mutants have delayed accumulation of fatty acids and embryo maturation.
AT1G71930	Chr1	27074554	27076734	2181	*	MACS_peak_577	65.27	Promoter (<=1kb)	1	27076140	27077957	1818	1	AT1G71930.1	0	protein_coding	vascular related NAC-domain protein 7	Encodes a NAC-domain transcription factor with transcriptional activation activity that is involved in xylem formation. Induces transdifferentiation of various cells into protoxylem vessel elements. Located in the nucleus. Expression induced in the presence of auxin, cytokinin and brassinosteroids.
AT1G71960	Chr1	27084734	27088932	4199	*	MACS_peak_578	321.87	Promoter (<=1kb)	1	27082394	27088248	5855	2	AT1G71960.1	0	protein_coding	ATP-binding casette family G25	Encodes a plasma membrane localized ABC transporter involved in abscisic acid transport and responses.
AT1G71960	Chr1	27089351	27091496	2146	*	MACS_peak_579	65.28	Promoter (1-2kb)	1	27082394	27088248	5855	2	AT1G71960.1	-1103	protein_coding	ATP-binding casette family G25	Encodes a plasma membrane localized ABC transporter involved in abscisic acid transport and responses.
AT1G71970	Chr1	27091661	27094668	3008	*	MACS_peak_580	128.02	Promoter (<=1kb)	1	27093028	27094027	1000	1	AT1G71970.1	0	protein_coding	.	.
AT1G72010	Chr1	27104767	27107075	2309	*	MACS_peak_581	52.72	Promoter (<=1kb)	1	27107567	27109275	1709	1	AT1G72010.1	-492	protein_coding	TCP family transcription factor	.
AT1G72020	Chr1	27110113	27112016	1904	*	MACS_peak_582	98.07	Promoter (<=1kb)	1	27109291	27110431	1141	2	AT1G72020.1	0	protein_coding	.	.
AT1G72100	Chr1	27126753	27128227	1475	*	MACS_peak_583	75.32	Promoter (<=1kb)	1	27127212	27128978	1767	1	AT1G72100.1	0	protein_coding	late embryogenesis abundant domain-containing protein / LEA domain-containing protein	.
AT1G72130	Chr1	27136071	27137715	1645	*	MACS_peak_584	55.95	Promoter (<=1kb)	1	27137181	27139384	2204	1	AT1G72130.1	0	protein_coding	Major facilitator superfamily protein	.
AT1G72180	Chr1	27159475	27162263	2789	*	MACS_peak_585	82.83	Promoter (<=1kb)	1	27162820	27167430	4611	1	AT1G72180.1	-557	protein_coding	Leucine-rich receptor-like protein kinase family protein	.
AT1G72190	Chr1	27169498	27171569	2072	*	MACS_peak_586	71.04	Promoter (<=1kb)	1	27167363	27169717	2355	2	AT1G72190.1	0	protein_coding	D-isomer specific 2-hydroxyacid dehydrogenase family protein	.
AT1G72210	Chr1	27178913	27182503	3591	*	MACS_peak_587	100.54	Promoter (<=1kb)	1	27179790	27182430	2641	1	AT1G72210.1	0	protein_coding	basic helix-loop-helix (bHLH) DNA-binding superfamily protein	.
AT1G72240	Chr1	27188511	27191885	3375	*	MACS_peak_588	109.91	Promoter (<=1kb)	1	27190179	27190749	571	1	AT1G72240.1	0	protein_coding	.	.
AT1G72280	Chr1	27213987	27215364	1378	*	MACS_peak_589	93.52	Promoter (<=1kb)	1	27211845	27214665	2821	2	AT1G72280.1	0	protein_coding	endoplasmic reticulum oxidoreductins 1	endoplasmic reticulum oxidoreductin
AT1G72416	Chr1	27258052	27260546	2495	*	MACS_peak_590	62.72	Promoter (<=1kb)	1	27258829	27260291	1463	2	AT1G72416.2	0	protein_coding	Chaperone DnaJ-domain superfamily protein	.
AT1G72490	Chr1	27291618	27293687	2070	*	MACS_peak_591	61.48	Promoter (<=1kb)	1	27288900	27291042	2143	2	AT1G72490.1	-576	protein_coding	.	.
AT1G72510	Chr1	27300977	27304315	3339	*	MACS_peak_592	92.47	Promoter (<=1kb)	1	27303366	27304850	1485	1	AT1G72510.2	0	protein_coding	Protein of unknown function (DUF1677)	.
AT1G72570	Chr1	27330353	27333673	3321	*	MACS_peak_593	77.53	Promoter (<=1kb)	1	27331381	27333698	2318	1	AT1G72570.1	0	protein_coding	Integrase-type DNA-binding superfamily protein	.
AT1G72610	Chr1	27338388	27341102	2715	*	MACS_peak_594	111.41	Promoter (<=1kb)	1	27339114	27340044	931	2	AT1G72610.1	0	protein_coding	germin-like protein 1	germin-like protein (GLP1)
AT1G72700	Chr1	27362011	27365051	3041	*	MACS_peak_595	112.4	Promoter (<=1kb)	1	27365896	27371733	5838	1	AT1G72700.1	-845	protein_coding	ATPase E1-E2 type family protein / haloacid dehalogenase-like hydrolase family protein	.
AT1G72810	Chr1	27399582	27401463	1882	*	MACS_peak_596	55.29	Promoter (<=1kb)	1	27398591	27400417	1827	2	AT1G72810.1	0	protein_coding	Pyridoxal-5'-phosphate-dependent enzyme family protein	.
AT1G72990	Chr1	27461871	27463972	2102	*	MACS_peak_597	106.87	Promoter (<=1kb)	1	27457266	27462389	5124	2	AT1G72990.1	0	protein_coding	beta-galactosidase 17	.
AT1G73110	Chr1	27496333	27498636	2304	*	MACS_peak_598	70.41	Promoter (<=1kb)	1	27494121	27496878	2758	2	AT1G73110.1	0	protein_coding	P-loop containing nucleoside triphosphate hydrolases superfamily protein	.
AT1G73390	Chr1	27593892	27596583	2692	*	MACS_peak_599	68.45	Promoter (<=1kb)	1	27590810	27594198	3389	2	AT1G73390.1	0	protein_coding	Endosomal targeting BRO1-like domain-containing protein	.
AT1G73590	Chr1	27658847	27661512	2666	*	MACS_peak_600	142.04	Promoter (<=1kb)	1	27659673	27663178	3506	1	AT1G73590.1	0	protein_coding	Auxin efflux carrier family protein	Encodes an auxin efflux carrier involved in shoot and root development. It is involved in the maintenance of embryonic auxin gradients. Loss of function severely affects organ initiation, pin1 mutants are characterised by an inflorescence meristem that does not initiate any flowers, resulting in the formation of a naked inflorescence stem. PIN1 is involved in the determination of leaf shape by ac…
AT1G73600	Chr1	27666533	27668815	2283	*	MACS_peak_601	53.2	Promoter (<=1kb)	1	27669152	27673572	4421	1	AT1G73600.2	-337	protein_coding	S-adenosyl-L-methionine-dependent methyltransferases superfamily protein	.
AT1G73640	Chr1	27685619	27688012	2394	*	MACS_peak_602	60.44	Promoter (<=1kb)	1	27686992	27688127	1136	1	AT1G73640.1	0	protein_coding	RAB GTPase homolog A6A	.
AT1G73670	Chr1	27698187	27700517	2331	*	MACS_peak_603	71.57	Promoter (<=1kb)	1	27700050	27703440	3391	1	AT1G73670.1	0	protein_coding	MAP kinase 15	member of MAP Kinase
AT1G73680	Chr1	27705854	27708097	2244	*	MACS_peak_604	70.2	Promoter (<=1kb)	1	27703944	27707514	3571	2	AT1G73680.1	0	protein_coding	alpha dioxygenase	Encodes an alpha dioxygenase. Recombinant protein catalyzes the conversion of a wide range of fatty acids into 2(R)-hydroperoxy derivatives.
AT1G73740	Chr1	27733328	27734985	1658	*	MACS_peak_605	55.37	Promoter (<=1kb)	1	27734279	27736189	1911	1	AT1G73740.1	0	protein_coding	UDP-Glycosyltransferase superfamily protein	.
AT1G73805	Chr1	27746403	27750435	4033	*	MACS_peak_606	100.96	Promoter (<=1kb)	1	27745427	27749178	3752	2	AT1G73805.1	0	protein_coding	Calmodulin binding protein-like	Encodes SAR Deficient 1 (SARD1), a key regulator for ICS1 (Isochorismate Synthase 1) induction and salicylic acid (SA) synthesis.
AT1G73830	Chr1	27759327	27763875	4549	*	MACS_peak_607	201.59	Promoter (<=1kb)	1	27759973	27761588	1616	1	AT1G73830.2	0	protein_coding	BR enhanced expression 3	Encodes the brassinosteroid signaling component BEE3 (BR-ENHANCED EXPRESSION 3). Positively modulates the shade avoidance syndrome in Arabidopsis seedlings.
AT1G73850	Chr1	27766588	27770877	4290	*	MACS_peak_608	151.68	Promoter (<=1kb)	1	27767263	27770457	3195	1	AT1G73850.1	0	protein_coding	Protein of unknown function (DUF1666)	.
AT1G73860	Chr1	27776780	27781042	4263	*	MACS_peak_609	273.87	Promoter (<=1kb)	1	27770986	27776857	5872	2	AT1G73860.1	0	protein_coding	P-loop containing nucleoside triphosphate hydrolases superfamily protein	.
AT1G73880	Chr1	27784695	27787159	2465	*	MACS_peak_610	87.63	Promoter (<=1kb)	1	27784981	27786804	1824	1	AT1G73880.1	0	protein_coding	UDP-glucosyl transferase 89B1	.
AT1G74010	Chr1	27833396	27835559	2164	*	MACS_peak_611	71.77	Promoter (<=1kb)	1	27832158	27834113	1956	2	AT1G74010.1	0	protein_coding	Calcium-dependent phosphotriesterase superfamily protein	.
AT1G74020	Chr1	27835848	27838868	3021	*	MACS_peak_612	111.59	Promoter (<=1kb)	1	27835131	27837317	2187	2	AT1G74020.1	0	protein_coding	strictosidine synthase 2	Encodes AtSS-2 strictosidine synthase.
AT1G74340	Chr1	27951427	27954593	3167	*	MACS_peak_613	60.11	Promoter (<=1kb)	1	27948123	27951668	3546	2	AT1G74340.1	0	protein_coding	dolichol phosphate-mannose biosynthesis regulatory protein-related	Encodes a subunit of the dolichol phosphate mannase synthase (DPMS) complex that may serve as membrane anchors for the catalytic core, DPMS1, or provide catalytic assistance. It is localized in the ER and mediates isoprenyl-linked glycan biogenesis.
AT1G74650	Chr1	28040107	28041808	1702	*	MACS_peak_614	69.03	Promoter (<=1kb)	1	28041191	28042995	1805	1	AT1G74650.1	0	protein_coding	myb domain protein 31	Member of the R2R3 factor gene family.
AT1G74670	Chr1	28051527	28055206	3680	*	MACS_peak_615	125.46	Promoter (<=1kb)	1	28053286	28054149	864	1	AT1G74670.1	0	protein_coding	Gibberellin-regulated family protein	.
AT1G74740	Chr1	28081893	28084377	2485	*	MACS_peak_616	56.19	Promoter (<=1kb)	1	28079946	28082644	2699	2	AT1G74740.1	0	protein_coding	calcium-dependent protein kinase 30	member of Calcium Dependent Protein Kinase
AT1G74880	Chr1	28130286	28133623	3338	*	MACS_peak_617	82.97	Promoter (<=1kb)	1	28129858	28131077	1220	2	AT1G74880.1	0	protein_coding	NAD(P)H:plastoquinone dehydrogenase complex subunit O	Encodes subunit NDH-O of NAD(P)H:plastoquinone dehydrogenase complex (Ndh complex) present in the thylakoid membrane of chloroplasts. This subunit is thought to be required for Ndh complex assembly.
AT1G75060	Chr1	28182308	28186133	3826	*	MACS_peak_618	253.03	Promoter (<=1kb)	1	28181275	28183503	2229	2	AT1G75060.1	0	protein_coding	.	.
AT1G75100	Chr1	28193231	28194934	1704	*	MACS_peak_619	58.39	Promoter (<=1kb)	1	28190816	28193800	2985	2	AT1G75100.1	0	protein_coding	J-domain protein required for chloroplast accumulation response 1	Contains a J-domain at the C-terminus which is similar to the J-domain of auxilin, a clathrin-uncoating factor in cow, yeast and worm. Arabidopsis contains 6 other proteins similar to auxilin. Expressed in leaves and stems, but not in roots. Localized in the cytoplasm. Required for the chloroplast accumulation response, but not for the avoidance response. No molecular function known.
AT1G75180	Chr1	28218011	28220849	2839	*	MACS_peak_620	74.41	Promoter (<=1kb)	1	28215836	28218330	2495	2	AT1G75180.1	0	protein_coding	Erythronate-4-phosphate dehydrogenase family protein	.
AT1G75295	Chr1	28257072	28259247	2176	*	MACS_peak_621	61.75	Promoter (<=1kb)	1	28254366	28257112	2747	2	AT1G75295.2	0	other_rna	other RNA	other RNA
AT1G75388	Chr1	28289903	28293592	3690	*	MACS_peak_622	120.06	Promoter (<=1kb)	1	28291698	28293008	1311	1	AT1G75388.1	0	protein_coding	conserved peptide upstream open reading frame 5	Upstream open reading frames (uORFs) are small open reading frames found in the 5' UTR of a mature mRNA, and can potentially mediate translational regulation of the largest, or major, ORF (mORF). CPuORF5 represents a conserved upstream opening reading frame relative to major ORF AT1G75390.1
AT1G75440	Chr1	28312509	28313908	1400	*	MACS_peak_623	57.47	Promoter (<=1kb)	1	28313487	28315122	1636	1	AT1G75440.1	0	protein_coding	ubiquitin-conjugating enzyme 16	.
AT1G75450	Chr1	28314868	28319615	4748	*	MACS_peak_624	209.96	Promoter (<=1kb)	1	28314458	28318362	3905	2	AT1G75450.1	0	protein_coding	cytokinin oxidase 5	This gene used to be called AtCKX6. It encodes a protein whose sequence is similar to cytokinin oxidase/dehydrogenase, which catalyzes the degradation of cytokinins.
AT1G75460	Chr1	28326018	28328619	2602	*	MACS_peak_625	58.78	Promoter (<=1kb)	1	28327886	28329764	1879	1	AT1G75460.1	0	protein_coding	ATP-dependent protease La (LON) domain protein	.
AT1G75490	Chr1	28335047	28340555	5509	*	MACS_peak_626	470.91	Promoter (<=1kb)	1	28335502	28336706	1205	1	AT1G75490.1	0	protein_coding	Integrase-type DNA-binding superfamily protein	encodes a member of the DREB subfamily A-2 of ERF/AP2 transcription factor family. The protein contains one AP2 domain. There are eight members in this subfamily including DREB2A AND DREB2B that are involved in response to drought.
AT1G75530	Chr1	28357704	28359267	1564	*	MACS_peak_627	54.69	Promoter (<=1kb)	1	28359309	28361815	2507	1	AT1G75530.1	-42	protein_coding	Forkhead-associated (FHA) domain-containing protein	.
AT1G75540	Chr1	28365521	28367046	1526	*	MACS_peak_628	51.48	Promoter (<=1kb)	1	28366027	28367652	1626	1	AT1G75540.1	0	protein_coding	salt tolerance homolog2	Encodes a B-box zinc finger transcription factor BBX21 (also named STH2/salt tolerance homolog2 and LHUS/long hypocotyl under shade). Interacts with COP1 to control de-etiolation. Also genetically interacts with COP1 to regulate shade avoidance.
AT1G75550	Chr1	28368876	28370536	1661	*	MACS_peak_629	76.69	Promoter (<=1kb)	1	28369437	28369940	504	2	AT1G75550.1	0	protein_coding	glycine-rich protein	.
AT1G75570	Chr1	28373500	28379904	6405	*	MACS_peak_630	213.23	Promoter (<=1kb)	1	28373489	28373561	73	2	AT1G75570.1	0	pre_trna	pre-tRNA	.
AT1G75590	Chr1	28384805	28387688	2884	*	MACS_peak_631	80.85	Promoter (1-2kb)	1	28382896	28383768	873	2	AT1G75590.1	-1037	protein_coding	SAUR-like auxin-responsive protein family	.
AT1G75620	Chr1	28395545	28397208	1664	*	MACS_peak_632	65.15	Promoter (<=1kb)	1	28394779	28396596	1818	2	AT1G75620.1	0	protein_coding	glyoxal oxidase-related protein	.
AT1G75640	Chr1	28405375	28407885	2511	*	MACS_peak_633	60.03	Promoter (<=1kb)	1	28403466	28407051	3586	2	AT1G75640.1	0	protein_coding	Leucine-rich receptor-like protein kinase family protein	.
AT1G75690	Chr1	28422712	28424428	1717	*	MACS_peak_634	101.4	Promoter (<=1kb)	1	28422110	28423285	1176	2	AT1G75690.1	0	protein_coding	DnaJ/Hsp40 cysteine-rich domain superfamily protein	.
AT1G75710	Chr1	28428261	28431718	3458	*	MACS_peak_635	285.43	Promoter (<=1kb)	1	28428706	28431249	2544	1	AT1G75710.1	0	protein_coding	C2H2-like zinc finger protein	.
AT1G75730	Chr1	28438440	28440690	2251	*	MACS_peak_636	98.45	Promoter (<=1kb)	1	28435706	28439667	3962	2	AT1G75730.1	0	protein_coding	.	.
AT1G75750	Chr1	28441127	28442692	1566	*	MACS_peak_637	59.64	Promoter (<=1kb)	1	28441526	28442367	842	2	AT1G75750.1	0	protein_coding	GAST1 protein homolog 1	GA-responsive GAST1 protein homolog regulated by BR and GA antagonistically. Possibly involved in cell elongation based on expression data
AT1G75790	Chr1	28457492	28462199	4708	*	MACS_peak_638	156.41	Promoter (<=1kb)	1	28454781	28457528	2748	2	AT1G75790.1	0	protein_coding	SKU5 similar 18	.
AT1G75820	Chr1	28466182	28468345	2164	*	MACS_peak_639	71.77	Promoter (<=1kb)	1	28463462	28466971	3510	2	AT1G75820.1	0	protein_coding	Leucine-rich receptor-like protein kinase family protein	Putative receptor kinase with an extracellular leucine-rich domain. Controls shoot and floral meristem size, and contributes to establish and maintain floral meristem identity. Negatively regulated by KAPP (kinase-associated protein phosphatase). CLV3 peptide binds directly CLV1 ectodomain.
AT1G76070	Chr1	28545902	28552119	6218	*	MACS_peak_640	132.02	Promoter (<=1kb)	1	28546382	28547611	1230	1	AT1G76070.1	0	protein_coding	.	.
AT1G76100	Chr1	28552375	28555499	3125	*	MACS_peak_641	132.52	Promoter (<=1kb)	1	28553987	28554768	782	2	AT1G76100.1	0	protein_coding	plastocyanin 1	One of two Arabidopsis plastocyanin genes. Expressed at 1/10th level of PETE2. Does not respond to increased copper levels and is thought to be the isoform that participates in electron transport under copper-limiting conditions. Mutation of this gene does not have obvious effect on photosynthesis.
AT1G76110	Chr1	28555747	28558768	3022	*	MACS_peak_642	96.58	Promoter (<=1kb)	1	28555042	28557586	2545	2	AT1G76110.1	0	protein_coding	HMG (high mobility group) box protein with ARID/BRIGHT DNA-binding domain	.
AT1G76170	Chr1	28586109	28590713	4605	*	MACS_peak_643	126.62	Promoter (<=1kb)	1	28584039	28586225	2187	2	AT1G76170.1	0	protein_coding	2-thiocytidine tRNA biosynthesis protein, TtcA	.
AT1G76240	Chr1	28602861	28604412	1552	*	MACS_peak_644	55.25	Promoter (<=1kb)	1	28602811	28603929	1119	2	AT1G76240.1	0	protein_coding	Arabidopsis protein of unknown function (DUF241)	.
AT1G76550	Chr1	28726866	28729225	2360	*	MACS_peak_645	77.61	Promoter (<=1kb)	1	28722702	28727006	4305	2	AT1G76550.1	0	protein_coding	Phosphofructokinase family protein	.
AT1G76590	Chr1	28738722	28741821	3100	*	MACS_peak_646	101.27	Promoter (<=1kb)	1	28740691	28742207	1517	1	AT1G76590.1	0	protein_coding	PLATZ transcription factor family protein	.
AT1G76610	Chr1	28750302	28754248	3947	*	MACS_peak_647	153.65	Promoter (<=1kb)	1	28750988	28751851	864	1	AT1G76610.1	0	protein_coding	Protein of unknown function, DUF617	.
AT1G76620	Chr1	28754460	28756315	1856	*	MACS_peak_648	61.17	Promoter (<=1kb)	1	28756521	28759297	2777	1	AT1G76620.1	-206	protein_coding	Protein of unknown function, DUF547	.
AT1G76878	Chr1	28867899	28870264	2366	*	MACS_peak_649	52.41	Promoter (<=1kb)	1	28866404	28867969	1566	2	AT1G76878.1	0	other_rna	other RNA	other RNA
AT1G76890	Chr1	28874496	28876853	2358	*	MACS_peak_650	68.16	Promoter (<=1kb)	1	28873059	28875292	2234	2	AT1G76890.2	0	protein_coding	Duplicated homeodomain-like superfamily protein	encodes a plant trihelix DNA-binding protein
AT1G76890	Chr1	28877041	28879152	2112	*	MACS_peak_651	50.16	Promoter (1-2kb)	1	28873059	28875292	2234	2	AT1G76890.2	-1749	protein_coding	Duplicated homeodomain-like superfamily protein	encodes a plant trihelix DNA-binding protein
AT1G76900	Chr1	28879328	28881595	2268	*	MACS_peak_652	72	Promoter (<=1kb)	1	28881814	28884566	2753	1	AT1G76900.2	-219	protein_coding	tubby like protein 1	Member of TLP family
AT1G77110	Chr1	28971326	28973312	1987	*	MACS_peak_653	91.01	Exon (AT1G77110.1/AT1G77110, exon 2 of 7)	1	28970802	28974603	3802	1	AT1G77110.1	524	protein_coding	Auxin efflux carrier family protein	Rate-limiting factor in saturable efflux of auxins. PINs are directly involved of in catalyzing cellular auxin efflux.
AT1G77200	Chr1	29003922	29006747	2826	*	MACS_peak_654	483.89	Promoter (<=1kb)	1	29004357	29005091	735	2	AT1G77200.1	0	protein_coding	Integrase-type DNA-binding superfamily protein	encodes a member of the DREB subfamily A-4 of ERF/AP2 transcription factor family. The protein contains one AP2 domain. There are 17 members in this subfamily including TINY.
AT1G77400	Chr1	29084550	29087760	3211	*	MACS_peak_655	61.26	Promoter (<=1kb)	1	29085811	29086864	1054	1	AT1G77400.1	0	protein_coding	.	.
AT1G77450	Chr1	29098533	29102706	4174	*	MACS_peak_656	104.37	Promoter (<=1kb)	1	29099954	29101261	1308	1	AT1G77450.1	0	protein_coding	NAC domain containing protein 32	.
AT1G77660	Chr1	29184939	29188576	3638	*	MACS_peak_657	99.9	Promoter (<=1kb)	1	29185899	29187825	1927	2	AT1G77660.1	0	protein_coding	Histone H3 K4-specific methyltransferase SET7/9 family protein	.
AT1G77690	Chr1	29202561	29204193	1633	*	MACS_peak_658	56.49	Promoter (<=1kb)	1	29200941	29203340	2400	2	AT1G77690.1	0	protein_coding	like AUX1 3	Encodes an auxin influx carrier LAX3 (Like Aux1) that promotes lateral root emergence. Auxin-induced expression of LAX3 in turn induces a selection of cell-wall-remodelling enzymes, which are likely to promote cell separation in advance of developing lateral root primordia.
AT1G77740	Chr1	29223130	29225136	2007	*	MACS_peak_659	50.24	3' UTR	1	29220538	29224220	3683	1	AT1G77740.1	2592	protein_coding	phosphatidylinositol-4-phosphate 5-kinase 2	Encodes PIP5K2, a phosphatidylinositol-4-phosphate 5-kinase (PtdIns(4)P 5-kinase 2; or PIP5K2 that is involved in regulating lateral root formation and root gravity response.
AT1G77746	Chr1	29228055	29229905	1851	*	MACS_peak_660	51.93	Exon (AT1G77746.1/AT1G77746, exon 1 of 1)	1	29227915	29228088	174	1	AT1G77746.1	140	protein_coding	.	.
AT1G77750	Chr1	29232448	29235747	3300	*	MACS_peak_661	103.56	Promoter (<=1kb)	1	29230154	29231524	1371	2	AT1G77750.1	-924	protein_coding	Ribosomal protein S13/S18 family	.
AT1G77760	Chr1	29238037	29241262	3226	*	MACS_peak_662	96.45	Promoter (<=1kb)	1	29235803	29239445	3643	2	AT1G77760.1	0	protein_coding	nitrate reductase 1	Encodes the cytosolic minor isoform of nitrate reductase (NR). Involved in the first step of nitrate assimilation, it contributes about 15% of the nitrate reductase activity in shoots. Similar to molybdopterin oxidoreductases at the N-terminus, and to FAD/NAD-binding cytochrome reductases at the C-terminus. Cofactors: FAD, heme iron (cytochrome B-557), and molybdenum-pterin.
AT1G78020	Chr1	29336177	29342328	6152	*	MACS_peak_663	228.84	Promoter (<=1kb)	1	29338693	29339755	1063	1	AT1G78020.1	0	protein_coding	Protein of unknown function (DUF581)	.
AT1G78080	Chr1	29358981	29363779	4799	*	MACS_peak_664	96.24	Promoter (<=1kb)	1	29364249	29366073	1825	1	AT1G78080.1	-470	protein_coding	related to AP2 4	Encodes a member of the DREB subfamily A-6 of ERF/AP2 transcription factor family (RAP2.4). The protein contains one AP2 domain. Role in mediating light and ethylene signaling.
AT1G78080	Chr1	29364936	29367814	2879	*	MACS_peak_665	61.44	3' UTR	1	29364249	29366073	1825	1	AT1G78080.1	687	protein_coding	related to AP2 4	Encodes a member of the DREB subfamily A-6 of ERF/AP2 transcription factor family (RAP2.4). The protein contains one AP2 domain. Role in mediating light and ethylene signaling.
AT1G78090	Chr1	29373513	29374728	1216	*	MACS_peak_666	50.97	Promoter (<=1kb)	1	29373889	29376504	2616	1	AT1G78090.1	0	protein_coding	trehalose-6-phosphate phosphatase	homologous to the C-terminal part of microbial trehalose-6-phosphate phosphatases
AT1G78210	Chr1	29423232	29424963	1732	*	MACS_peak_667	53.41	Promoter (<=1kb)	1	29422716	29424375	1660	2	AT1G78210.1	0	protein_coding	alpha/beta-Hydrolases superfamily protein	.
AT1G78230	Chr1	29428347	29430794	2448	*	MACS_peak_668	98.77	Promoter (<=1kb)	1	29430225	29432764	2540	1	AT1G78230.1	0	protein_coding	Outer arm dynein light chain 1 protein	.
AT1G78250	Chr1	29442135	29444753	2619	*	MACS_peak_669	54.03	Promoter (<=1kb)	1	29443973	29444010	38	2	AT1G78250.1	0	pre_trna	pre-tRNA	.
AT1G78410	Chr1	29500702	29503846	3145	*	MACS_peak_670	74.33	Promoter (<=1kb)	1	29502582	29503241	660	1	AT1G78410.1	0	protein_coding	VQ motif-containing protein	.
AT1G78440	Chr1	29510450	29513302	2853	*	MACS_peak_671	114.84	Promoter (<=1kb)	1	29511599	29513051	1453	2	AT1G78440.1	0	protein_coding	Arabidopsis thaliana gibberellin 2-oxidase 1	Encodes a gibberellin 2-oxidase that acts on C19 gibberellins.
AT1G78450	Chr1	29515868	29520558	4691	*	MACS_peak_672	106.24	Promoter (<=1kb)	1	29516989	29517933	945	2	AT1G78450.1	0	protein_coding	SOUL heme-binding family protein	.
AT1G78580	Chr1	29557222	29560427	3206	*	MACS_peak_673	178.18	5' UTR	1	29552340	29560912	8573	2	AT1G78580.1	485	protein_coding	trehalose-6-phosphate synthase	Encodes an enzyme putatively involved in trehalose biosynthesis. The protein has a trehalose synthase (TPS)-like domain but no trehalose phosphatase (TPP)-like domain. ATTPS1 is able to complement yeast tps1 mutants in vivo. The gene product modulates cell growth but not cell differentiation by determining cell wall deposition and cell division.
AT1G78830	Chr1	29637874	29639533	1660	*	MACS_peak_674	111.38	Promoter (<=1kb)	1	29636955	29638552	1598	2	AT1G78830.1	0	protein_coding	Curculin-like (mannose-binding) lectin family protein	.
AT1G78850	Chr1	29643224	29646450	3227	*	MACS_peak_675	132.47	Promoter (<=1kb)	1	29641926	29643431	1506	2	AT1G78850.1	0	protein_coding	D-mannose binding lectin protein with Apple-like carbohydrate-binding domain	curculin-like (mannose-binding) lectin family protein, low similarity to ser/thr protein kinase from Zea mays (GI:2598067); contains Pfam lectin (probable mannose binding) domain PF01453 but not the protein kinase domain of the Z. mays protein
AT1G78990	Chr1	29714789	29716797	2009	*	MACS_peak_676	118.51	Promoter (<=1kb)	1	29713531	29714969	1439	2	AT1G78990.1	0	protein_coding	HXXXD-type acyl-transferase family protein	.
AT1G79060	Chr1	29741132	29744630	3499	*	MACS_peak_677	309.81	Promoter (<=1kb)	1	29741748	29743600	1853	1	AT1G79060.1	0	protein_coding	.	.
AT1G79110	Chr1	29757902	29764183	6282	*	MACS_peak_678	373.72	Promoter (<=1kb)	1	29759157	29760704	1548	1	AT1G79110.2	0	protein_coding	zinc ion binding	Encodes one of the BRGs (BOI-related gene) involved in resistance to Botrytis cinerea.
AT1G79120	Chr1	29764454	29767465	3012	*	MACS_peak_679	138.73	3' UTR	1	29764089	29768789	4701	2	AT1G79120.1	1324	protein_coding	Ubiquitin carboxyl-terminal hydrolase family protein	.
AT1G79150	Chr1	29777924	29781828	3905	*	MACS_peak_680	129.86	Promoter (<=1kb)	1	29772588	29777989	5402	2	AT1G79150.1	0	protein_coding	binding	.
AT1G79360	Chr1	29853456	29857732	4277	*	MACS_peak_681	568.64	Promoter (<=1kb)	1	29854038	29855821	1784	2	AT1G79360.1	0	protein_coding	organic cation/carnitine transporter 2	.
AT1G79410	Chr1	29868837	29874299	5463	*	MACS_peak_682	272.15	Promoter (<=1kb)	1	29867880	29869633	1754	2	AT1G79410.1	0	protein_coding	organic cation/carnitine transporter5	.
AT1G79520	Chr1	29913574	29916076	2503	*	MACS_peak_683	152.51	Promoter (<=1kb)	1	29912251	29914615	2365	2	AT1G79520.2	0	protein_coding	Cation efflux family protein	.
AT1G79630	Chr1	29964130	29966915	2786	*	MACS_peak_684	188.78	Promoter (<=1kb)	1	29962645	29965795	3151	2	AT1G79630.3	0	protein_coding	Protein phosphatase 2C family protein	.
AT1G79700	Chr1	29992482	29994248	1767	*	MACS_peak_685	86.71	Promoter (<=1kb)	1	29990336	29993724	3389	2	AT1G79700.1	0	protein_coding	Integrase-type DNA-binding superfamily protein	.
AT1G79750	Chr1	30010766	30015055	4290	*	MACS_peak_686	73.17	Promoter (<=1kb)	1	30007326	30011393	4068	2	AT1G79750.1	0	protein_coding	NADP-malic enzyme 4	The malic enzyme (EC 1.1.1.40) encoded by AtNADP-ME4 is localized to chloroplasts. The gene is expressed throughout the whole plant and during embryogenesis and germination. A possible involvement in the fatty acid biosynthesis has been proposed.
AT1G79790	Chr1	30017805	30019557	1753	*	MACS_peak_687	105.08	Promoter (<=1kb)	1	30016368	30018184	1817	2	AT1G79790.2	0	protein_coding	Haloacid dehalogenase-like hydrolase (HAD) superfamily protein	Encodes a chloroplast-localized FMN hydrolase that whose phosphatase activity is FMN-specific.
AT1G79900	Chr1	30052988	30055758	2771	*	MACS_peak_688	74.33	Promoter (<=1kb)	1	30052297	30053936	1640	2	AT1G79900.1	0	protein_coding	Mitochondrial substrate carrier family protein	encodes a mitochondrial ornithine transporter that exports ornithine from the mitochondria to the cytosol
AT1G80080	Chr1	30128515	30130433	1919	*	MACS_peak_689	143.65	Promoter (<=1kb)	1	30128005	30129591	1587	2	AT1G80080.1	0	protein_coding	Leucine-rich repeat (LRR) family protein	Encodes a transmembrane leucine-repeat containing receptor-like protein that is expressed in proliferative postprotodermal cells. Recessive mutation leads to disruption of asymmetric cell division during stomata development. Its transcript levels change after inducing MUTE expression in a mute background.
AT1G80120	Chr1	30137797	30140727	2931	*	MACS_peak_690	114.19	Promoter (<=1kb)	1	30139101	30140204	1104	1	AT1G80120.1	0	protein_coding	Protein of unknown function (DUF567)	.
AT1G80130	Chr1	30140933	30144522	3590	*	MACS_peak_691	324.71	Promoter (<=1kb)	1	30140961	30142646	1686	2	AT1G80130.1	0	protein_coding	Tetratricopeptide repeat (TPR)-like superfamily protein	.
AT1G80180	Chr1	30155941	30159490	3550	*	MACS_peak_692	121.59	Promoter (<=1kb)	1	30156826	30157584	759	2	AT1G80180.1	0	protein_coding	.	Encodes a substrate of the MAPK kinases. Phenotypic analyses of Arabidopsis expressing phosphorylation site mutant forms of At1g80180.1 showed clustered stomata and higher stomatal index in cotyledons expressing the phosphomimetic form of At1g80180.1.
AT1G80280	Chr1	30185596	30188292	2697	*	MACS_peak_693	89	Promoter (<=1kb)	1	30183541	30186586	3046	2	AT1G80280.1	0	protein_coding	alpha/beta-Hydrolases superfamily protein	.
AT1G80300	Chr1	30189687	30192836	3150	*	MACS_peak_694	170.48	Promoter (<=1kb)	1	30191856	30194519	2664	1	AT1G80300.1	0	protein_coding	nucleotide transporter 1	Encodes an ATP/ADP transporter.
AT1G80340	Chr1	30200494	30203749	3256	*	MACS_peak_695	187.44	Promoter (<=1kb)	1	30200693	30202200	1508	2	AT1G80340.1	0	protein_coding	gibberellin 3-oxidase 2	Encodes a protein with gibberellin 3 &#946;-hydroxylase activity. The protein was heterologously expressed in E. coli and shown to catalyze the hydroxylation of both GA9 and GA20.
AT1G80420	Chr1	30237408	30246074	8667	*	MACS_peak_696	567.08	Promoter (<=1kb)	1	30235164	30237771	2608	2	AT1G80420.4	0	protein_coding	BRCT domain-containing DNA repair protein	Encodes a component of plant break excision repair and functions at several stages during active DNA demethylation in Arabidopsis.
AT1G80460	Chr1	30248509	30250179	1671	*	MACS_peak_697	64.81	Promoter (<=1kb)	1	30246745	30249305	2561	2	AT1G80460.2	0	protein_coding	Actin-like ATPase superfamily protein	Encodes a protein similar to glycerol kinase, which converts glycerol to glycerol 3-phosphate and performs a rate-limiting step in glycerol metabolism. This gene is required for both general and specific resistance against bacteria and fungi. Arabidopsis thaliana glycerol kinase (GLR1) mRNA.Involved in flagellin-induced non-host resistance to Pseudomonas. Coronatine partially suppresses flagellin…
AT1G80530	Chr1	30279708	30282343	2636	*	MACS_peak_698	99.72	Promoter (<=1kb)	1	30277952	30280324	2373	2	AT1G80530.1	0	protein_coding	Major facilitator superfamily protein	.
AT1G80610	Chr1	30301849	30305323	3475	*	MACS_peak_699	51.96	Promoter (<=1kb)	1	30300733	30304033	3301	2	AT1G80610.1	0	protein_coding	.	.
AT1G80870	Chr1	30389570	30392451	2882	*	MACS_peak_700	70.03	Promoter (<=1kb)	1	30392133	30394383	2251	1	AT1G80870.1	0	protein_coding	Protein kinase superfamily protein	.
AT2G01140	Chr2	96284	98984	2701	*	MACS_peak_701	77.17	Promoter (<=1kb)	2	94811	96655	1845	2	AT2G01140.1	0	protein_coding	Aldolase superfamily protein	.
AT2G01150	Chr2	100068	101712	1645	*	MACS_peak_702	60.95	Promoter (<=1kb)	2	100649	101495	847	1	AT2G01150.1	0	protein_coding	RING-H2 finger protein 2B	Encodes a RING-H2 finger protein that is expressed in vascular tissue, root tips, embryos and pistils.
AT2G01290	Chr2	149972	152185	2214	*	MACS_peak_703	95.03	Promoter (<=1kb)	2	148919	150382	1464	2	AT2G01290.1	0	protein_coding	ribose-5-phosphate isomerase 2	Cytosolic ribose-5-phosphate isomerase. Knockout mutation causes chloroplast dysfunction, late flowering and premature cell death.
AT2G01410	Chr2	177561	180471	2911	*	MACS_peak_704	87.07	Promoter (1-2kb)	2	175040	176407	1368	2	AT2G01410.1	-1154	protein_coding	NHL domain-containing protein	.
AT2G01420	Chr2	180551	184105	3555	*	MACS_peak_705	141.87	Promoter (<=1kb)	2	180105	183328	3224	2	AT2G01420.1	0	protein_coding	Auxin efflux carrier family protein	Encodes a putative auxin efflux carrier that is localized in developing and mature root meristems. It is involved in the maintenance of embryonic auxin gradients. A role for AtPIN4 in generating a sink for auxin below the quiescent center of the root meristem that is essential for auxin distribution and patterning is proposed. In the root, PIN4 is detected around the quiescent center and cells su…
AT2G01580	Chr2	265782	268007	2226	*	MACS_peak_706	199.58	Promoter (<=1kb)	2	265044	265905	862	2	AT2G01580.1	0	protein_coding	.	.
AT2G01610	Chr2	273154	275455	2302	*	MACS_peak_707	153.98	Promoter (<=1kb)	2	273917	274820	904	2	AT2G01610.1	0	protein_coding	Plant invertase/pectin methylesterase inhibitor superfamily protein	.
AT2G01660	Chr2	291157	293091	1935	*	MACS_peak_708	194.8	Promoter (<=1kb)	2	290603	292570	1968	2	AT2G01660.2	0	protein_coding	plasmodesmata-located protein 6	Encodes a plasmodesmal protein that may be involved in the intercellular movement of molecules through the plasmodesmata. The protein has two DUF26 domains and a single transmembrane domain.
AT2G01680	Chr2	301970	305734	3765	*	MACS_peak_709	72.5	Promoter (<=1kb)	2	306385	308659	2275	1	AT2G01680.1	-651	protein_coding	Ankyrin repeat family protein	.
AT2G01840	Chr2	378844	381341	2498	*	MACS_peak_710	76.35	Promoter (<=1kb)	2	373125	378447	5323	2	AT2G01840.1	-397	transposable_element_gene	transposable element gene	transposable element gene
AT2G01850	Chr2	382735	384690	1956	*	MACS_peak_711	66.46	Promoter (<=1kb)	2	385199	387344	2146	1	AT2G01850.1	-509	protein_coding	endoxyloglucan transferase A3	EXGT-A3 has homology to xyloglucan endotransglucosylases/hydrolases (XTHs). Mutants in this gene show a lesion mimic phenotype associated with leaf maturation and a reduction in the number of tertiary veins. Individual tracheary elements in the mutants are shorter, but phloem transport activity is not severely affected. EXGT-A3 plays a role in xyloglucan degradation in the differentiating trachea…
AT2G01940	Chr2	431055	433158	2104	*	MACS_peak_712	64.76	Promoter (<=1kb)	2	432275	435077	2803	1	AT2G01940.1	0	protein_coding	C2H2-like zinc finger protein	May be involved in an early event in shoot gravitropism such as gravity perception and/or a signaling process subsequent to amyloplast sedimentation as a putative transcription factor in gravity-perceptive cells.
AT2G02060	Chr2	494028	497123	3096	*	MACS_peak_713	134.08	Promoter (<=1kb)	2	495570	497747	2178	1	AT2G02060.1	0	protein_coding	Homeodomain-like superfamily protein	.
AT2G02080	Chr2	520479	522372	1894	*	MACS_peak_714	59.5	Promoter (<=1kb)	2	518159	521707	3549	2	AT2G02080.1	0	protein_coding	indeterminate(ID)-domain 4	.
AT2G02440	Chr2	640249	642826	2578	*	MACS_peak_715	124.39	Distal Intergenic	2	638012	639305	1294	1	AT2G02440.1	2237	protein_coding	.	.
AT2G02450	Chr2	647136	649277	2142	*	MACS_peak_716	88.13	Promoter (<=1kb)	2	648044	650814	2771	1	AT2G02450.1	0	protein_coding	NAC domain containing protein 35	.
AT2G02800	Chr2	798998	801690	2693	*	MACS_peak_717	87.02	Promoter (<=1kb)	2	795515	799442	3928	2	AT2G02800.2	0	protein_coding	protein kinase 2B	Encodes protein kinase APK2b.
AT2G02860	Chr2	833250	836008	2759	*	MACS_peak_718	65.92	Promoter (<=1kb)	2	828352	832455	4104	2	AT2G02860.2	-795	protein_coding	sucrose transporter 2	encodes a sucrose transporter in sieve elements and a number of sink tissues and cell types. Gene expression is induced by wounding.
AT2G03010	Chr2	876675	878799	2125	*	MACS_peak_719	105.52	Promoter (<=1kb)	2	879247	881471	2225	1	AT2G03010.1	-448	protein_coding	Family of unknown function (DUF577)	.
AT2G03020	Chr2	882775	884779	2005	*	MACS_peak_720	242.25	Promoter (<=1kb)	2	882645	884148	1504	2	AT2G03020.1	0	protein_coding	Heat shock protein HSP20/alpha crystallin family	.
AT2G03090	Chr2	917077	919792	2716	*	MACS_peak_721	67.53	Promoter (<=1kb)	2	916854	918643	1790	2	AT2G03090.1	0	protein_coding	expansin A15	member of Alpha-Expansin Gene Family. Naming convention from the Expansin Working Group (Kende et al, 2004. Plant Mol Bio). Involved in the formation of nematode-induced syncytia in roots of Arabidopsis thaliana.
AT2G03550	Chr2	1076213	1078154	1942	*	MACS_peak_722	116.86	Promoter (<=1kb)	2	1077036	1078083	1048	1	AT2G03550.1	0	protein_coding	alpha/beta-Hydrolases superfamily protein	.
AT2G03730	Chr2	1135584	1137947	2364	*	MACS_peak_723	50.36	3' UTR	2	1137611	1140185	2575	2	AT2G03730.2	2238	protein_coding	ACT domain repeat 5	Member of a small family of ACT domain containing proteins. ACT domains are thought to be involved in amino acid binding.
AT2G03750	Chr2	1145183	1151106	5924	*	MACS_peak_724	204.31	Promoter (<=1kb)	2	1147807	1149061	1255	2	AT2G03750.1	0	protein_coding	P-loop containing nucleoside triphosphate hydrolases superfamily protein	.
AT2G04038	Chr2	1331418	1333852	2435	*	MACS_peak_725	60.59	Promoter (<=1kb)	2	1331919	1332419	501	1	AT2G04038.1	0	protein_coding	basic leucine-zipper 48	.
AT2G04160	Chr2	1404872	1408004	3133	*	MACS_peak_726	53.1	Promoter (<=1kb)	2	1401268	1407745	6478	2	AT2G04160.1	0	protein_coding	Subtilisin-like serine endopeptidase family protein	isolated from differential screening of a cDNA library from auxin-treated root culture. encodes a protein similar to subtilisin-like serine protease which is believed to be active outside the plant cell.
AT2G05520	Chr2	2025384	2027805	2422	*	MACS_peak_727	196.03	Promoter (<=1kb)	2	2026162	2027099	938	1	AT2G05520.1	0	protein_coding	glycine-rich protein 3	Encodes a glycine-rich protein that is expressed mainly in stems and leaves. mRNA levels are upregulated in response to ABA, salicylic acid and ethylene but downregulated in response to dessication.
AT2G05790	Chr2	2199081	2201524	2444	*	MACS_peak_728	65.91	Promoter (<=1kb)	2	2199219	2201486	2268	1	AT2G05790.1	0	protein_coding	O-Glycosyl hydrolases family 17 protein	.
AT2G09970	Chr2	3780312	3781427	1116	*	MACS_peak_729	62.11	Promoter (<=1kb)	2	3779992	3780691	700	2	AT2G09970.1	0	protein_coding	Protein of unknown function (DUF1677)	.
AT2G11810	Chr2	4742581	4744500	1920	*	MACS_peak_730	53.74	Promoter (<=1kb)	2	4743322	4746734	3413	1	AT2G11810.2	0	protein_coding	monogalactosyldiacylglycerol synthase type C	MGD3 is the major enzyme for galactolipid metabolism during phosphate starvation. Does not contribute to galactolipid synthesis under P1-sufficient conditions.
AT2G12461	Chr2	5049304	5052198	2895	*	MACS_peak_731	194.85	Promoter (<=1kb)	2	5049953	5050087	135	2	AT2G12461.1	0	protein_coding	.	.
AT2G13280	Chr2	5507261	5509221	1961	*	MACS_peak_732	127.86	Downstream (<1kb)	2	5509322	5511099	1778	2	AT2G13280.1	1878	transposable_element_gene	transposable element gene	transposable element gene
AT2G14210	Chr2	6017558	6019195	1638	*	MACS_peak_733	124.48	Promoter (<=1kb)	2	6018558	6023863	5306	1	AT2G14210.1	0	protein_coding	AGAMOUS-like 44	MADS box gene, transcription factor
AT2G14560	Chr2	6213386	6215803	2418	*	MACS_peak_734	117.07	Promoter (<=1kb)	2	6213972	6214792	821	1	AT2G14560.2	0	protein_coding	Protein of unknown function (DUF567)	Encodes LURP1, a member of the LURP cluster (late upregulated in response to Hyaloperonospora parasitica) which exhibits a pronounced upregulation after recognition of the pathogenic oomycte H. parasitica. LURP1 is required for full basal defense to H. parasitica and resistance to this pathogen mediated by the R-proteins RPP4 and RPP5.
AT2G14870	Chr2	6390815	6393243	2429	*	MACS_peak_735	65.28	Promoter (<=1kb)	2	6391172	6391477	306	1	AT2G14870.1	0	protein_coding	RNA-binding (RRM/RBD/RNP motifs) family protein	.
AT2G14890	Chr2	6398719	6400860	2142	*	MACS_peak_736	57.67	Promoter (<=1kb)	2	6399621	6400982	1362	1	AT2G14890.2	0	protein_coding	arabinogalactan protein 9	putative proline-rich protein (At2g14890) mRNA, complete
AT2G15020	Chr2	6491477	6494171	2695	*	MACS_peak_737	195.46	Promoter (<=1kb)	2	6491434	6493352	1919	2	AT2G15020.1	0	protein_coding	.	.
AT2G15390	Chr2	6707697	6709743	2047	*	MACS_peak_738	100.5	3' UTR	2	6709260	6710856	1597	2	AT2G15390.1	1113	protein_coding	fucosyltransferase 4	Predicted fucosyltransferase, based on similarity to FUT1, but not functionally redundant with FUT1.
AT2G15390	Chr2	6710472	6712418	1947	*	MACS_peak_739	87.72	Promoter (<=1kb)	2	6709260	6710856	1597	2	AT2G15390.1	0	protein_coding	fucosyltransferase 4	Predicted fucosyltransferase, based on similarity to FUT1, but not functionally redundant with FUT1.
AT2G15780	Chr2	6875548	6877261	1714	*	MACS_peak_740	78.56	Promoter (<=1kb)	2	6873545	6874741	1197	2	AT2G15780.1	-807	protein_coding	Cupredoxin superfamily protein	.
AT2G15830	Chr2	6893171	6895264	2094	*	MACS_peak_741	101.67	Promoter (<=1kb)	2	6894118	6894551	434	1	AT2G15830.1	0	protein_coding	.	.
AT2G16280	Chr2	7049469	7051471	2003	*	MACS_peak_742	50.31	Promoter (<=1kb)	2	7050944	7052897	1954	1	AT2G16280.1	0	protein_coding	3-ketoacyl-CoA synthase 9	Encodes KCS9, a member of the 3-ketoacyl-CoA synthase family involved in the biosynthesis of VLCFA (very long chain fatty acids).
AT2G16660	Chr2	7219237	7222168	2932	*	MACS_peak_743	90.92	Promoter (<=1kb)	2	7218706	7221625	2920	2	AT2G16660.1	0	protein_coding	Major facilitator superfamily protein	.
AT2G16700	Chr2	7243484	7246599	3116	*	MACS_peak_744	235.06	Promoter (<=1kb)	2	7244608	7245741	1134	1	AT2G16700.1	0	protein_coding	actin depolymerizing factor 5	Encodes actin depolymerizing factor 5 (ADF5).
AT2G16720	Chr2	7255579	7257296	1718	*	MACS_peak_745	57.57	Promoter (<=1kb)	2	7255529	7256580	1052	2	AT2G16720.1	0	protein_coding	myb domain protein 7	Encodes a member of MYB3R- and R2R3- type MYB- encoding genes
AT2G16720	Chr2	7258254	7260603	2350	*	MACS_peak_746	59.41	Promoter (1-2kb)	2	7255529	7256580	1052	2	AT2G16720.1	-1674	protein_coding	myb domain protein 7	Encodes a member of MYB3R- and R2R3- type MYB- encoding genes
AT2G16850	Chr2	7300619	7304294	3676	*	MACS_peak_747	202.12	Promoter (<=1kb)	2	7301581	7303437	1857	1	AT2G16850.1	0	protein_coding	plasma membrane intrinsic protein 2;8	.
AT2G16890	Chr2	7316632	7318923	2292	*	MACS_peak_748	66.24	Promoter (<=1kb)	2	7316889	7318291	1403	1	AT2G16890.1	0	protein_coding	UDP-Glycosyltransferase superfamily protein	.
AT2G17040	Chr2	7406170	7407771	1602	*	MACS_peak_749	68.3	Promoter (<=1kb)	2	7407123	7408270	1148	1	AT2G17040.1	0	protein_coding	NAC domain containing protein 36	Member of the NAC transcription factor family and more specifically, the ONAC022 subfamily. Involved in leaf and inflorescence stem morphogenesis.
AT2G17120	Chr2	7458434	7460036	1603	*	MACS_peak_750	62.99	Promoter (<=1kb)	2	7459047	7460819	1773	1	AT2G17120.1	0	protein_coding	lysm domain GPI-anchored protein 2 precursor	Induction of chitin-responsive genes by chitin treatment is not blocked in the mutant.
AT2G17295	Chr2	7519145	7520672	1528	*	MACS_peak_751	51.4	Promoter (<=1kb)	2	7520942	7521021	80	1	AT2G17295.1	-270	small_nucleolar_rna	snoRNA	.
AT2G17300	Chr2	7521741	7523638	1898	*	MACS_peak_752	138.74	Promoter (<=1kb)	2	7522401	7523033	633	2	AT2G17300.1	0	protein_coding	.	.
AT2G17490	Chr2	7602976	7605473	2498	*	MACS_peak_753	67.07	Promoter (<=1kb)	2	7598985	7602121	3137	2	AT2G17490.1	-855	transposable_element_gene	transposable element gene	transposable element gene
AT2G17500	Chr2	7606061	7608262	2202	*	MACS_peak_754	154.84	Promoter (<=1kb)	2	7606757	7609261	2505	1	AT2G17500.1	0	protein_coding	Auxin efflux carrier family protein	.
AT2G18010	Chr2	7830597	7833383	2787	*	MACS_peak_755	99.75	Promoter (<=1kb)	2	7833902	7834240	339	1	AT2G18010.1	-519	protein_coding	SAUR-like auxin-responsive protein family	.
AT2G18560	Chr2	8058738	8060374	1637	*	MACS_peak_756	53.3	Promoter (<=1kb)	2	8059288	8061056	1769	1	AT2G18560.1	0	protein_coding	UDP-Glycosyltransferase superfamily protein	.
AT2G18700	Chr2	8107143	8109071	1929	*	MACS_peak_757	77.95	Promoter (<=1kb)	2	8109043	8112010	2968	1	AT2G18700.1	0	protein_coding	trehalose phosphatase/synthase 11	Encodes an enzyme putatively involved in trehalose biosynthesis. The protein has a trehalose synthase (TPS)-like domain that may or may not be active as well as a trehalose phosphatase (TPP)-like domain.
AT2G18790	Chr2	8138361	8140168	1808	*	MACS_peak_758	55.21	Promoter (<=1kb)	2	8139881	8144430	4550	1	AT2G18790.1	0	protein_coding	phytochrome B	Red/far-red photoreceptor involved in the regulation of de-etiolation. Exists in two inter-convertible forms: Pr and Pfr (active). Involved in the light-promotion of seed germination and in the shade avoidance response. Promotes seedling etiolation in both the presence and absence of phytochrome A. Overexpression results in etiolation under far-red light. Accumulates in the nucleus after exposure…
AT2G18960	Chr2	8214865	8217395	2531	*	MACS_peak_759	61.36	Distal Intergenic	2	8221631	8227622	5992	1	AT2G18960.1	-4236	protein_coding	H(+)-ATPase 1	Encodes a plasma membrane proton ATPase. Mutants have a reduced ability to close their stomata in response to drought and are affected in stomatal but not seed responsiveness to ABA.
AT2G18969	Chr2	8229749	8231243	1495	*	MACS_peak_760	63.19	Promoter (<=1kb)	2	8229047	8229574	528	2	AT2G18969.1	-175	protein_coding	.	Encodes a atypical member of the bHLH (basic helix-loop-helix) family transcriptional factors.
AT2G19580	Chr2	8473354	8476203	2850	*	MACS_peak_761	203.24	Promoter (<=1kb)	2	8472134	8475153	3020	2	AT2G19580.1	0	protein_coding	tetraspanin2	Member of TETRASPANIN family
AT2G19650	Chr2	8494572	8496582	2011	*	MACS_peak_762	112.42	Promoter (<=1kb)	2	8493475	8495823	2349	2	AT2G19650.1	0	protein_coding	Cysteine/Histidine-rich C1 domain family protein	.
AT2G19780	Chr2	8524991	8527420	2430	*	MACS_peak_763	52.23	Promoter (<=1kb)	2	8522678	8525093	2416	2	AT2G19780.1	0	protein_coding	Leucine-rich repeat (LRR) family protein	.
AT2G19810	Chr2	8549830	8551717	1888	*	MACS_peak_764	50.95	Promoter (<=1kb)	2	8550313	8551858	1546	1	AT2G19810.1	0	protein_coding	CCCH-type zinc finger family protein	Encodes Oxidation-related Zinc Finger 1 (OZF1), a plasma membrane protein involved in oxidative stress.
AT2G20180	Chr2	8705322	8707259	1938	*	MACS_peak_765	72.32	Promoter (<=1kb)	2	8704024	8706547	2524	2	AT2G20180.2	0	protein_coding	phytochrome interacting factor 3-like 5	Encodes a novel Myc-related bHLH transcription factor that has transcriptional activation activity in the dark. It is a key negative regulator of phytochrome-mediated seed germination and acts by inhibiting chlorophyll biosynthesis, light-mediated suppression of hypocotyl elongation and far-red light-mediated suppression of seed germination, and promoting negative gravitropism in hypocotyls. Ligh…
AT2G20510	Chr2	8838407	8840611	2205	*	MACS_peak_766	354.61	Promoter (<=1kb)	2	8836018	8838598	2581	2	AT2G20510.1	0	protein_coding	translocase inner membrane subunit 44-1	One of two loci encoding the TIM44 subunit of the mitochondrial inner membrane translocase complex. TIM44 subunit is the part of the complex that hydrolyzes ATP to provide energy for protein translocation to the inner membrane.
AT2G20562	Chr2	8851813	8854440	2628	*	MACS_peak_767	89.98	Promoter (<=1kb)	2	8850207	8850929	723	2	AT2G20562.1	-884	protein_coding	.	.
AT2G20580	Chr2	8856714	8858921	2208	*	MACS_peak_768	95.35	Promoter (<=1kb)	2	8858988	8864865	5878	1	AT2G20580.1	-67	protein_coding	26S proteasome regulatory subunit S2 1A	encoding the RPN subunits of the 26S proteasome
AT2G20724	Chr2	8932405	8934089	1685	*	MACS_peak_769	75.02	Promoter (<=1kb)	2	8932716	8933262	547	2	AT2G20724.1	0	pseudogene	.	pseudogene of unknown protein
AT2G20750	Chr2	8940439	8943280	2842	*	MACS_peak_770	178.6	Promoter (<=1kb)	2	8941119	8942689	1571	1	AT2G20750.1	0	protein_coding	expansin B1	member of BETA-EXPANSINS. Naming convention from the Expansin Working Group (Kende et al, 2004. Plant Mol Bio)
AT2G20880	Chr2	8984207	8987088	2882	*	MACS_peak_771	118.63	Promoter (<=1kb)	2	8985973	8987263	1291	1	AT2G20880.1	0	protein_coding	Integrase-type DNA-binding superfamily protein	Encodes ERF53, a drought-induced transcription factor. Belongs to the AP2/ERF superfamily, and has a highly conserved AP2 domain. Regulates drought-responsive gene expressions by binding to the GCC box and/or dehydration-responsive element (DRE) in the promoter of downstream genes. Overexpression of AtERF53 driven by the CaMV35S promoter resulted in an unstable drought-tolerant phenotype in T2 tr…
AT2G20960	Chr2	9004659	9007276	2618	*	MACS_peak_772	76.06	Promoter (<=1kb)	2	9006648	9009763	3116	1	AT2G20960.1	0	protein_coding	Arabidopsis phospholipase-like protein (PEARLI 4) family	.
AT2G21060	Chr2	9034775	9038952	4178	*	MACS_peak_773	651.02	Promoter (<=1kb)	2	9036793	9037650	858	2	AT2G21060.1	0	protein_coding	glycine-rich protein 2B	Glycine-rich protein (AtGRP2b). Also named as CSP4 (cold shock domain protein 4) containing a well conserved cold shock domain (CSD) and glycine-rich motifs interspersed by two retroviral-like CCHC zinc fingers. AtCSP4 is expressed in all tissues but accumulates in reproductive tissues and those undergoing cell divisions. Overexpression of AtCSP4 reduces silique length and induces embryo lethalit…
AT2G21120	Chr2	9054360	9056698	2339	*	MACS_peak_774	50.88	Promoter (<=1kb)	2	9051748	9054613	2866	2	AT2G21120.1	0	protein_coding	Protein of unknown function (DUF803)	.
AT2G21180	Chr2	9074464	9076462	1999	*	MACS_peak_775	69.44	Promoter (<=1kb)	2	9074660	9075380	721	2	AT2G21180.1	0	protein_coding	.	.
AT2G21185	Chr2	9076518	9078214	1697	*	MACS_peak_776	85.1	Promoter (<=1kb)	2	9076437	9077048	612	2	AT2G21185.1	0	protein_coding	.	.
AT2G21210	Chr2	9084377	9088749	4373	*	MACS_peak_777	200.44	Promoter (<=1kb)	2	9085210	9085909	700	2	AT2G21210.1	0	protein_coding	SAUR-like auxin-responsive protein family	Putative auxin-regulated protein whose expression is downregulated in response to chitin oligomers.
AT2G21330	Chr2	9129008	9132824	3817	*	MACS_peak_778	187.69	Promoter (<=1kb)	2	9128147	9130212	2066	2	AT2G21330.3	0	protein_coding	fructose-bisphosphate aldolase 1	.
AT2G21520	Chr2	9213637	9215846	2210	*	MACS_peak_779	67.92	Promoter (<=1kb)	2	9215519	9219208	3690	1	AT2G21520.1	0	protein_coding	Sec14p-like phosphatidylinositol transfer family protein	.
AT2G21780	Chr2	9289940	9291722	1783	*	MACS_peak_780	84.84	Promoter (<=1kb)	2	9291036	9291669	634	1	AT2G21780.1	0	protein_coding	.	.
AT2G22080	Chr2	9385785	9387626	1842	*	MACS_peak_781	77.13	Promoter (<=1kb)	2	9386516	9388183	1668	1	AT2G22080.1	0	protein_coding	.	.
AT2G22170	Chr2	9426423	9431713	5291	*	MACS_peak_782	88.52	Promoter (<=1kb)	2	9426849	9427817	969	2	AT2G22170.1	0	protein_coding	Lipase/lipooxygenase, PLAT/LH2 family protein	.
AT2G22190	Chr2	9436054	9437925	1872	*	MACS_peak_783	55.7	Promoter (<=1kb)	2	9433765	9436544	2780	2	AT2G22190.1	0	protein_coding	Haloacid dehalogenase-like hydrolase (HAD) superfamily protein	.
AT2G22330	Chr2	9487144	9491612	4469	*	MACS_peak_784	353.58	Promoter (<=1kb)	2	9488554	9491187	2634	1	AT2G22330.1	0	protein_coding	cytochrome P450, family 79, subfamily B, polypeptide 3	Encodes a cytochrome P450. Involved in tryptophan metabolism. Converts Trp to indole-3-acetaldoxime (IAOx), a precursor to IAA and indole glucosinolates.
AT2G22426	Chr2	9516069	9518060	1992	*	MACS_peak_785	74.82	Promoter (<=1kb)	2	9517017	9517229	213	1	AT2G22426.1	0	protein_coding	.	.
AT2G22470	Chr2	9537911	9540288	2378	*	MACS_peak_786	101.69	Promoter (<=1kb)	2	9538197	9538879	683	2	AT2G22470.1	0	protein_coding	arabinogalactan protein 2	Encodes arabinogalactan-protein (AGP2).
AT2G22540	Chr2	9579448	9581536	2089	*	MACS_peak_787	77.82	Promoter (<=1kb)	2	9579874	9583886	4013	1	AT2G22540.2	0	protein_coding	K-box region and MADS-box transcription factor family protein	Encodes a nuclear protein that acts as a floral repressor and that functions within the thermosensory pathway. SVP represses FT expression via direct binding to the vCArG III motif in the FT promoter.
AT2G22590	Chr2	9592561	9594355	1795	*	MACS_peak_788	63.95	Promoter (<=1kb)	2	9592996	9594535	1540	1	AT2G22590.1	0	protein_coding	UDP-Glycosyltransferase superfamily protein	.
AT2G22820	Chr2	9721616	9723225	1610	*	MACS_peak_789	62.64	Promoter (<=1kb)	2	9721231	9721425	195	2	AT2G22820.1	-191	protein_coding	.	.
AT2G22880	Chr2	9740625	9743183	2559	*	MACS_peak_790	51.97	Promoter (<=1kb)	2	9741119	9741463	345	2	AT2G22880.1	0	protein_coding	VQ motif-containing protein	.
AT2G22990	Chr2	9784094	9787085	2992	*	MACS_peak_791	74.65	Promoter (<=1kb)	2	9786316	9790179	3864	1	AT2G22990.1	0	protein_coding	sinapoylglucose 1	sinapoylglucose:malate sinapoyltransferase. Catalyzes the formation of sinapoylmalate from sinapoylglucose. Mutants accumulate excess sinapoylglucose.
AT2G23321	Chr2	9925723	9927354	1632	*	MACS_peak_792	53.53	Promoter (<=1kb)	2	9926378	9926518	141	1	AT2G23321.1	0	protein_coding	.	.
AT2G23680	Chr2	10064808	10068574	3767	*	MACS_peak_793	84.83	Promoter (<=1kb)	2	10066163	10067455	1293	1	AT2G23680.1	0	protein_coding	Cold acclimation protein WCOR413 family	.
AT2G23690	Chr2	10071484	10073406	1923	*	MACS_peak_794	131.68	Promoter (<=1kb)	2	10072233	10073126	894	1	AT2G23690.1	0	protein_coding	.	.
AT2G23755	Chr2	10104260	10107161	2902	*	MACS_peak_795	56.77	Promoter (<=1kb)	2	10102787	10104029	1243	2	AT2G23755.1	-231	protein_coding	.	.
AT2G23770	Chr2	10117506	10120386	2881	*	MACS_peak_796	66.13	Exon (AT2G23770.1/AT2G23770, exon 1 of 1)	2	10120242	10122080	1839	2	AT2G23770.1	1694	protein_coding	protein kinase family protein / peptidoglycan-binding LysM domain-containing protein	.
AT2G24160	Chr2	10269833	10271964	2132	*	MACS_peak_797	78.25	Promoter (<=1kb)	2	10268008	10270612	2605	2	AT2G24160.1	0	pseudogene	.	.
AT2G24165	Chr2	10272092	10274268	2177	*	MACS_peak_798	81.17	Promoter (<=1kb)	2	10272672	10273595	924	2	AT2G24165.1	0	pseudogene	.	.
AT2G24180	Chr2	10280876	10282804	1929	*	MACS_peak_799	71.67	Promoter (<=1kb)	2	10281847	10283735	1889	1	AT2G24180.1	0	protein_coding	cytochrome p450 71b6	cytochrome P450 monooxygenase
AT2G24210	Chr2	10294093	10296471	2379	*	MACS_peak_800	77.46	Promoter (<=1kb)	2	10294330	10297530	3201	1	AT2G24210.1	0	protein_coding	terpene synthase 10	.
AT2G24220	Chr2	10296856	10299191	2336	*	MACS_peak_801	59.85	Promoter (<=1kb)	2	10300115	10301787	1673	1	AT2G24220.2	-924	protein_coding	purine permease 5	Member of a family of proteins related to PUP1, a purine transporter. May be involved in the transport of purine and purine derivatives such as cytokinins, across the plasma membrane.
AT2G24240	Chr2	10308597	10311128	2532	*	MACS_peak_802	61.33	Promoter (<=1kb)	2	10310648	10312328	1681	1	AT2G24240.1	0	protein_coding	BTB/POZ domain with WD40/YVTN repeat-like protein	.
AT2G24255	Chr2	10319055	10320483	1429	*	MACS_peak_803	78.06	Promoter (1-2kb)	2	10315515	10317353	1839	2	AT2G24255.1	-1702	protein_coding	.	.
AT2G24280	Chr2	10331242	10335176	3935	*	MACS_peak_804	118.81	Promoter (<=1kb)	2	10333284	10337128	3845	1	AT2G24280.1	0	protein_coding	alpha/beta-Hydrolases superfamily protein	.
AT2G24540	Chr2	10425968	10427945	1978	*	MACS_peak_805	64.55	Promoter (<=1kb)	2	10426342	10427594	1253	1	AT2G24540.1	0	protein_coding	Galactose oxidase/kelch repeat superfamily protein	.
AT2G24570	Chr2	10437348	10441744	4397	*	MACS_peak_806	414.67	Promoter (<=1kb)	2	10437398	10439298	1901	2	AT2G24570.1	0	protein_coding	WRKY DNA-binding protein 17	member of WRKY Transcription Factor; Group II-d; negative regulator of basal resistance to Pseudomonas syringae.
AT2G24580	Chr2	10444611	10446749	2139	*	MACS_peak_807	63.53	Promoter (<=1kb)	2	10444790	10446242	1453	2	AT2G24580.1	0	protein_coding	FAD-dependent oxidoreductase family protein	.
AT2G25090	Chr2	10671303	10673109	1807	*	MACS_peak_808	166.67	Promoter (<=1kb)	2	10670467	10672653	2187	2	AT2G25090.1	0	protein_coding	CBL-interacting protein kinase 16	Encodes a member of the SNF1-related kinase (SnRK) gene family (SnRK3.18), which has also been reported as a member of the CBL-interacting protein kinases (CIPK16) and is involved in salinity tolerance.
AT2G25160	Chr2	10711588	10713267	1680	*	MACS_peak_809	57.59	Promoter (<=1kb)	2	10709064	10711240	2177	2	AT2G25160.1	-348	protein_coding	cytochrome P450, family 82, subfamily F, polypeptide 1	member of CYP82F
AT2G25200	Chr2	10736781	10738329	1549	*	MACS_peak_810	70.98	Promoter (<=1kb)	2	10736483	10737654	1172	2	AT2G25200.1	0	protein_coding	Plant protein of unknown function (DUF868)	.
AT2G25260	Chr2	10756803	10758615	1813	*	MACS_peak_811	81.24	Promoter (<=1kb)	2	10755524	10757772	2249	2	AT2G25260.1	0	protein_coding	.	.
AT2G25460	Chr2	10834390	10838155	3766	*	MACS_peak_812	109.2	Promoter (<=1kb)	2	10832754	10835483	2730	2	AT2G25460.1	0	protein_coding	.	.
AT2G25482	Chr2	10846528	10847948	1421	*	MACS_peak_813	56.42	Promoter (<=1kb)	2	10845884	10846348	465	2	AT2G25482.1	-180	protein_coding	Protein of unknown function (DUF784)	Encodes a ECA1 gametogenesis related family protein
AT2G25625	Chr2	10905702	10907777	2076	*	MACS_peak_814	61.23	Promoter (<=1kb)	2	10906428	10907288	861	1	AT2G25625.1	0	protein_coding	.	.
AT2G25680	Chr2	10933621	10935136	1516	*	MACS_peak_815	51.93	Promoter (<=1kb)	2	10933061	10934551	1491	2	AT2G25680.1	0	protein_coding	molybdate transporter 1	Encodes a high-affinity molybdate transporter. Mutant has reduced concentrations of molybdate in roots and shoots, and reduced shoot and root length when growing on Mo-limited medium.
AT2G25900	Chr2	11040863	11043388	2526	*	MACS_peak_816	87	Promoter (<=1kb)	2	11041331	11043209	1879	1	AT2G25900.1	0	protein_coding	Zinc finger C-x8-C-x5-C-x3-H type family protein	putative Cys3His zinc finger protein (ATCTH) mRNA, complete
AT2G26040	Chr2	11094200	11096821	2622	*	MACS_peak_817	194.49	Promoter (<=1kb)	2	11094832	11095404	573	2	AT2G26040.1	0	protein_coding	PYR1-like 2	Encodes a member of the PYR (pyrabactin resistance )/PYL(PYR1-like)/RCAR (regulatory components of ABA receptor) family proteins with 14 members. PYR/PYL/RCAR family proteins function as abscisic acid sensors. Mediate ABA-dependent regulation of protein phosphatase 2Cs ABI1 and ABI2.
AT2G26170	Chr2	11139795	11141454	1660	*	MACS_peak_818	70.62	Promoter (<=1kb)	2	11140809	11143360	2552	1	AT2G26170.1	0	protein_coding	cytochrome P450, family 711, subfamily A, polypeptide 1	Encodes a protein with similarity to thromboxane-A synthase, member of the CYP711A cytochrome P450 family. MAX1 is a specific repressor of vegetative axillary buds generated by the axillary meristem. Expressed in vascular traces in the rosette stem and axillary buds throughout plant development. Mutants have increased axillary branches. Along with MAX3,4 thought to mediate control of shoot branch…
AT2G26440	Chr2	11246703	11250693	3991	*	MACS_peak_819	172.26	Promoter (<=1kb)	2	11247383	11249493	2111	1	AT2G26440.1	0	protein_coding	Plant invertase/pectin methylesterase inhibitor superfamily	.
AT2G26560	Chr2	11294018	11296968	2951	*	MACS_peak_820	120.33	Promoter (<=1kb)	2	11293769	11295806	2038	2	AT2G26560.1	0	protein_coding	phospholipase A 2A	Encodes a lipid acyl hydrolase with wide substrate specificity that accumulates upon infection by fungal and bacterial pathogens. Protein is localized in the cytoplasm in healthy leaves, and in membranes in infected cells. Plays a role in cell death and differentially affects the accumulation of oxylipins. Contributes to resistance to virus.
AT2G26690	Chr2	11349425	11351570	2146	*	MACS_peak_821	72.81	Promoter (<=1kb)	2	11347147	11350993	3847	2	AT2G26690.1	0	protein_coding	Major facilitator superfamily protein	.
AT2G26870	Chr2	11458354	11459921	1568	*	MACS_peak_822	99.09	Promoter (<=1kb)	2	11457008	11459365	2358	2	AT2G26870.1	0	protein_coding	non-specific phospholipase C2	.
AT2G26975	Chr2	11512363	11514172	1810	*	MACS_peak_823	119.66	Promoter (<=1kb)	2	11512861	11513553	693	1	AT2G26975.1	0	protein_coding	Ctr copper transporter family	.
AT2G27400	Chr2	11722058	11724118	2061	*	MACS_peak_824	66.64	Promoter (<=1kb)	2	11721539	11722468	930	2	AT2G27400.1	0	other_rna	other RNA	other RNA
AT2G27420	Chr2	11725582	11729010	3429	*	MACS_peak_825	176.57	Promoter (<=1kb)	2	11726144	11727614	1471	2	AT2G27420.1	0	protein_coding	Cysteine proteinases superfamily protein	.
AT2G27500	Chr2	11753402	11755693	2292	*	MACS_peak_826	52.88	Promoter (<=1kb)	2	11752170	11753767	1598	2	AT2G27500.3	0	protein_coding	Glycosyl hydrolase superfamily protein	.
AT2G27830	Chr2	11860182	11862169	1988	*	MACS_peak_827	51.08	Promoter (<=1kb)	2	11860218	11861475	1258	1	AT2G27830.1	0	protein_coding	.	.
AT2G28110	Chr2	11977229	11978916	1688	*	MACS_peak_828	70.3	3' UTR	2	11977944	11979837	1894	2	AT2G28110.1	921	protein_coding	Exostosin family protein	Homolog to AT5G22940, a member of glycosyltransferase family 47 that is involved in secondary cell wall biosynthesis. It exhibits high sequence similarity to tobacco (Nicotiana plumbaginifolia) pectin glucuronyltransferase. Protein has a domain that shares significant similarity with the pfam03016 domain. It is expressed specifically in developing vessels and fiber cells, and FRA8 is targeted to …
AT2G28140	Chr2	11993530	11996642	3113	*	MACS_peak_829	122.53	Promoter (<=1kb)	2	11994966	11996002	1037	1	AT2G28140.1	0	protein_coding	Protein of unknown function (DUF1635)	.
AT2G28160	Chr2	12004023	12005603	1581	*	MACS_peak_830	64.09	Promoter (<=1kb)	2	12004708	12006122	1415	1	AT2G28160.1	0	protein_coding	FER-like regulator of iron uptake	Encodes a putative transcription factor that regulates iron uptake responses. mRNA is detected in the outer cell layers of the root and accumulates in response to iron deficiency. The expression of many iron-regulated genes is dependent on FIT1. It specifically regulates FRO2 at the level of mRNA accumulation and IRT1 at the level of protein accumulation.Similar to FER in tomato and is a regulato…
AT2G28200	Chr2	12022922	12025883	2962	*	MACS_peak_831	115.71	Promoter (<=1kb)	2	12024149	12025306	1158	1	AT2G28200.1	0	protein_coding	C2H2-type zinc finger family protein	.
AT2G28500	Chr2	12184934	12188855	3922	*	MACS_peak_832	170.59	Promoter (<=1kb)	2	12186569	12188142	1574	2	AT2G28500.1	0	protein_coding	LOB domain-containing protein 11	.
AT2G28550	Chr2	12232483	12234807	2325	*	MACS_peak_833	55.97	Downstream (1-2kb)	2	12226091	12228543	2453	2	AT2G28550.2	-3940	protein_coding	related to AP2.7	.
AT2G28790	Chr2	12354206	12356684	2479	*	MACS_peak_834	240.43	Promoter (<=1kb)	2	12354430	12355431	1002	2	AT2G28790.1	0	protein_coding	Pathogenesis-related thaumatin superfamily protein	.
AT2G28840	Chr2	12380233	12382523	2291	*	MACS_peak_835	66.28	3' UTR	2	12378555	12380674	2120	1	AT2G28840.2	1678	protein_coding	XB3 ortholog 1 in Arabidopsis thaliana	.
AT2G28950	Chr2	12429701	12432798	3098	*	MACS_peak_836	57.75	3' UTR	2	12431341	12433595	2255	2	AT2G28950.1	797	protein_coding	expansin A6	Encodes an expansin. Naming convention from the Expansin Working Group (Kende et al, 2004. Plant Mol Bio). Involved in the formation of nematode-induced syncytia in roots of Arabidopsis thaliana.
AT2G29090	Chr2	12493805	12500070	6266	*	MACS_peak_837	223.19	Promoter (<=1kb)	2	12494851	12499723	4873	2	AT2G29090.1	0	protein_coding	cytochrome P450, family 707, subfamily A, polypeptide 2	Encodes a protein with ABA 8'-hydroxylase activity, involved in ABA catabolism. Member of the CYP707A gene family. This gene predominantly accumulates in dry seeds and is up-regulated immediately following imbibition. CYP707A2 appears to play a major role in the rapid decrease in ABA levels during early seed imbibition.
AT2G29120	Chr2	12515288	12518388	3101	*	MACS_peak_838	107.74	Promoter (<=1kb)	2	12511292	12515895	4604	2	AT2G29120.1	0	protein_coding	glutamate receptor 2.7	member of Putative ligand-gated ion channel subunit family
AT2G29125	Chr2	12523204	12526119	2916	*	MACS_peak_839	70.23	Promoter (<=1kb)	2	12523342	12524109	768	1	AT2G29125.1	0	protein_coding	ROTUNDIFOLIA like 2	.
AT2G29280	Chr2	12584894	12587499	2606	*	MACS_peak_840	116.73	Promoter (<=1kb)	2	12585889	12586330	442	1	AT2G29280.1	0	pseudogene	.	.
AT2G29450	Chr2	12624142	12626691	2550	*	MACS_peak_841	52.27	Promoter (<=1kb)	2	12624586	12625637	1052	2	AT2G29450.1	0	protein_coding	glutathione S-transferase tau 5	Encodes a member of the TAU glutathione S-transferase gene family. Gene expression is induced by exposure to auxin, pathogen and herbicides. Naming convention according to Wagner et al. (2002)
AT2G29660	Chr2	12678798	12681044	2247	*	MACS_peak_842	301.18	Promoter (<=1kb)	2	12678890	12680667	1778	1	AT2G29660.1	0	protein_coding	zinc finger (C2H2 type) family protein	.
AT2G29750	Chr2	12709679	12713414	3736	*	MACS_peak_843	105.65	Promoter (<=1kb)	2	12709727	12711696	1970	1	AT2G29750.1	0	protein_coding	UDP-glucosyl transferase 71C1	.
AT2G29980	Chr2	12781135	12785396	4262	*	MACS_peak_844	133.19	Promoter (<=1kb)	2	12781591	12785037	3447	2	AT2G29980.2	0	protein_coding	fatty acid desaturase 3	Endoplasmic reticulum enzyme responsible for the synthesis of 18:3 fatty acids from phospholipids. Uses cytochrome b5 as electron donor.
AT2G30000	Chr2	12804716	12806746	2031	*	MACS_peak_845	123.11	Promoter (<=1kb)	2	12803853	12804977	1125	2	AT2G30000.1	0	protein_coding	PHF5-like protein	.
AT2G30020	Chr2	12813083	12814852	1770	*	MACS_peak_846	60.14	Promoter (<=1kb)	2	12814410	12816088	1679	1	AT2G30020.1	0	protein_coding	Protein phosphatase 2C family protein	Encodes AP2C1. Belongs to the clade B of the PP2C-superfamily. Acts as a MAPK phosphatase that negatively regulates MPK4 and MPK6.
AT2G30060	Chr2	12828734	12831791	3058	*	MACS_peak_847	94.99	3' UTR	2	12826915	12828919	2005	1	AT2G30060.1	1819	protein_coding	Pleckstrin homology (PH) domain superfamily protein	.
AT2G30230	Chr2	12897780	12899411	1632	*	MACS_peak_848	51.48	3' UTR	2	12897071	12897885	815	1	AT2G30230.1	709	protein_coding	.	.
AT2G30360	Chr2	12937395	12942103	4709	*	MACS_peak_849	85.42	Promoter (<=1kb)	2	12936979	12938834	1856	2	AT2G30360.1	0	protein_coding	SOS3-interacting protein 4	Encodes a SOS2-like protein kinase that is a member of the CBL-interacting protein kinase family.Loss of function mutants show a decrease in sensitivity to high pH.Phosphorylates AHA2, a plasma membrane H+ ATPase.This phosphorylation appears to regulate the activity of the proton transporter.
AT2G30424	Chr2	12964965	12968377	3413	*	MACS_peak_850	225.88	Promoter (<=1kb)	2	12964506	12965468	963	2	AT2G30424.1	0	protein_coding	Homeodomain-like superfamily protein	In a tandem repeat with AT2g30432 (TCL1) and AT2g30420 (ETC2), it encodes a single-repeat R3 MYB transcription factor that is involved in the negative regulation of trichome formation.
AT2G30490	Chr2	12996689	12998419	1731	*	MACS_peak_851	56.78	Promoter (<=1kb)	2	12993663	12995770	2108	2	AT2G30490.1	-919	protein_coding	cinnamate-4-hydroxylase	Encodes a cinnamate-4-hydroxylase. Mutations in this gene impact phenylpropanoid metabolism, growth and development.
AT2G30520	Chr2	13005076	13008506	3431	*	MACS_peak_852	112.26	Promoter (<=1kb)	2	13002742	13005600	2859	2	AT2G30520.1	0	protein_coding	Phototropic-responsive NPH3 family protein	light inducible root phototropism 2 encoding a signal transducer of the phototropic response in Arabidopsis
AT2G30550	Chr2	13013442	13017688	4247	*	MACS_peak_853	80.66	Promoter (<=1kb)	2	13014848	13017153	2306	1	AT2G30550.2	0	protein_coding	alpha/beta-Hydrolases superfamily protein	Encodes a lipase that hydrolyzes phosphatidylcholine, glycolipids as well as triacylglycerols.
AT2G30766	Chr2	13105654	13107494	1841	*	MACS_peak_854	93.74	Promoter (<=1kb)	2	13107909	13108863	955	1	AT2G30766.2	-415	protein_coding	.	.
AT2G30870	Chr2	13140521	13143013	2493	*	MACS_peak_855	62.79	Promoter (<=1kb)	2	13141357	13142613	1257	1	AT2G30870.1	0	protein_coding	glutathione S-transferase PHI 10	early dehydration-induced gene ERD13 homologous to tobacco and maize glutathione S-transferases. Encodes glutathione transferase belonging to the phi class of GSTs. Naming convention according to Wagner et al. (2002)
AT2G30980	Chr2	13185381	13188047	2667	*	MACS_peak_856	52.44	Promoter (<=1kb)	2	13182069	13185949	3881	2	AT2G30980.1	0	protein_coding	SHAGGY-related protein kinase dZeta	Encodes a GSK3-like protein kinase. This protein can interact with the BZR1 protein involved in brassinosteroid-mediated signaling in a Y2H assay and promotes BZR1 phosphorylation in protoplasts.
AT2G31160	Chr2	13276146	13279134	2989	*	MACS_peak_857	162.94	Promoter (<=1kb)	2	13277811	13278745	935	1	AT2G31160.1	0	protein_coding	Protein of unknown function (DUF640)	.
AT2G31230	Chr2	13306269	13308693	2425	*	MACS_peak_858	70.03	Promoter (<=1kb)	2	13306593	13307475	883	2	AT2G31230.1	0	protein_coding	ethylene-responsive element binding factor 15	encodes a member of the ERF (ethylene response factor) subfamily B-3 of ERF/AP2 transcription factor family. The protein contains one AP2 domain. There are 18 members in this subfamily including ATERF-1, ATERF-2, AND ATERF-5.
AT2G31560	Chr2	13435841	13438468	2628	*	MACS_peak_859	100.12	Promoter (<=1kb)	2	13436557	13437993	1437	1	AT2G31560.2	0	protein_coding	Protein of unknown function (DUF1685)	.
AT2G31750	Chr2	13495716	13498991	3276	*	MACS_peak_860	174.34	Promoter (<=1kb)	2	13497233	13500023	2791	1	AT2G31750.1	0	protein_coding	UDP-glucosyl transferase 74D1	Encodes an auxin glycosyltransferase that is likely to be involved in regulation of auxin by glycosylation.
AT2G31990	Chr2	13612383	13614718	2336	*	MACS_peak_861	51.11	Promoter (<=1kb)	2	13611351	13613573	2223	2	AT2G31990.1	0	protein_coding	Exostosin family protein	.
AT2G32020	Chr2	13631074	13633743	2670	*	MACS_peak_862	124.73	Promoter (<=1kb)	2	13631062	13631768	707	2	AT2G32020.1	0	protein_coding	Acyl-CoA N-acyltransferases (NAT) superfamily protein	.
AT2G32080	Chr2	13643946	13649253	5308	*	MACS_peak_863	305.37	Promoter (<=1kb)	2	13642237	13644166	1930	2	AT2G32080.1	0	protein_coding	purin-rich alpha 1	similar to the conserved animal nuclear protein PUR alpha which was implicated in the control of gene transcription and DNA replication
AT2G32280	Chr2	13712918	13714623	1706	*	MACS_peak_864	68.26	Promoter (<=1kb)	2	13713036	13714211	1176	1	AT2G32280.1	0	protein_coding	Protein of unknown function (DUF1218)	.
AT2G32430	Chr2	13768680	13771553	2874	*	MACS_peak_865	79.3	Promoter (<=1kb)	2	13771296	13774502	3207	1	AT2G32430.1	0	protein_coding	Galactosyltransferase family protein	.
AT2G32510	Chr2	13798288	13801150	2863	*	MACS_peak_866	294.55	Promoter (<=1kb)	2	13798821	13799939	1119	2	AT2G32510.1	0	protein_coding	mitogen-activated protein kinase kinase kinase 17	member of MEKK subfamily
AT2G32540	Chr2	13813367	13815372	2006	*	MACS_peak_867	59.48	Promoter (<=1kb)	2	13814686	13818289	3604	1	AT2G32540.1	0	protein_coding	cellulose synthase-like B4	encodes a gene similar to cellulose synthase
AT2G32560	Chr2	13823740	13826858	3119	*	MACS_peak_868	122.22	Promoter (<=1kb)	2	13824794	13826986	2193	1	AT2G32560.1	0	protein_coding	F-box family protein	.
AT2G32680	Chr2	13861484	13865479	3996	*	MACS_peak_869	135.54	Promoter (<=1kb)	2	13859769	13862614	2846	2	AT2G32680.1	0	protein_coding	receptor like protein 23	.
AT2G32960	Chr2	13987298	13989495	2198	*	MACS_peak_870	66.31	Promoter (<=1kb)	2	13987767	13990976	3210	1	AT2G32960.1	0	protein_coding	Phosphotyrosine protein phosphatases superfamily protein	Encodes an atypical dual-speci&#64257;city phosphatase.
AT2G33170	Chr2	14060081	14062639	2559	*	MACS_peak_871	64.69	Promoter (<=1kb)	2	14056250	14060641	4392	2	AT2G33170.1	0	protein_coding	Leucine-rich repeat receptor-like protein kinase family protein	.
AT2G33180	Chr2	14064757	14066681	1925	*	MACS_peak_872	67.89	Promoter (<=1kb)	2	14066463	14067467	1005	1	AT2G33180.1	0	protein_coding	.	.
AT2G33330	Chr2	14122262	14125089	2828	*	MACS_peak_873	76.59	5' UTR	2	14122890	14125137	2248	2	AT2G33330.1	48	protein_coding	plasmodesmata-located protein 3	Encodes a plasmodesmal protein that affects the intercellular movement of molecules through the plasmodesmata. The protein has two DUF26 domains and a single transmembrane domain.
AT2G33350	Chr2	14132157	14134604	2448	*	MACS_peak_874	109.1	Promoter (<=1kb)	2	14133929	14137154	3226	1	AT2G33350.1	0	protein_coding	CCT motif family protein	.
AT2G33380	Chr2	14145638	14148083	2446	*	MACS_peak_875	88.54	Promoter (<=1kb)	2	14144831	14146471	1641	2	AT2G33380.1	0	protein_coding	Caleosin-related family protein	Encodes a calcium binding protein whose mRNA is induced upon treatment with NaCl, ABA and in response to dessication. mRNA expression under drought conditions is apparent particularly in leaves and flowers. Isoform of caleosin with a role as a peroxygenase involved in oxylipin metabolism during biotic and abiotic stress. Involved in the production of 2-hydroxy-octadecatrienoic acid.
AT2G33480	Chr2	14178857	14182149	3293	*	MACS_peak_876	94.37	Promoter (<=1kb)	2	14181186	14182402	1217	1	AT2G33480.1	0	protein_coding	NAC domain containing protein 41	.
AT2G33690	Chr2	14252197	14253893	1697	*	MACS_peak_877	74.04	Promoter (<=1kb)	2	14252199	14252588	390	1	AT2G33690.1	0	protein_coding	Late embryogenesis abundant protein, group 6	.
AT2G33830	Chr2	14309116	14311229	2114	*	MACS_peak_878	135.17	Promoter (<=1kb)	2	14309484	14310339	856	2	AT2G33830.1	0	protein_coding	Dormancy/auxin associated family protein	.
AT2G34010	Chr2	14367411	14369514	2104	*	MACS_peak_879	74.53	Promoter (<=1kb)	2	14368856	14370438	1583	1	AT2G34010.1	0	protein_coding	.	.
AT2G34050	Chr2	14384122	14387010	2889	*	MACS_peak_880	317.78	Promoter (<=1kb)	2	14382683	14384279	1597	2	AT2G34050.1	0	protein_coding	.	.
AT2G34070	Chr2	14388143	14390752	2610	*	MACS_peak_881	228.96	Promoter (<=1kb)	2	14387421	14390230	2810	2	AT2G34070.1	0	protein_coding	TRICHOME BIREFRINGENCE-LIKE 37	Encodes a member of the TBL (TRICHOME BIREFRINGENCE-LIKE) gene family containing a plant-specific DUF231 (domain of unknown function) domain. TBL gene family has 46 members, two of which (TBR/AT5G06700 and TBL3/AT5G01360) have been shown to be involved in the synthesis and deposition of secondary wall cellulose, presumably by influencing the esterification state of pectic polymers. A nomenclature…
AT2G34080	Chr2	14392970	14394610	1641	*	MACS_peak_882	88.44	3' UTR	2	14393181	14394858	1678	2	AT2G34080.1	248	protein_coding	Cysteine proteinases superfamily protein	.
AT2G34340	Chr2	14487689	14490458	2770	*	MACS_peak_883	108.58	Promoter (<=1kb)	2	14488786	14489602	817	2	AT2G34340.1	0	protein_coding	Protein of unknown function, DUF584	.
AT2G34360	Chr2	14506423	14508418	1996	*	MACS_peak_884	59.89	Promoter (<=1kb)	2	14507294	14510231	2938	1	AT2G34360.1	0	protein_coding	MATE efflux family protein	.
AT2G34420	Chr2	14523223	14525132	1910	*	MACS_peak_885	131.46	Promoter (<=1kb)	2	14522524	14523568	1045	2	AT2G34420.1	0	protein_coding	photosystem II light harvesting complex gene B1B2	Photosystem II type I chlorophyll a/b-binding protein
AT2G34490	Chr2	14535054	14537258	2205	*	MACS_peak_886	76.68	3' UTR	2	14535645	14537432	1788	2	AT2G34490.1	174	protein_coding	cytochrome P450, family 710, subfamily A, polypeptide 2	Encodes a protein with C22-sterol desaturase activity. The enzyme was shown to catalyze the conversion of both 24-<i>epi</i>-campesterol and &beta;-sitosterol to brassicasterol and stigmasterol, respectively, in the presence of NADPH.
AT2G34500	Chr2	14538498	14540786	2289	*	MACS_peak_887	71.08	3' UTR	2	14539479	14541406	1928	2	AT2G34500.1	620	protein_coding	cytochrome P450, family 710, subfamily A, polypeptide 1	Encodes a protein with C22-sterol desaturase activity. The enzyme was shown to catalyze in the presence of NADPH the conversion of &beta;-sitosterol to stigmasterol, but not that of 24-<i>epi</i>-campesterol to brassicasterol (unlike CYP710A2).
AT2G34510	Chr2	14544878	14547635	2758	*	MACS_peak_888	74.85	Promoter (<=1kb)	2	14543997	14546879	2883	2	AT2G34510.1	0	protein_coding	Protein of unknown function, DUF642	.
AT2G34610	Chr2	14574036	14578046	4011	*	MACS_peak_889	129.91	Promoter (<=1kb)	2	14575392	14576517	1126	1	AT2G34610.1	0	protein_coding	.	.
AT2G34640	Chr2	14585073	14587052	1980	*	MACS_peak_890	60.57	Promoter (<=1kb)	2	14581886	14584699	2814	2	AT2G34640.1	-374	protein_coding	plastid transcriptionally active 12	Present in transcriptionally active plastid chromosomes. Involved in plastid gene expression.
AT2G34650	Chr2	14589044	14592308	3265	*	MACS_peak_891	141.19	Promoter (<=1kb)	2	14589760	14591788	2029	2	AT2G34650.1	0	protein_coding	Protein kinase superfamily protein	Encodes a protein serine/threonine kinase that may act as a positive regulator of cellular auxin efflux, as a a binary switch for PIN polarity, and as a negative regulator of auxin signaling. Recessive mutants exhibit similar phenotypes as pin-formed mutants in flowers and inflorescence but distinct phenotypes in cotyledons and leaves. Expressed in the vascular tissue proximal to root and shoot m…
AT2G34650	Chr2	14592880	14594986	2107	*	MACS_peak_892	79.46	Promoter (1-2kb)	2	14589760	14591788	2029	2	AT2G34650.1	-1092	protein_coding	Protein kinase superfamily protein	Encodes a protein serine/threonine kinase that may act as a positive regulator of cellular auxin efflux, as a a binary switch for PIN polarity, and as a negative regulator of auxin signaling. Recessive mutants exhibit similar phenotypes as pin-formed mutants in flowers and inflorescence but distinct phenotypes in cotyledons and leaves. Expressed in the vascular tissue proximal to root and shoot m…
AT2G34710	Chr2	14643165	14646350	3186	*	MACS_peak_893	134.64	Promoter (<=1kb)	2	14639323	14644273	4951	2	AT2G34710.1	0	protein_coding	Homeobox-leucine zipper family protein / lipid-binding START domain-containing protein	Dominant PHB mutations cause transformation of abaxial leaf fates into adaxial leaf fates. Encodes a member of HD-Zip family which contains homeodomain-leucine zipper domains and domain similar to a mammalian sterol binding domain. Has overlapping functions with PHAVOLUTA, REVOLUTA and CORONA.
AT2G34980	Chr2	14748938	14754442	5505	*	MACS_peak_894	700.18	Promoter (<=1kb)	2	14748967	14749878	912	1	AT2G34980.1	0	protein_coding	phosphatidylinositolglycan synthase family protein	Encodes a putative phosphatidylinositol-glycan synthase subunit C gene. It is involved in the first step of the glycosylphosphatidylinositol (GPI) biosynthetic pathway.
AT2G35070	Chr2	14780340	14783076	2737	*	MACS_peak_895	68.81	Promoter (<=1kb)	2	14783291	14784710	1420	1	AT2G35070.1	-215	protein_coding	.	.
AT2G35290	Chr2	14861098	14863996	2899	*	MACS_peak_896	53.58	Promoter (<=1kb)	2	14861412	14862029	618	2	AT2G35290.1	0	protein_coding	.	.
AT2G35600	Chr2	14943904	14946101	2198	*	MACS_peak_897	95.89	Promoter (<=1kb)	2	14940845	14945357	4513	2	AT2G35600.1	0	protein_coding	BREVIS RADIX-like 1	Belongs to five-member BRX gene family. Arabidopsis BRX genes share high levels of similarity among each others, with several conserved domains. The most distinct is BRX domain - highly conserved in all BRX genes among distantly related species. This protein-protein interaction domain is required and sufficient for BRX activity.
AT2G35637	Chr2	14982117	14986037	3921	*	MACS_peak_898	337.66	Promoter (<=1kb)	2	14982608	14983998	1391	2	AT2G35637.1	0	other_rna	other RNA	other RNA
AT2G35700	Chr2	15004594	15007048	2455	*	MACS_peak_899	187.67	Promoter (<=1kb)	2	15005205	15005789	585	1	AT2G35700.1	0	protein_coding	ERF family protein 38	encodes a member of the DREB subfamily A-4 of ERF/AP2 transcription factor family. The protein contains one AP2 domain. There are 17 members in this subfamily including TINY. Thought to be involved in secondary cell wall metabolism.
AT2G35710	Chr2	15013274	15016547	3274	*	MACS_peak_900	63.93	Promoter (<=1kb)	2	15010796	15014284	3489	2	AT2G35710.1	0	protein_coding	Nucleotide-diphospho-sugar transferases superfamily protein	.
AT2G35820	Chr2	15050173	15052754	2582	*	MACS_peak_901	142.36	Promoter (<=1kb)	2	15050912	15052239	1328	1	AT2G35820.1	0	protein_coding	ureidoglycolate hydrolases	.
AT2G35859	Chr2	15059242	15061580	2339	*	MACS_peak_902	73.7	Promoter (<=1kb)	2	15059337	15061100	1764	2	AT2G35859.1	0	other_rna	other RNA	other RNA
AT2G35880	Chr2	15065201	15067112	1912	*	MACS_peak_903	131.31	Promoter (<=1kb)	2	15062988	15065870	2883	2	AT2G35880.1	0	protein_coding	TPX2 (targeting protein for Xklp2) protein family	.
AT2G35910	Chr2	15071910	15074407	2498	*	MACS_peak_904	110.1	Promoter (<=1kb)	2	15072932	15074081	1150	2	AT2G35910.1	0	protein_coding	RING/U-box superfamily protein	.
AT2G35930	Chr2	15080575	15085535	4961	*	MACS_peak_905	152.34	Promoter (<=1kb)	2	15082855	15084473	1619	2	AT2G35930.1	0	protein_coding	plant U-box 23	Encodes a cytoplasmically localized U-box domain containing E3 ubiquitin ligase that is involved in the response to water stress and acts as a negative regulator of PAMP-triggered immunity.
AT2G35950	Chr2	15101945	15108663	6719	*	MACS_peak_906	172.07	Promoter (<=1kb)	2	15104761	15106088	1328	1	AT2G35950.1	0	protein_coding	embryo sac development arrest 12	.
AT2G36026	Chr2	15126723	15129635	2913	*	MACS_peak_907	192.31	Promoter (<=1kb)	2	15127265	15127816	552	1	AT2G36026.1	0	protein_coding	Ovate family protein	.
AT2G36050	Chr2	15135325	15137279	1955	*	MACS_peak_908	92.8	Promoter (<=1kb)	2	15135572	15136749	1178	2	AT2G36050.1	0	protein_coding	ovate family protein 15	.
AT2G36053	Chr2	15137873	15140597	2725	*	MACS_peak_909	100.48	Promoter (<=1kb)	2	15138996	15139178	183	1	AT2G36053.1	0	protein_coding	.	.
AT2G36080	Chr2	15148784	15153248	4465	*	MACS_peak_910	88.38	Promoter (<=1kb)	2	15148259	15151575	3317	2	AT2G36080.1	0	protein_coding	AP2/B3-like transcriptional factor family protein	Encodes a plant-specific B3 DNA-binding domain transcription factor. Has transcription repressor activity.
AT2G36090	Chr2	15158015	15159705	1691	*	MACS_peak_911	55.31	Promoter (<=1kb)	2	15158561	15159639	1079	1	AT2G36090.1	0	protein_coding	F-box family protein	.
AT2G36120	Chr2	15165005	15166913	1909	*	MACS_peak_912	151	Promoter (<=1kb)	2	15165437	15166465	1029	1	AT2G36120.1	0	protein_coding	Glycine-rich protein family	Encodes a glycine rich protein that is involved in leaf vascular patterning. dot1 mutants have an aberrant open-class venation pattern in leaves and cotyledons, as well as several other leaf development defects.
AT2G36220	Chr2	15192045	15194244	2200	*	MACS_peak_913	85.45	Promoter (<=1kb)	2	15192480	15193698	1219	1	AT2G36220.1	0	protein_coding	.	.
AT2G36270	Chr2	15205821	15208753	2933	*	MACS_peak_914	63.91	Promoter (<=1kb)	2	15204764	15207528	2765	2	AT2G36270.1	0	protein_coding	Basic-leucine zipper (bZIP) transcription factor family protein	Encodes a member of the basic leucine zipper transcription factor family, involved in ABA signalling during seed maturation and germination. The Arabidopsis abscisic acid (ABA)-insensitive abi5 mutants have pleiotropic defects in ABA response, including decreased sensitivity to ABA inhibition of germination and altered expression of some ABA-regulated genes. Comparison of seed and ABA-inducible v…
AT2G36320	Chr2	15228187	15229607	1421	*	MACS_peak_915	56.42	Promoter (<=1kb)	2	15228788	15230496	1709	1	AT2G36320.1	0	protein_coding	A20/AN1-like zinc finger family protein	.
AT2G36400	Chr2	15270596	15273090	2495	*	MACS_peak_916	55.44	Promoter (<=1kb)	2	15270088	15272823	2736	2	AT2G36400.1	0	protein_coding	growth-regulating factor 3	Growth regulating factor encoding transcription activator. One of the nine members of a GRF gene family, containing nuclear targeting domain. Mutants result in smaller leaves indicating the role of the gene in leaf development. Expressed in root, shoot and flower.
AT2G36420	Chr2	15285663	15287552	1890	*	MACS_peak_917	126.57	Promoter (<=1kb)	2	15286498	15288990	2493	1	AT2G36420.1	0	protein_coding	.	.
AT2G36430	Chr2	15289375	15292382	3008	*	MACS_peak_918	284.92	Promoter (<=1kb)	2	15290204	15291763	1560	1	AT2G36430.1	0	protein_coding	Plant protein of unknown function (DUF247)	.
AT2G36460	Chr2	15298484	15301126	2643	*	MACS_peak_919	84.4	Promoter (<=1kb)	2	15296701	15298514	1814	2	AT2G36460.1	0	protein_coding	Aldolase superfamily protein	.
AT2G36530	Chr2	15323718	15326089	2372	*	MACS_peak_920	108.22	Promoter (<=1kb)	2	15320756	15323869	3114	2	AT2G36530.1	0	protein_coding	Enolase	Involved in light-dependent cold tolerance and encodes an enolase. Protein is tyrosine-phosphorylated and its phosphorylation state is modulated in response to ABA in Arabidopsis thaliana seeds.
AT2G36571	Chr2	15336880	15339552	2673	*	MACS_peak_921	83.31	Promoter (<=1kb)	2	15337989	15338129	141	2	AT2G36571.1	0	protein_coding	.	.
AT2G36630	Chr2	15354563	15358641	4079	*	MACS_peak_922	183.81	Promoter (<=1kb)	2	15352491	15355177	2687	2	AT2G36630.1	0	protein_coding	Sulfite exporter TauE/SafE family protein	.
AT2G36690	Chr2	15374625	15376462	1838	*	MACS_peak_923	77.34	Distal Intergenic	2	15379694	15381987	2294	1	AT2G36690.1	-3232	protein_coding	2-oxoglutarate (2OG) and Fe(II)-dependent oxygenase superfamily protein	.
AT2G36770	Chr2	15415945	15417806	1862	*	MACS_peak_924	134.96	Promoter (<=1kb)	2	15415139	15416766	1628	2	AT2G36770.1	0	protein_coding	UDP-Glycosyltransferase superfamily protein	.
AT2G36830	Chr2	15443920	15446679	2760	*	MACS_peak_925	153.79	Promoter (<=1kb)	2	15445425	15446574	1150	1	AT2G36830.1	0	protein_coding	gamma tonoplast intrinsic protein	Encodes a tonoplast intrinsic protein, which functions as water channel. It has also been shown to be able to facilitate the transport of urea and hydrogen peroxide. Highly expressed in vascular tissues of the root, stem, cauline leaves and flowers but not in the apical meristems.
AT2G36870	Chr2	15473380	15476025	2646	*	MACS_peak_926	143.28	Promoter (<=1kb)	2	15472645	15474681	2037	2	AT2G36870.1	0	protein_coding	xyloglucan endotransglucosylase/hydrolase 32	Encodes a xyloglucan endotransglycosylase/hydrolase.
AT2G36950	Chr2	15514587	15517267	2681	*	MACS_peak_927	75.07	Promoter (<=1kb)	2	15515133	15516931	1799	1	AT2G36950.1	0	protein_coding	Heavy metal transport/detoxification superfamily protein	.
AT2G36960	Chr2	15518091	15522339	4249	*	MACS_peak_928	116.3	Promoter (<=1kb)	2	15522920	15527477	4558	1	AT2G36960.1	-581	protein_coding	TSL-kinase interacting protein 1	Arabidopsis thaliana myb/SANT domain protein
AT2G36970	Chr2	15527673	15530603	2931	*	MACS_peak_929	116.09	Promoter (<=1kb)	2	15529006	15530749	1744	1	AT2G36970.1	0	protein_coding	UDP-Glycosyltransferase superfamily protein	.
AT2G37040	Chr2	15558825	15561910	3086	*	MACS_peak_930	98.57	Promoter (<=1kb)	2	15557376	15560363	2988	2	AT2G37040.1	0	protein_coding	PHE ammonia lyase 1	Encodes PAL1, a phenylalanine ammonia-lyase. Arabidopsis has four PALs: AT2G37040 (PAL1), AT3G53260 (PAL2), AT5G04230 (PAL3) and AT3G10340 (PAL4).
AT2G37100	Chr2	15590428	15592802	2375	*	MACS_peak_931	186.62	Promoter (<=1kb)	2	15591101	15592104	1004	1	AT2G37100.1	0	protein_coding	protamine P1 family protein	.
AT2G37170	Chr2	15614598	15617964	3367	*	MACS_peak_932	330.53	Promoter (<=1kb)	2	15613402	15614857	1456	2	AT2G37170.1	0	protein_coding	plasma membrane intrinsic protein 2	a member of the plasma membrane intrinsic protein subfamily PIP2. localizes to the plasma membrane and exhibits water transport activity in Xenopus oocyte. expressed specifically in the vascular bundles and protein level increases slightly during leaf dev
AT2G37220	Chr2	15631308	15633797	2490	*	MACS_peak_933	67.39	Downstream (<1kb)	2	15634525	15636409	1885	2	AT2G37220.1	2612	protein_coding	RNA-binding (RRM/RBD/RNP motifs) family protein	Encodes a chloroplast RNA binding protein. A substrate of the type III effector HopU1 (mono-ADP-ribosyltransferase). Protein is tyrosine-phosphorylated and its phosphorylation state is modulated in response to ABA in Arabidopsis thaliana seeds.
AT2G37380	Chr2	15686143	15688659	2517	*	MACS_peak_934	85.2	Promoter (<=1kb)	2	15686758	15688003	1246	1	AT2G37380.1	0	protein_coding	.	Encodes a member of the MAKR (MEMBRANE-ASSOCIATED KINASE REGULATOR) gene family. MAKRs have putative kinase interacting motifs and membrane localization signals. Known members include: AT5G26230 (MAKR1), AT1G64080 (MAKR2), AT2G37380 (MAKR3), AT2G39370 (MAKR4), AT5G52870 (MAKR5) and AT5G52900 (MAKR6).
AT2G37380	Chr2	15688683	15691186	2504	*	MACS_peak_935	76.12	Distal Intergenic	2	15686758	15688003	1246	1	AT2G37380.1	1925	protein_coding	.	Encodes a member of the MAKR (MEMBRANE-ASSOCIATED KINASE REGULATOR) gene family. MAKRs have putative kinase interacting motifs and membrane localization signals. Known members include: AT5G26230 (MAKR1), AT1G64080 (MAKR2), AT2G37380 (MAKR3), AT2G39370 (MAKR4), AT5G52870 (MAKR5) and AT5G52900 (MAKR6).
AT2G37390	Chr2	15693438	15695460	2023	*	MACS_peak_936	168.66	Promoter (<=1kb)	2	15694200	15695562	1363	1	AT2G37390.2	0	protein_coding	Chloroplast-targeted copper chaperone protein	.
AT2G37540	Chr2	15752918	15755073	2156	*	MACS_peak_937	98.18	Promoter (<=1kb)	2	15751568	15753967	2400	2	AT2G37540.1	0	protein_coding	NAD(P)-binding Rossmann-fold superfamily protein	.
AT2G37570	Chr2	15763190	15765962	2773	*	MACS_peak_938	154.73	Promoter (<=1kb)	2	15761300	15763373	2074	2	AT2G37570.1	0	protein_coding	HSP20-like chaperones superfamily protein	encodes a protein that can complement the salt-sensitive phenotype of a calcineurin (CaN)-deficient yeast mutant. This gene occurs in a single-copy and is 75% identical to tobacco SLT1 gene.
AT2G37640	Chr2	15787302	15790382	3081	*	MACS_peak_939	137.82	Promoter (<=1kb)	2	15787705	15789853	2149	2	AT2G37640.1	0	protein_coding	Barwin-like endoglucanases superfamily protein	member of Alpha-Expansin Gene Family. Naming convention from the Expansin Working Group (Kende et al, 2004. Plant Mol Bio). Involved in the formation of nematode-induced syncytia in roots of Arabidopsis thaliana.
AT2G37710	Chr2	15816205	15818979	2775	*	MACS_peak_940	200.17	Promoter (<=1kb)	2	15814718	15817004	2287	2	AT2G37710.1	0	protein_coding	receptor lectin kinase	Induced in response to Salicylic acid.
AT2G37820	Chr2	15846945	15848694	1750	*	MACS_peak_941	81.57	Promoter (<=1kb)	2	15847492	15848490	999	1	AT2G37820.1	0	protein_coding	Cysteine/Histidine-rich C1 domain family protein	.
AT2G37880	Chr2	15859897	15861535	1639	*	MACS_peak_942	58.59	Promoter (<=1kb)	2	15860633	15861618	986	1	AT2G37880.1	0	protein_coding	Protein of unknown function, DUF617	.
AT2G37920	Chr2	15869875	15871361	1487	*	MACS_peak_943	90.47	Promoter (<=1kb)	2	15868580	15870071	1492	2	AT2G37920.1	0	protein_coding	copper ion transmembrane transporters	.
AT2G37980	Chr2	15895886	15898205	2320	*	MACS_peak_944	94.87	Promoter (<=1kb)	2	15894057	15897610	3554	2	AT2G37980.1	0	protein_coding	O-fucosyltransferase family protein	.
AT2G38060	Chr2	15924553	15926401	1849	*	MACS_peak_945	102.3	Promoter (<=1kb)	2	15922557	15925623	3067	2	AT2G38060.1	0	protein_coding	phosphate transporter 4;2	Encodes an inorganic phosphate transporter (PHT4;2).
AT2G38090	Chr2	15943329	15947115	3787	*	MACS_peak_946	110.97	Promoter (<=1kb)	2	15944711	15947085	2375	1	AT2G38090.1	0	protein_coding	Duplicated homeodomain-like superfamily protein	.
AT2G38110	Chr2	15954259	15956040	1782	*	MACS_peak_947	69.67	Promoter (<=1kb)	2	15952607	15955494	2888	2	AT2G38110.1	0	protein_coding	glycerol-3-phosphate acyltransferase 6	bifunctional sn-glycerol-3-phosphate 2-O-acyltransferase/phosphatase. Involved in cutin assembly.
AT2G38110	Chr2	15961068	15963632	2565	*	MACS_peak_948	64.46	Distal Intergenic	2	15952607	15955494	2888	2	AT2G38110.1	-5574	protein_coding	glycerol-3-phosphate acyltransferase 6	bifunctional sn-glycerol-3-phosphate 2-O-acyltransferase/phosphatase. Involved in cutin assembly.
AT2G38120	Chr2	15974906	15978046	3141	*	MACS_peak_949	100.97	3' UTR	2	15972993	15977180	4188	1	AT2G38120.1	1913	protein_coding	Transmembrane amino acid transporter family protein	Encodes an auxin influx transporter. AUX1 resides at the apical plasma membrane of protophloem cells and at highly dynamic subpopulations of Golgi apparatus and endosomes in all cell types. AUX1 action in the lateral root cap and/or epidermal cells influences lateral root initiation and positioning. Shoot supplied ammonium targets AUX1 and inhibits lateral root emergence.
AT2G38240	Chr2	16011560	16015333	3774	*	MACS_peak_950	74.75	Promoter (<=1kb)	2	16012535	16014753	2219	2	AT2G38240.1	0	protein_coding	2-oxoglutarate (2OG) and Fe(II)-dependent oxygenase superfamily protein	.
AT2G38290	Chr2	16040961	16043507	2547	*	MACS_peak_951	109.58	Promoter (<=1kb)	2	16039475	16042383	2909	2	AT2G38290.1	0	protein_coding	ammonium transporter 2	encodes a high-affinity ammonium transporter, which is expressed in shoot and root. Expression in root and shoot is under nitrogen and carbon dioxide regulation, respectively.
AT2G38310	Chr2	16049972	16055027	5056	*	MACS_peak_952	155.11	Promoter (<=1kb)	2	16050063	16051168	1106	1	AT2G38310.1	0	protein_coding	PYR1-like 4	Encodes a member of the PYR (pyrabactin resistance )/PYL(PYR1-like)/RCAR (regulatory components of ABA receptor) family proteins with 14 members. PYR/PYL/RCAR family proteins function as abscisic acid sensors. Mediate ABA-dependent regulation of protein phosphatase 2Cs ABI1 and ABI2.
AT2G38470	Chr2	16107541	16109185	1645	*	MACS_peak_953	57.74	Promoter (<=1kb)	2	16108361	16110766	2406	1	AT2G38470.1	0	protein_coding	WRKY DNA-binding protein 33	Member of the plant WRKY transcription factor family. Regulates the antagonistic relationship between defense pathways mediating responses to P. syringae and necrotrophic fungal pathogens. Located in nucleus. Involved in response to various abiotic stresses - especially salt stress.
AT2G38490	Chr2	16113478	16115847	2370	*	MACS_peak_954	50.16	Promoter (<=1kb)	2	16113491	16115285	1795	2	AT2G38490.1	0	protein_coding	CBL-interacting protein kinase 22	member of AtCIPKs
AT2G38540	Chr2	16129725	16131212	1488	*	MACS_peak_955	58.3	Promoter (<=1kb)	2	16130350	16131174	825	1	AT2G38540.1	0	protein_coding	lipid transfer protein 1	Non-specific lipid transfer protein. Binds calmodulin in a Ca2+-independent manner. Localized to the cell wall. Specifically expressed in L1 epidermal layer. Predicted to be a member of PR-14 pathogenesis-related protein family with the following members: At2g38540/LTP1, At2g38530/LTP2, At5g59320/LTP3, At5g59310/LTP4, At3g51600/LTP5, At3g08770/LTP6, At2g15050/LTP7, At2g18370/LTP8, At2g15325/LTP9,…
AT2G38640	Chr2	16157078	16159324	2247	*	MACS_peak_956	109.73	Promoter (<=1kb)	2	16157604	16158561	958	2	AT2G38640.1	0	protein_coding	Protein of unknown function (DUF567)	.
AT2G38790	Chr2	16214961	16217197	2237	*	MACS_peak_957	59.08	Promoter (<=1kb)	2	16214189	16215264	1076	2	AT2G38790.1	0	protein_coding	.	.
AT2G38860	Chr2	16234559	16238684	4126	*	MACS_peak_958	174.05	Promoter (<=1kb)	2	16233315	16235234	1920	2	AT2G38860.2	0	protein_coding	Class I glutamine amidotransferase-like superfamily protein	Encodes protease I (pfpI)-like protein YLS5.
AT2G38940	Chr2	16256714	16258734	2021	*	MACS_peak_959	58.85	Promoter (<=1kb)	2	16257228	16260225	2998	1	AT2G38940.1	0	protein_coding	phosphate transporter 1;4	Encodes Pht1;4, a member of the Pht1 family of phosphate transporters which include: Pht1;1/At5g43350, Pht1;2/At5g43370, Pht1;3/At5g43360, Pht1;4/At2g38940, Pht1;5/At2g32830, Pht1;6/At5g43340, Pht1;7/At3g54700, Pht1;8/At1g20860, Pht1;9/At1g76430 (Plant Journal 2002, 31:341). Expression is upregulated in the shoot of cax1/cax3 mutant.
AT2G39000	Chr2	16288315	16290848	2534	*	MACS_peak_960	59.24	Promoter (<=1kb)	2	16286339	16287970	1632	2	AT2G39000.2	-345	protein_coding	Acyl-CoA N-acyltransferases (NAT) superfamily protein	.
AT2G39175	Chr2	16338201	16340816	2616	*	MACS_peak_961	76.05	Promoter (<=1kb)	2	16340282	16340360	79	1	AT2G39175.1	0	mirna	MIR160/MIR160A; miRNA	Encodes a microRNA that targets several ARF family members (ARF10, ARF16, ARF17). Hypomorphic mutants exhibit defects in embryo, vegetative and floral development.MicroRNAs are regulatory RNAs with a mature length of ~21-nucleotides that are processed from hairpin precursors by Dicer-like enzymes. MicroRNAs can negatively regulate gene expression by attenuating translation or by directing mRNA cl…
AT2G39200	Chr2	16359089	16360774	1686	*	MACS_peak_962	85.75	Promoter (<=1kb)	2	16356148	16359813	3666	2	AT2G39200.1	0	protein_coding	Seven transmembrane MLO family protein	A member of a large family of seven-transmembrane domain proteins specific to plants, homologs of the barley mildew resistance locus o (MLO) protein. The Arabidopsis genome contains 15 genes encoding MLO proteins, with localization in plasma membrane. Phylogenetic analysis revealed four clades of closely-related AtMLO genes. ATMLO6 belongs to the clade IV, with AtMLO2, AtMLO3 and AtMLO12. The gen…
AT2G39210	Chr2	16365450	16369363	3914	*	MACS_peak_963	139.45	Promoter (<=1kb)	2	16366157	16368275	2119	2	AT2G39210.1	0	protein_coding	Major facilitator superfamily protein	.
AT2G39250	Chr2	16389413	16392552	3140	*	MACS_peak_964	174.59	Promoter (<=1kb)	2	16388886	16391073	2188	2	AT2G39250.1	0	protein_coding	Integrase-type DNA-binding superfamily protein	Encodes a AP2 domain transcription factor that can repress flowering. SNZ and its paralogous gene, SCHLAFMUTZE (SMZ), share a signature with partial complementarity to the miR172 microRNA, whose precursor is induced upon flowering.
AT2G39360	Chr2	16439703	16441784	2082	*	MACS_peak_965	60.98	Promoter (<=1kb)	2	16437472	16440154	2683	2	AT2G39360.1	0	protein_coding	Protein kinase superfamily protein	.
AT2G39480	Chr2	16484674	16489193	4520	*	MACS_peak_966	177.36	Promoter (<=1kb)	2	16477792	16485039	7248	2	AT2G39480.1	0	protein_coding	P-glycoprotein 6	.
AT2G39700	Chr2	16546087	16548327	2241	*	MACS_peak_967	73.19	Promoter (<=1kb)	2	16543832	16545584	1753	2	AT2G39700.1	-503	protein_coding	expansin A4	putative expansin. Naming convention from the Expansin Working Group (Kende et al, 2004. Plant Mol Bio). Involved in the formation of nematode-induced syncytia in roots of Arabidopsis thaliana.
AT2G39710	Chr2	16561446	16566211	4766	*	MACS_peak_968	135.08	Promoter (<=1kb)	2	16561788	16563380	1593	2	AT2G39710.1	0	protein_coding	Eukaryotic aspartyl protease family protein	Encodes a Cysteine-rich peptide (CRP) family protein
AT2G39800	Chr2	16601710	16603821	2112	*	MACS_peak_969	95.11	Promoter (<=1kb)	2	16598072	16603061	4990	2	AT2G39800.3	0	protein_coding	delta1-pyrroline-5-carboxylate synthase 1	.,This splice variant is not translated into a protein. Transgenic plants with a c-terminal fusion of YFP to either the full length P5CS1 cDNA or the exon 3-skip cDNA were constructed. The exon 3-skip cDNA could not drive expression of fusion protein while the full length cDNA could do so. Also, the full length cDNA could increase proline when expressed in p5cs1 mutant background while expression…
AT2G39860	Chr2	16639672	16645280	5609	*	MACS_peak_970	346.01	Promoter (<=1kb)	2	16639780	16639851	72	2	AT2G39860.1	0	pre_trna	pre-tRNA	.
AT2G39880	Chr2	16649187	16652129	2943	*	MACS_peak_971	74	Promoter (<=1kb)	2	16647945	16649479	1535	2	AT2G39880.1	0	protein_coding	myb domain protein 25	Encodes a putative transcription factor (MYB25).
AT2G39980	Chr2	16688185	16690567	2383	*	MACS_peak_972	68.49	Promoter (<=1kb)	2	16687673	16689956	2284	2	AT2G39980.1	0	protein_coding	HXXXD-type acyl-transferase family protein	.
AT2G40090	Chr2	16740505	16742635	2131	*	MACS_peak_973	50.13	Promoter (<=1kb)	2	16737466	16740370	2905	2	AT2G40090.1	-135	protein_coding	ABC2 homolog 9	member of ATH subfamily
AT2G40095	Chr2	16742670	16744767	2098	*	MACS_peak_974	65.02	Promoter (<=1kb)	2	16743023	16745144	2122	1	AT2G40095.1	0	protein_coding	Alpha/beta hydrolase related protein	.
AT2G40100	Chr2	16745216	16747926	2711	*	MACS_peak_975	194.26	Promoter (<=1kb)	2	16745653	16746627	975	1	AT2G40100.2	0	protein_coding	light harvesting complex photosystem II	Lhcb4:3 protein (Lhcb4.3, light harvesting complex of photosystem II
AT2G40130	Chr2	16763759	16766979	3221	*	MACS_peak_976	166.11	Promoter (<=1kb)	2	16765920	16769268	3349	1	AT2G40130.1	0	protein_coding	Double Clp-N motif-containing P-loop nucleoside triphosphate hydrolases superfamily protein	Encodes a member of an eight-gene family (SMAX1 and SMAX1-like) that has weak similarity to AtHSP101, a ClpB chaperonin required for thermotolerance.
AT2G40150	Chr2	16774127	16777170	3044	*	MACS_peak_977	72.69	Promoter (<=1kb)	2	16775442	16777243	1802	1	AT2G40150.1	0	protein_coding	TRICHOME BIREFRINGENCE-LIKE 28	Encodes a member of the TBL (TRICHOME BIREFRINGENCE-LIKE) gene family containing a plant-specific DUF231 (domain of unknown function) domain. TBL gene family has 46 members, two of which (TBR/AT5G06700 and TBL3/AT5G01360) have been shown to be involved in the synthesis and deposition of secondary wall cellulose, presumably by influencing the esterification state of pectic polymers. A nomenclature…
AT2G40170	Chr2	16778879	16781244	2366	*	MACS_peak_978	82.27	Promoter (<=1kb)	2	16779552	16780258	707	2	AT2G40170.1	0	protein_coding	Stress induced protein	Encodes a group 1 LEA gene that is activated by direct binding of ABI5 to its promoter and is involved in response to ABA. Is required for normal seed development. Involved in regulating the timing of dessication tolerance and rate of water loss during seed maturation.
AT2G40230	Chr2	16802887	16805898	3012	*	MACS_peak_979	191.62	Promoter (<=1kb)	2	16803092	16804741	1650	2	AT2G40230.1	0	protein_coding	HXXXD-type acyl-transferase family protein	.
AT2G40330	Chr2	16844541	16846587	2047	*	MACS_peak_980	98.75	Promoter (<=1kb)	2	16844864	16845934	1071	2	AT2G40330.1	0	protein_coding	PYR1-like 6	Encodes a member of the PYR (pyrabactin resistance )/PYL(PYR1-like)/RCAR (regulatory components of ABA receptor) family proteins with 14 members. PYR/PYL/RCAR family proteins function as abscisic acid sensors. Mediate ABA-dependent regulation of protein phosphatase 2Cs ABI1 and ABI2.
AT2G40460	Chr2	16893896	16897843	3948	*	MACS_peak_981	118.24	Promoter (<=1kb)	2	16896907	16901280	4374	1	AT2G40460.1	0	protein_coding	Major facilitator superfamily protein	.
AT2G40480	Chr2	16909594	16911227	1634	*	MACS_peak_982	78.02	Promoter (<=1kb)	2	16910364	16912592	2229	1	AT2G40480.1	0	protein_coding	Plant protein of unknown function (DUF827)	.
AT2G40600	Chr2	16948229	16951553	3325	*	MACS_peak_983	320.11	Promoter (<=1kb)	2	16946870	16948561	1692	2	AT2G40600.1	0	protein_coding	appr-1-p processing enzyme family protein	.
AT2G40610	Chr2	16951756	16953210	1455	*	MACS_peak_984	52.83	Promoter (1-2kb)	2	16948863	16950557	1695	2	AT2G40610.1	-1199	protein_coding	expansin A8	member of Alpha-Expansin Gene Family. Naming convention from the Expansin Working Group (Kende et al, 2004. Plant Mol Bio). Involved in the formation of nematode-induced syncytia in roots of Arabidopsis thaliana.
AT2G40670	Chr2	16968905	16971022	2118	*	MACS_peak_985	89.38	Promoter (<=1kb)	2	16970230	16971234	1005	1	AT2G40670.2	0	protein_coding	response regulator 16	response regulator 16
AT2G40800	Chr2	17026534	17028539	2006	*	MACS_peak_986	54.87	Promoter (<=1kb)	2	17024391	17026973	2583	2	AT2G40800.1	0	protein_coding	.	.
AT2G40970	Chr2	17097775	17099896	2122	*	MACS_peak_987	68.78	Promoter (<=1kb)	2	17097550	17098695	1146	2	AT2G40970.1	0	protein_coding	Homeodomain-like superfamily protein	.
AT2G41082	Chr2	17134483	17138229	3747	*	MACS_peak_988	163.28	Promoter (<=1kb)	2	17134825	17134929	105	1	AT2G41082.1	0	protein_coding	.	.
AT2G41130	Chr2	17142655	17144200	1546	*	MACS_peak_989	55.33	Promoter (<=1kb)	2	17143294	17144949	1656	1	AT2G41130.1	0	protein_coding	basic helix-loop-helix (bHLH) DNA-binding superfamily protein	.
AT2G41170	Chr2	17159701	17162204	2504	*	MACS_peak_990	73.73	Promoter (<=1kb)	2	17159104	17161136	2033	2	AT2G41170.1	0	protein_coding	F-box family protein	.
AT2G41178	Chr2	17162463	17166846	4384	*	MACS_peak_991	123.36	Promoter (<=1kb)	2	17164795	17165449	655	2	AT2G41178.1	0	other_rna	other RNA	other RNA
AT2G41220	Chr2	17176890	17178606	1717	*	MACS_peak_992	58.67	Promoter (<=1kb)	2	17177664	17188751	11088	1	AT2G41220.1	0	protein_coding	glutamate synthase 2	Encodes a gene whose sequence is similar to ferredoxin dependent glutamate synthase (Fd-GOGAT). Expression is most abundant in root.
AT2G41250	Chr2	17201933	17205136	3204	*	MACS_peak_993	144.54	Promoter (<=1kb)	2	17200659	17202618	1960	2	AT2G41250.1	0	protein_coding	Haloacid dehalogenase-like hydrolase (HAD) superfamily protein	.
AT2G41260	Chr2	17206021	17206995	975	*	MACS_peak_994	53.14	Promoter (<=1kb)	2	17206510	17207698	1189	1	AT2G41260.2	0	protein_coding	glycine-rich protein / late embryogenesis abundant protein (M17)	Late-embryogenesis-abundant gene. Involved in the acquisition of desiccation tolerance during late phase of embryogenesis.
AT2G41270	Chr2	17208548	17214177	5630	*	MACS_peak_995	173.55	Promoter (<=1kb)	2	17208545	17209402	858	2	AT2G41270.1	0	pseudogene	.	.
AT2G41310	Chr2	17218462	17222386	3925	*	MACS_peak_996	75.25	Promoter (<=1kb)	2	17221933	17224427	2495	1	AT2G41310.1	0	protein_coding	response regulator 3	Encodes an A- type response Regulator that is primarily expressed in the root and is involved in cytokinin-mediated signalling.
AT2G41312	Chr2	17224658	17226329	1672	*	MACS_peak_997	104.36	Promoter (<=1kb)	2	17225523	17226045	523	1	AT2G41312.2	0	other_rna	other RNA	other RNA
AT2G41550	Chr2	17330462	17331945	1484	*	MACS_peak_998	58.5	Promoter (<=1kb)	2	17328970	17331173	2204	2	AT2G41550.1	0	protein_coding	Rho termination factor	.
AT2G41560	Chr2	17335698	17337818	2121	*	MACS_peak_999	60.44	Promoter (<=1kb)	2	17332084	17337269	5186	2	AT2G41560.1	0	protein_coding	autoinhibited Ca(2+)-ATPase, isoform 4	Encodes a calmodulin-regulated Ca(2+)-ATPase that improves salt tolerance in yeast. Localized to the vacuole. Lesion mimic phenotype when mutation in the gene is combined with a mutation in ACA11. Lesion mimic phenotype of double knockout can be suppressed by nutritional supplements that increase anion levels (e.g. 15 mM Nitrate, Chloride, or Phosphate).
AT2G41640	Chr2	17359028	17361114	2087	*	MACS_peak_1000	51.75	Promoter (<=1kb)	2	17360486	17363788	3303	1	AT2G41640.2	0	protein_coding	Glycosyltransferase family 61 protein	.
AT2G41660	Chr2	17366682	17370711	4030	*	MACS_peak_1001	471.92	Promoter (<=1kb)	2	17367822	17369189	1368	1	AT2G41660.1	0	protein_coding	Protein of unknown function, DUF617	Essential for hydrotropism in roots. Mutant roots are defective in hydrotropism, and have slightly reduced phototropism and modified wavy growth response. Has normal gravitropism and root elongation.
AT2G41730	Chr2	17408725	17410406	1682	*	MACS_peak_1002	64.27	Promoter (<=1kb)	2	17409463	17409937	475	1	AT2G41730.1	0	protein_coding	.	.
AT2G41790	Chr2	17435701	17438702	3002	*	MACS_peak_1003	139.29	Promoter (<=1kb)	2	17429294	17436174	6881	2	AT2G41790.1	0	protein_coding	Insulinase (Peptidase family M16) family protein	.
AT2G41820	Chr2	17442787	17445729	2943	*	MACS_peak_1004	59.45	Promoter (1-2kb)	2	17446744	17450071	3328	1	AT2G41820.1	-1015	protein_coding	Leucine-rich repeat protein kinase family protein	.
AT2G41870	Chr2	17471659	17475090	3432	*	MACS_peak_1005	113.96	Promoter (<=1kb)	2	17470866	17472936	2071	2	AT2G41870.1	0	protein_coding	Remorin family protein	.
AT2G41890	Chr2	17480096	17482761	2666	*	MACS_peak_1006	103.4	Promoter (<=1kb)	2	17478058	17480352	2295	2	AT2G41890.1	0	protein_coding	curculin-like (mannose-binding) lectin family protein / PAN domain-containing protein	.
AT2G41900	Chr2	17489026	17490960	1935	*	MACS_peak_1007	117.32	Promoter (<=1kb)	2	17490405	17493922	3518	1	AT2G41900.1	0	protein_coding	CCCH-type zinc finger protein with ARM repeat domain	.
AT2G41940	Chr2	17503182	17510951	7770	*	MACS_peak_1008	345.96	Promoter (<=1kb)	2	17507509	17508616	1108	1	AT2G41940.1	0	protein_coding	zinc finger protein 8	Encodes a zinc finger protein containing only a single zinc finger.
AT2G41990	Chr2	17525988	17528856	2869	*	MACS_peak_1009	380.85	Promoter (<=1kb)	2	17527257	17528937	1681	1	AT2G41990.1	0	protein_coding	.	.
AT2G42040	Chr2	17541357	17545311	3955	*	MACS_peak_1010	231.84	Promoter (<=1kb)	2	17543034	17545230	2197	1	AT2G42040.1	0	protein_coding	.	.
AT2G42150	Chr2	17571688	17573751	2064	*	MACS_peak_1011	95.02	Promoter (<=1kb)	2	17572369	17574679	2311	1	AT2G42150.1	0	protein_coding	DNA-binding bromodomain-containing protein	.
AT2G42200	Chr2	17586575	17588479	1905	*	MACS_peak_1012	185.71	Promoter (<=1kb)	2	17587407	17589630	2224	1	AT2G42200.1	0	protein_coding	squamosa promoter binding protein-like 9	Encodes a putative transcriptional regulator that is involved in the vegetative to reproductive phase transition. Expression is regulated by MIR156b. SPL activity nonautonomously inhibits initiation of new leaves at the shoot apical meristem.
AT2G42280	Chr2	17612799	17615129	2331	*	MACS_peak_1013	51.5	Promoter (<=1kb)	2	17611185	17613519	2335	2	AT2G42280.1	0	protein_coding	basic helix-loop-helix (bHLH) DNA-binding superfamily protein	.
AT2G42280	Chr2	17615304	17616705	1402	*	MACS_peak_1014	57.37	Promoter (1-2kb)	2	17611185	17613519	2335	2	AT2G42280.1	-1785	protein_coding	basic helix-loop-helix (bHLH) DNA-binding superfamily protein	.
AT2G42350	Chr2	17638359	17640587	2229	*	MACS_peak_1015	62.05	Promoter (<=1kb)	2	17639152	17639998	847	1	AT2G42350.1	0	protein_coding	RING/U-box superfamily protein	.
AT2G42380	Chr2	17646790	17650096	3307	*	MACS_peak_1016	132.86	Promoter (<=1kb)	2	17646900	17648945	2046	2	AT2G42380.1	0	protein_coding	Basic-leucine zipper (bZIP) transcription factor family protein	Encodes a member of the BZIP family of transcription factors. Forms heterodimers with the related protein AtbZIP61. Binds to G-boxes in vitro and is localized to the nucleus in onion epidermal cells.
AT2G42530	Chr2	17709214	17711260	2047	*	MACS_peak_1017	65.24	Promoter (<=1kb)	2	17709036	17709945	910	2	AT2G42530.1	0	protein_coding	cold regulated 15b	.
AT2G42580	Chr2	17726277	17729013	2737	*	MACS_peak_1018	69.5	Promoter (<=1kb)	2	17728715	17731718	3004	1	AT2G42580.1	0	protein_coding	tetratricopetide-repeat thioredoxin-like 3	Encodes a member of the TTL family and contains a thioredoxin like domain and three tandom TPRs. Interacts physically with BRL2/VH1 and appears to play a role in brassiosteroid and auxin signaling. Belongs to one of the 36 carboxylate clamp (CC)-tetratricopeptide repeat (TPR) proteins (Prasad 2010, Pubmed ID: 20856808) with potential to interact with Hsp90/Hsp70 as co-chaperones. The TTL family i…
AT2G42600	Chr2	17738575	17742196	3622	*	MACS_peak_1019	165.29	Promoter (<=1kb)	2	17734324	17739085	4762	2	AT2G42600.1	0	protein_coding	phosphoenolpyruvate carboxylase 2	Encodes one of four Arabidopsis phosphoenolpyruvate carboxylase proteins.
AT2G42620	Chr2	17754146	17756732	2587	*	MACS_peak_1020	51.05	Promoter (<=1kb)	2	17756140	17758468	2329	1	AT2G42620.1	0	protein_coding	RNI-like superfamily protein	The mutations at MAX2 cause increased hypocotyl and petiole elongation in light-grown seedlings. Positional cloning identifies MAX2 as a member of the F-box leucine-rich repeat family of proteins. MAX2 is identical to ORE9, a proposed regulator of leaf senescence. Involved in positive regulation of light responses.
AT2G42690	Chr2	17776753	17778454	1702	*	MACS_peak_1021	53.29	Promoter (<=1kb)	2	17776241	17777717	1477	2	AT2G42690.1	0	protein_coding	alpha/beta-Hydrolases superfamily protein	.
AT2G42760	Chr2	17795543	17798082	2540	*	MACS_peak_1022	57.98	Promoter (<=1kb)	2	17795984	17797231	1248	2	AT2G42760.1	0	protein_coding	.	.
AT2G42800	Chr2	17807324	17810308	2985	*	MACS_peak_1023	96.97	Promoter (<=1kb)	2	17807942	17809590	1649	2	AT2G42800.1	0	protein_coding	receptor like protein 29	.
AT2G42870	Chr2	17835852	17840698	4847	*	MACS_peak_1024	97.98	Promoter (<=1kb)	2	17836416	17837250	835	2	AT2G42870.1	0	protein_coding	phy rapidly regulated 1	Encodes PHYTOCHROME RAPIDLY REGULATED1 (PAR1), an atypical basic helix-loop-helix (bHLP) protein. Closely related to PAR2 (At3g58850). Up regulated after simulated shade perception. Acts in the nucleus to control plant development and as a negative regulator of shade avoidance response. Functions as transcriptional repressor of auxin-responsive genes SAUR15 (AT4G38850) and SAUR68 (AT1G29510).
AT2G43060	Chr2	17905599	17908063	2465	*	MACS_peak_1025	51.04	Promoter (1-2kb)	2	17909185	17910082	898	1	AT2G43060.1	-1122	protein_coding	ILI1 binding bHLH 1	.
AT2G43060	Chr2	17908712	17910250	1539	*	MACS_peak_1026	53.38	Promoter (<=1kb)	2	17909185	17910082	898	1	AT2G43060.1	0	protein_coding	ILI1 binding bHLH 1	.
AT2G43120	Chr2	17925735	17929185	3451	*	MACS_peak_1027	106.51	Promoter (<=1kb)	2	17927264	17928984	1721	1	AT2G43120.1	0	protein_coding	RmlC-like cupins superfamily protein	.
AT2G43140	Chr2	17933719	17936072	2354	*	MACS_peak_1028	93.07	Promoter (<=1kb)	2	17931525	17935686	4162	2	AT2G43140.2	0	protein_coding	basic helix-loop-helix (bHLH) DNA-binding superfamily protein	.
AT2G43340	Chr2	18003909	18006472	2564	*	MACS_peak_1029	98.13	Promoter (1-2kb)	2	18007697	18008665	969	1	AT2G43340.1	-1225	protein_coding	Protein of unknown function (DUF1685)	.
AT2G43340	Chr2	18006861	18008126	1266	*	MACS_peak_1030	53.72	Promoter (<=1kb)	2	18007697	18008665	969	1	AT2G43340.1	0	protein_coding	Protein of unknown function (DUF1685)	.
AT2G43390	Chr2	18020121	18021750	1630	*	MACS_peak_1031	51.76	Promoter (<=1kb)	2	18020350	18020861	512	2	AT2G43390.1	0	protein_coding	.	.
AT2G43500	Chr2	18059959	18061565	1607	*	MACS_peak_1032	62.79	Promoter (<=1kb)	2	18061925	18066639	4715	1	AT2G43500.1	-360	protein_coding	Plant regulator RWP-RK family protein	.
AT2G43510	Chr2	18067082	18069442	2361	*	MACS_peak_1033	50.64	Promoter (<=1kb)	2	18067172	18067802	631	1	AT2G43510.1	0	protein_coding	trypsin inhibitor protein 1	Member of the defensin-like (DEFL) family. Encodes putative trypsin inhibitor protein which may function in defense against herbivory.
AT2G43530	Chr2	18069727	18073518	3792	*	MACS_peak_1034	62.62	Promoter (<=1kb)	2	18070056	18070718	663	1	AT2G43530.1	0	protein_coding	Scorpion toxin-like knottin superfamily protein	Encodes a defensin-like (DEFL) family protein.
AT2G43570	Chr2	18076250	18078264	2015	*	MACS_peak_1035	130.33	Promoter (<=1kb)	2	18076224	18077463	1240	2	AT2G43570.1	0	protein_coding	chitinase, putative	.
AT2G43580	Chr2	18079511	18083530	4020	*	MACS_peak_1036	100.77	Promoter (<=1kb)	2	18078649	18080028	1380	2	AT2G43580.1	0	protein_coding	Chitinase family protein	.
AT2G43710	Chr2	18118486	18120515	2030	*	MACS_peak_1037	72.99	Promoter (<=1kb)	2	18119956	18122889	2934	1	AT2G43710.1	0	protein_coding	Plant stearoyl-acyl-carrier-protein desaturase family protein	Encodes a stearoyl-ACP desaturase, involved in fatty acid desaturation. The ssi2 mutants have increased 18:0 and reduced 18:1 fatty acids. Exogenous application of glycerol to wild type plants mimics the ssi2 mutant phenotype. The altered 18:1 fatty acid content in the ssi2 mutants has an impact on SA- and JA-mediated defense signaling. ssi2 mutants resulted in hyper-resistance to green peach aph…
AT2G43800	Chr2	18145017	18147359	2343	*	MACS_peak_1038	56.19	Promoter (<=1kb)	2	18145721	18148897	3177	1	AT2G43800.1	0	protein_coding	Actin-binding FH2 (formin homology 2) family protein	.
AT2G43820	Chr2	18151484	18153220	1737	*	MACS_peak_1039	57.7	Promoter (<=1kb)	2	18152227	18153908	1682	1	AT2G43820.1	0	protein_coding	UDP-glucosyltransferase 74F2	Induced by Salicylic acid, virus, fungus and bacteria.Involved in the tryptophan synthesis pathway. Independent of NPR1 for their induction by salicylic acid. UGT74F1 transfers UDP:glucose to salicylic acid (forming a glucoside (SAG) and a glucose ester (SGE)), benzoic acid, and athranilate in vitro. UGT74F2 shows a weak ability to catalyze the formation of the p-aminobenzoate-glucose ester in vi…
AT2G43870	Chr2	18166636	18168728	2093	*	MACS_peak_1040	76.79	Promoter (<=1kb)	2	18166615	18168264	1650	2	AT2G43870.1	0	protein_coding	Pectin lyase-like superfamily protein	.
AT2G43890	Chr2	18174721	18176839	2119	*	MACS_peak_1041	54.95	Promoter (<=1kb)	2	18176924	18178390	1467	1	AT2G43890.1	-85	protein_coding	Pectin lyase-like superfamily protein	.
AT2G43910	Chr2	18185484	18189065	3582	*	MACS_peak_1042	87.37	Promoter (<=1kb)	2	18184461	18187028	2568	2	AT2G43910.1	0	protein_coding	HARMLESS TO OZONE LAYER 1	.
AT2G44120	Chr2	18250847	18253047	2201	*	MACS_peak_1043	65.37	Promoter (<=1kb)	2	18249042	18251156	2115	2	AT2G44120.1	0	protein_coding	Ribosomal protein L30/L7 family protein	.
AT2G44210	Chr2	18278029	18280051	2023	*	MACS_peak_1044	58.77	Promoter (<=1kb)	2	18280623	18282876	2254	1	AT2G44210.1	-572	protein_coding	Protein of Unknown Function (DUF239)	.
AT2G44290	Chr2	18304835	18308155	3321	*	MACS_peak_1045	117.39	Promoter (<=1kb)	2	18305201	18306251	1051	2	AT2G44290.1	0	protein_coding	Bifunctional inhibitor/lipid-transfer protein/seed storage 2S albumin superfamily protein	.
AT2G44360	Chr2	18321380	18325312	3933	*	MACS_peak_1046	55.83	Promoter (<=1kb)	2	18320732	18321696	965	2	AT2G44360.1	0	protein_coding	.	.
AT2G44480	Chr2	18359619	18365288	5670	*	MACS_peak_1047	206.52	Promoter (<=1kb)	2	18359734	18363088	3355	1	AT2G44480.1	0	protein_coding	beta glucosidase 17	.
AT2G44490	Chr2	18368585	18370381	1797	*	MACS_peak_1048	54.15	Distal Intergenic	2	18364756	18367725	2970	1	AT2G44490.1	3829	protein_coding	Glycosyl hydrolase superfamily protein	Encodes a glycosyl hydrolase that localizes to peroxisomes and acts as a component of an inducible preinvasion resistance mechanism. Required for mlo resistance.
AT2G44500	Chr2	18371914	18375048	3135	*	MACS_peak_1049	64.85	Promoter (<=1kb)	2	18374292	18376790	2499	1	AT2G44500.2	0	protein_coding	O-fucosyltransferase family protein	.
AT2G44660	Chr2	18422537	18425628	3092	*	MACS_peak_1050	98.31	Promoter (<=1kb)	2	18420832	18422839	2008	2	AT2G44660.1	0	protein_coding	ALG6, ALG8 glycosyltransferase family	.
AT2G44810	Chr2	18476153	18483583	7431	*	MACS_peak_1051	424.3	Promoter (<=1kb)	2	18479053	18480197	1145	1	AT2G44810.1	0	protein_coding	alpha/beta-Hydrolases superfamily protein	Mutant has defects in anther dehiscence, pollen maturation, and flower opening. The DAD1 protein is a chloroplastic phospholipase A1 that catalyzes the initial step of jasmonic acid biosynthesis.
AT2G44830	Chr2	18487324	18490240	2917	*	MACS_peak_1052	68.73	Promoter (<=1kb)	2	18490129	18492816	2688	1	AT2G44830.1	0	protein_coding	Protein kinase superfamily protein	.
AT2G44840	Chr2	18492498	18496914	4417	*	MACS_peak_1053	89.11	Promoter (<=1kb)	2	18495341	18496272	932	1	AT2G44840.1	0	protein_coding	ethylene-responsive element binding factor 13	encodes a member of the ERF (ethylene response factor) subfamily B-3 of ERF/AP2 transcription factor family. The protein contains one AP2 domain. There are 18 members in this subfamily including ATERF-1, ATERF-2, AND ATERF-5.
AT2G44910	Chr2	18516979	18520567	3589	*	MACS_peak_1054	184.17	Promoter (<=1kb)	2	18517887	18519525	1639	2	AT2G44910.1	0	protein_coding	homeobox-leucine zipper protein 4	Encodes a homeodomain protein whose expression displays a dependence on phyB for both red and far-red light response. Also involved in the shade avoidance syndrome.
AT2G44940	Chr2	18533516	18538613	5098	*	MACS_peak_1055	175.8	Promoter (<=1kb)	2	18537257	18538418	1162	1	AT2G44940.1	0	protein_coding	Integrase-type DNA-binding superfamily protein	encodes a member of the DREB subfamily A-4 of ERF/AP2 transcription factor family. The protein contains one AP2 domain. There are 17 members in this subfamily including TINY.
AT2G45050	Chr2	18581368	18584333	2966	*	MACS_peak_1056	78.09	Promoter (<=1kb)	2	18582872	18584083	1212	1	AT2G45050.1	0	protein_coding	GATA transcription factor 2	Encodes a member of the GATA factor family of zinc finger transcription factors. A positive regulator of photomorphogenesis.
AT2G45080	Chr2	18589772	18593150	3379	*	MACS_peak_1057	107.45	Promoter (<=1kb)	2	18591665	18592455	791	1	AT2G45080.1	0	protein_coding	cyclin p3;1	.
AT2G45120	Chr2	18602490	18605422	2933	*	MACS_peak_1058	132.1	Promoter (<=1kb)	2	18603618	18604751	1134	1	AT2G45120.1	0	protein_coding	C2H2-like zinc finger protein	.
AT2G45160	Chr2	18619655	18621670	2016	*	MACS_peak_1059	52.65	Promoter (<=1kb)	2	18617862	18620150	2289	2	AT2G45160.1	0	protein_coding	GRAS family transcription factor	Belongs to one of the LOM (LOST MERISTEMS) genes: AT2G45160 (LOM1), AT3G60630 (LOM2) and AT4G00150 (LOM3). LOM1 and LOM2 promote cell differentiation at the periphery of shoot meristems and help to maintain their polar organization.
AT2G45180	Chr2	18625467	18627672	2206	*	MACS_peak_1060	58.77	Promoter (<=1kb)	2	18626320	18626997	678	1	AT2G45180.1	0	protein_coding	Bifunctional inhibitor/lipid-transfer protein/seed storage 2S albumin superfamily protein	.
AT2G45190	Chr2	18628187	18629906	1720	*	MACS_peak_1061	78.23	3' UTR	2	18628265	18630712	2448	2	AT2G45190.1	806	protein_coding	Plant-specific transcription factor YABBY family protein	Encodes a member of the YABBY family of transcriptional regulators that is involved in abaxial cell type specification in leaves and fruits. YAB1 acts in a non-cell autonomous fashion within the meristem to affect phyllotactic patterning. The non-autonomous effect on the central region of the meristem is mediated through the activity if Lateral Suppressor (LAS).
AT2G45210	Chr2	18640594	18643735	3142	*	MACS_peak_1062	213.15	Promoter (<=1kb)	2	18641566	18642704	1139	1	AT2G45210.1	0	protein_coding	SAUR-like auxin-responsive protein family	.
AT2G45220	Chr2	18643870	18646622	2753	*	MACS_peak_1063	69.48	Promoter (<=1kb)	2	18644084	18646447	2364	2	AT2G45220.1	0	protein_coding	Plant invertase/pectin methylesterase inhibitor superfamily	.
AT2G45310	Chr2	18680759	18682276	1518	*	MACS_peak_1064	67.36	Promoter (<=1kb)	2	18682081	18684042	1962	1	AT2G45310.1	0	protein_coding	UDP-D-glucuronate 4-epimerase 4	UDP-D-glucuronate 4-epimerase
AT2G45450	Chr2	18732993	18736267	3275	*	MACS_peak_1065	95.13	Promoter (<=1kb)	2	18733275	18734127	853	2	AT2G45450.1	0	protein_coding	protein binding	ZPR1, a small leucine zipper-containing protein that interacts with REV HD-ZIPIII and is involved in the establishment of leaf polarity.
AT2G45470	Chr2	18742391	18744794	2404	*	MACS_peak_1066	61.77	Promoter (<=1kb)	2	18742540	18744111	1572	2	AT2G45470.1	0	protein_coding	FASCICLIN-like arabinogalactan protein 8	.
AT2G45590	Chr2	18784706	18787297	2592	*	MACS_peak_1067	96.75	Promoter (<=1kb)	2	18786658	18788988	2331	1	AT2G45590.1	0	protein_coding	Protein kinase superfamily protein	.
AT2G45600	Chr2	18788861	18792266	3406	*	MACS_peak_1068	213.91	Promoter (<=1kb)	2	18789588	18790952	1365	1	AT2G45600.1	0	protein_coding	alpha/beta-Hydrolases superfamily protein	.
AT2G45660	Chr2	18809915	18813475	3561	*	MACS_peak_1069	136.33	Promoter (<=1kb)	2	18807538	18811047	3510	2	AT2G45660.1	0	protein_coding	AGAMOUS-like 20	Controls flowering and is required for CO to promote flowering. It acts downstream of FT. Overexpression of (SOC1) AGL20 suppresses not only the late flowering of plants that have functional FRI and FLC alleles but also the delayed phase transitions during the vegetative stages of development. AGL20/SOC1 acts with AGL24 to promote flowering and inflorescence meristem identity.AGL20 upregulates ex…
AT2G45680	Chr2	18819263	18823430	4168	*	MACS_peak_1070	197.92	Promoter (<=1kb)	2	18820242	18821889	1648	2	AT2G45680.1	0	protein_coding	TCP family transcription factor	.
AT2G45720	Chr2	18832552	18834357	1806	*	MACS_peak_1071	63.44	Promoter (<=1kb)	2	18833364	18836291	2928	1	AT2G45720.1	0	protein_coding	ARM repeat superfamily protein	.
AT2G45750	Chr2	18841343	18843610	2268	*	MACS_peak_1072	86.71	Promoter (<=1kb)	2	18842539	18845467	2929	1	AT2G45750.1	0	protein_coding	S-adenosyl-L-methionine-dependent methyltransferases superfamily protein	.
AT2G45760	Chr2	18846626	18849695	3070	*	MACS_peak_1073	85.08	Promoter (<=1kb)	2	18847007	18847821	815	2	AT2G45760.1	0	protein_coding	BON association protein 2	encodes a protein that is similar to BONZAI1-binding protein BAP1.
AT2G45850	Chr2	18873323	18874865	1543	*	MACS_peak_1074	55.66	Promoter (<=1kb)	2	18871479	18873684	2206	2	AT2G45850.2	0	protein_coding	AT hook motif DNA-binding family protein	.
AT2G45910	Chr2	18891139	18894465	3327	*	MACS_peak_1075	98.07	Promoter (<=1kb)	2	18894074	18898528	4455	1	AT2G45910.1	0	protein_coding	U-box domain-containing protein kinase family protein	.
AT2G45960	Chr2	18908199	18911010	2812	*	MACS_peak_1076	72.71	Promoter (<=1kb)	2	18910295	18911982	1688	1	AT2G45960.1	0	protein_coding	plasma membrane intrinsic protein 1B	a member of the plasma membrane intrinsic protein subfamily PIP1. localizes to the plasma membrane and exhibits water transport activity in Xenopus oocyte. expressed ubiquitously and protein level decreases slightly during leaf development.
AT2G45970	Chr2	18911058	18914685	3628	*	MACS_peak_1077	220.68	5' UTR	2	18912260	18914739	2480	2	AT2G45970.1	54	protein_coding	cytochrome P450, family 86, subfamily A, polypeptide 8	Encodes a member of the CYP86A subfamily of cytochrome p450 genes. Expressed at moderate levels in flowers, leaves, roots and stems.
AT2G46150	Chr2	18959961	18965682	5722	*	MACS_peak_1078	332.29	Promoter (<=1kb)	2	18961403	18962376	974	1	AT2G46150.1	0	protein_coding	Late embryogenesis abundant (LEA) hydroxyproline-rich glycoprotein family	.
AT2G46200	Chr2	18976687	18982262	5576	*	MACS_peak_1079	120.26	Promoter (<=1kb)	2	18974662	18976871	2210	2	AT2G46200.1	0	protein_coding	.	.
AT2G46270	Chr2	18998346	19001088	2743	*	MACS_peak_1080	131.74	Promoter (<=1kb)	2	19000191	19003403	3213	1	AT2G46270.1	0	protein_coding	G-box binding factor 3	encodes a bZIP G-box binding protein whose expression is induced by ABA. It has been shown to bind to Adh that contains the G-box and is induced by cold and water deprivation. GBF3 has been shown to be expressed mostly in the root and dark-grown leaves. GBF3 can act as homodimers and as heterodimers with GFB1, GBF2 and GBF4. In addition, GBF3隆炉s DNA binding activity is enhanced by GIP1, GPRI1 and…
AT2G46290	Chr2	19007283	19009306	2024	*	MACS_peak_1081	58.49	Promoter (<=1kb)	2	19005771	19007879	2109	2	AT2G46290.1	0	protein_coding	Transducin/WD40 repeat-like superfamily protein	.
AT2G46308	Chr2	19010655	19015326	4672	*	MACS_peak_1082	119.41	Promoter (<=1kb)	2	19011167	19011355	189	2	AT2G46308.1	0	protein_coding	.	.
AT2G46370	Chr2	19030893	19032549	1657	*	MACS_peak_1083	55.41	Promoter (1-2kb)	2	19033741	19036445	2705	1	AT2G46370.4	-1192	protein_coding	Auxin-responsive GH3 family protein	Encodes a jasmonate-amido synthetase that is a member of the GH3 family of proteins. JAR1 catalyzes the formation of a biologically active jasmonyl-isoleucine (JA-Ile) conjugate. JA-Ile promotes the interaction between JAZ1 and COI1 in the jasmonate signaling pathway. JAR1 localizes to the cytoplasm and is also a phytochrome A signaling component. JAR1 is an auxin-induced gene. Loss of function m…
AT2G46430	Chr2	19056942	19058747	1806	*	MACS_peak_1084	63.44	Promoter (<=1kb)	2	19058130	19061436	3307	1	AT2G46430.2	0	protein_coding	cyclic nucleotide gated channel 3	cyclic nucleotide gated channel (CNGC4), downstream component of the signaling pathways leading to HR/resistance
AT2G46450	Chr2	19064687	19066091	1405	*	MACS_peak_1085	52.07	Promoter (<=1kb)	2	19065716	19068484	2769	1	AT2G46450.2	0	protein_coding	cyclic nucleotide-gated channel 12	Member of Cyclic nucleotide gated channel family.Positive regulator of resistance against avirulent fungal pathogen.Suppresses the phenotype conferred by cpr22 in a dosage-dependent manner.
AT2G46510	Chr2	19093151	19096544	3394	*	MACS_peak_1086	54.14	Promoter (<=1kb)	2	19090953	19093315	2363	2	AT2G46510.1	0	protein_coding	ABA-inducible BHLH-type transcription factor	Encodes a nuclear localized BLH domain containing transcriptional activator involved in response to ABA. Overexpression confers enhanced ABA responsiveness while loss of function mutants are ABA sensitive.
AT2G46530	Chr2	19099780	19101866	2087	*	MACS_peak_1087	85.67	3' UTR	2	19104665	19108331	3667	1	AT2G46530.1	-2799	protein_coding	auxin response factor 11	.
AT2G46610	Chr2	19138334	19141236	2903	*	MACS_peak_1088	112.29	Promoter (<=1kb)	2	19136566	19138714	2149	2	AT2G46610.2	0	protein_coding	RNA-binding (RRM/RBD/RNP motifs) family protein	Barta et al (2010) have proposed a nomenclature for Serine/Arginine-Rich Protein Splicing Factors (SR proteins): Plant Cell. 2010, 22:2926.
AT2G46640	Chr2	19147778	19149812	2035	*	MACS_peak_1089	62.97	Promoter (<=1kb)	2	19148662	19151080	2419	1	AT2G46640.3	0	protein_coding	.	Encodes TAC1 (Tiller Angle Control 1). Influences axillary branch growth angle. Inflorescence stems of TAC1 mutants are vertically oriented and have axillary shoots with narrow branch angles.
AT2G46660	Chr2	19153059	19155912	2854	*	MACS_peak_1090	183.2	Promoter (<=1kb)	2	19153328	19155489	2162	2	AT2G46660.1	0	protein_coding	cytochrome P450, family 78, subfamily A, polypeptide 6	Encodes a member of CYP78A cytochrome P450 monooxygenase protein family that is required in the sporophytic tissue of the mother plant to promote seed growth.
AT2G46680	Chr2	19168205	19170362	2158	*	MACS_peak_1091	60.82	Promoter (1-2kb)	2	19165416	19166949	1534	2	AT2G46680.2	-1256	protein_coding	homeobox 7	encodes a putative transcription factor that contains a homeodomain closely linked to a leucine zipper motif. Transcript is detected in all tissues examined. Is transcriptionally regulated in an ABA-dependent manner and may act in a signal transduction pathway which mediates a drought response.
AT2G46685	Chr2	19175281	19176737	1457	*	MACS_peak_1092	52.73	Promoter (<=1kb)	2	19176126	19176261	136	1	AT2G46685.1	0	mirna	MIR166/MIR166A; miRNA	Encodes a microRNA that targets several HD-ZIPIII family members including PHV, PHB, REV, ATHB-8, and ATHB-15. This particular miRNA is involved in the regulation of vascular development in inflorescence stems, primarily through the regulation of mRNA cleavage of the class III homeodomain-leucine zipper transcription factor ATHB15. MicroRNAs are regulatory RNAs with a mature length of ~21-nucleot…
AT2G46690	Chr2	19180468	19181773	1306	*	MACS_peak_1093	51.54	Promoter (<=1kb)	2	19180730	19181467	738	1	AT2G46690.1	0	protein_coding	SAUR-like auxin-responsive protein family	.
AT2G46700	Chr2	19185328	19187661	2334	*	MACS_peak_1094	51.4	Promoter (<=1kb)	2	19182724	19186578	3855	2	AT2G46700.1	0	protein_coding	CDPK-related kinase 3	.
AT2G46710	Chr2	19190259	19193195	2937	*	MACS_peak_1095	105	Promoter (<=1kb)	2	19191935	19194849	2915	1	AT2G46710.1	0	protein_coding	Rho GTPase activating protein with PAK-box/P21-Rho-binding domain	.
AT2G46735	Chr2	19203955	19205361	1407	*	MACS_peak_1096	57.12	Promoter (<=1kb)	2	19204185	19205112	928	1	AT2G46735.1	0	protein_coding	.	.
AT2G46760	Chr2	19213363	19215710	2348	*	MACS_peak_1097	73.3	Promoter (<=1kb)	2	19213028	19215166	2139	2	AT2G46760.1	0	protein_coding	D-arabinono-1,4-lactone oxidase family protein	.
AT2G46770	Chr2	19220524	19224184	3661	*	MACS_peak_1098	106.93	Promoter (<=1kb)	2	19220727	19222916	2190	2	AT2G46770.1	0	protein_coding	NAC (No Apical Meristem) domain transcriptional regulator superfamily protein	NAC transcription factor NST1. NST1 and NST2 are redundant in regulating secondary wall thickening in anther walls and siliques. NST1 promoter was detected in various tissues in which lignified secondary walls develop.
AT2G46860	Chr2	19255052	19259040	3989	*	MACS_peak_1099	119.25	3' UTR	2	19253688	19255275	1588	1	AT2G46860.1	1364	protein_coding	pyrophosphorylase 3	Encodes a protein that might have inorganic pyrophosphatase activity.
AT2G46870	Chr2	19260178	19262021	1844	*	MACS_peak_1100	61.7	Promoter (<=1kb)	2	19260918	19262404	1487	1	AT2G46870.1	0	protein_coding	AP2/B3-like transcriptional factor family protein	.
AT2G46920	Chr2	19281039	19283985	2947	*	MACS_peak_1101	100	Promoter (<=1kb)	2	19277903	19281760	3858	2	AT2G46920.1	0	protein_coding	Protein phosphatase 2C family protein	Pol mutations are recessive, partial suppressors of meristem defects in strong clv1 and clv3 mutants, and nearly complete suppressors of weak clv1 mutants. Single mutants appear normal. Acts downstream of the CLV signaling pathway in meristem development and is required together with PLL1 for stem-cell maintenance through the regulation of WUS.
AT2G47010	Chr2	19315320	19318144	2825	*	MACS_peak_1102	138.25	Promoter (<=1kb)	2	19317126	19319329	2204	1	AT2G47010.1	0	protein_coding	.	.
AT2G47050	Chr2	19331507	19333470	1964	*	MACS_peak_1103	74.67	Promoter (<=1kb)	2	19331685	19332646	962	2	AT2G47050.1	0	protein_coding	Plant invertase/pectin methylesterase inhibitor superfamily protein	.
AT2G47060	Chr2	19334565	19337024	2460	*	MACS_peak_1104	125.64	Promoter (<=1kb)	2	19332904	19334826	1923	2	AT2G47060.2	0	protein_coding	Protein kinase superfamily protein	Encodes Pto-interacting 1-4 (PTI1-4), a member of the PTI1-like serine/threonine protein kinases that share strong sequence identity to the tomato PTI1 kinase.
AT2G47130	Chr2	19348830	19353593	4764	*	MACS_peak_1105	655.5	Promoter (<=1kb)	2	19349536	19350539	1004	2	AT2G47130.1	0	protein_coding	NAD(P)-binding Rossmann-fold superfamily protein	Encodes a short-chain dehydrogenase/reductase that is not involved in ABA biosynthesis but plays an important role in plant defense response to bacteria.
AT2G47160	Chr2	19360564	19365392	4829	*	MACS_peak_1106	156.24	Promoter (<=1kb)	2	19357478	19361143	3666	2	AT2G47160.1	0	protein_coding	HCO3- transporter family	Boron transporter. Protein accumulates in shoots and roots under conditions of boron deficiency and is degraded within several hours of restoring boron supply. Localized to the plasma membrane under B limitation, and to the cytoplasm after B application before degradation. Protein is transferred via the endosomes to the vacuole for degradation. Localized to the inner plasma membrane domain in the…
AT2G47180	Chr2	19368820	19371319	2500	*	MACS_peak_1107	74.65	Promoter (<=1kb)	2	19368798	19370441	1644	2	AT2G47180.1	0	protein_coding	galactinol synthase 1	GolS1 is a galactinol synthase that catalyzes the formation of galactinol from UDP-galactose and myo-inositol. GolS1 transcript levels rise in response to methyl viologen, an oxidative damage-inducing agent. Plants over-expressing GolS1 have increased tolerance to salt, chilling, and high-light stress.
AT2G47190	Chr2	19376145	19379072	2928	*	MACS_peak_1108	172.82	Promoter (<=1kb)	2	19376202	19377531	1330	1	AT2G47190.1	0	protein_coding	myb domain protein 2	Encodes a MYB transcription factor that possesses an R2R3 MYB DNA binding domain and is known to regulate the expression of salt- and dehydration-responsive genes. Has been shown to bind calmodulin.
AT2G47260	Chr2	19405089	19409878	4790	*	MACS_peak_1109	98.88	Promoter (<=1kb)	2	19404820	19407084	2265	2	AT2G47260.1	0	protein_coding	WRKY DNA-binding protein 23	Encodes a member of WRKY Transcription Factor; Group I. Involved in nematode feeding site establishment.
AT2G47370	Chr2	19439797	19441021	1225	*	MACS_peak_1110	50.35	Promoter (<=1kb)	2	19438951	19440345	1395	2	AT2G47370.1	0	protein_coding	Calcium-dependent phosphotriesterase superfamily protein	.
AT2G47440	Chr2	19466679	19469082	2404	*	MACS_peak_1111	95.77	Promoter (<=1kb)	2	19469719	19471886	2168	1	AT2G47440.1	-637	protein_coding	Tetratricopeptide repeat (TPR)-like superfamily protein	.
AT2G47460	Chr2	19477787	19479818	2032	*	MACS_peak_1112	83.22	3' UTR	2	19476337	19479478	3142	1	AT2G47460.1	1450	protein_coding	myb domain protein 12	MYB12 belongs to subgroup 7 of the R2R3-MYB family. It strongly activates the promoters of chalcone synthase (CHS), flavanone 3-hydroxylase (F3H), flavonol synthase (FLS) and - to a lesser extent - chalcone flavanone isomerase (CHI), but cannot activate the promoters of flavonoid-3'hydroxylase (F3'H) and dihydroflavonol 4-reductase (DF). The activation requires a functional MYB recognition elemen…
AT2G47485	Chr2	19485459	19487522	2064	*	MACS_peak_1113	86.87	Promoter (<=1kb)	2	19485875	19486553	679	1	AT2G47485.1	0	protein_coding	.	.
AT2G47550	Chr2	19508749	19513427	4679	*	MACS_peak_1114	302.55	Promoter (<=1kb)	2	19508980	19511792	2813	1	AT2G47550.1	0	protein_coding	Plant invertase/pectin methylesterase inhibitor superfamily	.
AT2G47650	Chr2	19539720	19545069	5350	*	MACS_peak_1115	233.87	Promoter (<=1kb)	2	19538610	19541473	2864	2	AT2G47650.1	0	protein_coding	UDP-xylose synthase 4	encodes a protein similar to UDP-glucuronic acid decarboxylase. UDP-glucuronic acid decarboxylase produces UDP-xylose, which is a substrate for many cell wall carbohydrates including hemicellulose and pectin. UDP-xylose is also known to feedback regulate several cell wall biosynthetic enzymes.
AT2G47680	Chr2	19550221	19551741	1521	*	MACS_peak_1116	72.68	Promoter (<=1kb)	2	19545828	19550905	5078	2	AT2G47680.1	0	protein_coding	zinc finger (CCCH type) helicase family protein	.
AT2G47710	Chr2	19554945	19560348	5404	*	MACS_peak_1117	248.77	Promoter (<=1kb)	2	19554834	19556065	1232	2	AT2G47710.1	0	protein_coding	Adenine nucleotide alpha hydrolases-like superfamily protein	.
AT2G47760	Chr2	19567868	19570624	2757	*	MACS_peak_1118	287.97	Promoter (<=1kb)	2	19565482	19568265	2784	2	AT2G47760.2	0	protein_coding	asparagine-linked glycosylation 3	.
AT2G47800	Chr2	19573128	19576247	3120	*	MACS_peak_1119	247.98	Promoter (<=1kb)	2	19574864	19580599	5736	1	AT2G47800.1	0	protein_coding	multidrug resistance-associated protein 4	Encodes a plasma membrane localized ATPase transporter involved in multidrug transport. The expression of this gene is upregulated by herbicide safeners such as benoxacor, fluxofenim and fenclorim.
AT2G47820	Chr2	19585938	19587758	1821	*	MACS_peak_1120	53.15	Promoter (<=1kb)	2	19587137	19590747	3611	1	AT2G47820.2	0	protein_coding	.	.
AT2G47890	Chr2	19607040	19609013	1974	*	MACS_peak_1121	103.03	Promoter (<=1kb)	2	19607996	19609632	1637	1	AT2G47890.2	0	protein_coding	B-box type zinc finger protein with CCT domain	.
AT2G48000	Chr2	19640582	19642374	1793	*	MACS_peak_1122	59.1	Promoter (<=1kb)	2	19639007	19640803	1797	2	AT2G48000.1	0	protein_coding	Pentatricopeptide repeat (PPR) superfamily protein	.
AT2G48020	Chr2	19643077	19644773	1697	*	MACS_peak_1123	50.63	Promoter (<=1kb)	2	19644100	19647178	3079	1	AT2G48020.1	0	protein_coding	Major facilitator superfamily protein	.
AT2G48030	Chr2	19648500	19651374	2875	*	MACS_peak_1124	289.93	Promoter (<=1kb)	2	19647523	19650148	2626	2	AT2G48030.1	0	protein_coding	DNAse I-like superfamily protein	.
AT3G01060	Chr3	18221	20238	2018	*	MACS_peak_1125	63.7	Promoter (<=1kb)	3	16643	18813	2171	2	AT3G01060.2	0	protein_coding	.	.
AT3G01150	Chr3	49138	51066	1929	*	MACS_peak_1126	131.65	Promoter (<=1kb)	3	51583	54506	2924	1	AT3G01150.1	-517	protein_coding	polypyrimidine tract-binding protein 1	Encodes one of the two polypyrimidine tract-binding (PTB) protein homologs in the Arabidopsis genome. Double mutants have defects in pollen germination.
AT3G01290	Chr3	87503	90731	3229	*	MACS_peak_1127	144.65	Promoter (<=1kb)	3	88054	89422	1369	2	AT3G01290.1	0	protein_coding	SPFH/Band 7/PHB domain-containing membrane-associated protein family	.
AT3G01470	Chr3	182275	185680	3406	*	MACS_peak_1128	60.52	Promoter (<=1kb)	3	182396	184403	2008	2	AT3G01470.1	0	protein_coding	homeobox 1	Encodes a homeodomain leucine zipper class I (HD-Zip I) transcriptional activator involved in leaf development.
AT3G01490	Chr3	192407	193950	1544	*	MACS_peak_1129	65.98	Promoter (<=1kb)	3	190872	193537	2666	2	AT3G01490.1	0	protein_coding	Protein kinase superfamily protein	.
AT3G01500	Chr3	195534	198523	2990	*	MACS_peak_1130	82.04	Promoter (<=1kb)	3	194724	197974	3251	2	AT3G01500.1	0	protein_coding	carbonic anhydrase 1	Encodes a putative beta-carbonic anhydrase betaCA1. Together with betaCA4 (At1g70410) regulates CO2-controlled stomatal movements in guard cells.
AT3G01510	Chr3	200899	203238	2340	*	MACS_peak_1131	170.34	Promoter (<=1kb)	3	198679	201742	3064	2	AT3G01510.1	0	protein_coding	like SEX4 1	Encodes a putative phosphatase, LSF1, required for normal starch turnover in leaves.
AT3G01516	Chr3	206367	208839	2473	*	MACS_peak_1132	219.93	Promoter (<=1kb)	3	207336	208086	751	1	AT3G01516.1	0	protein_coding	.	.
AT3G01690	Chr3	254048	257288	3241	*	MACS_peak_1133	176.52	Promoter (<=1kb)	3	256537	258547	2011	1	AT3G01690.1	0	protein_coding	alpha/beta-Hydrolases superfamily protein	.
AT3G01700	Chr3	257739	259916	2178	*	MACS_peak_1134	82.83	Promoter (<=1kb)	3	258879	259631	753	1	AT3G01700.1	0	protein_coding	arabinogalactan protein 11	Encodes an arabinogalactan protein that is expressed in pollen, pollen sac and pollen tube. Loss of AGP11 function results in decreased fertility due to defects in pollen tube growth.
AT3G01850	Chr3	301729	304538	2810	*	MACS_peak_1135	71.41	Promoter (<=1kb)	3	299987	302038	2052	2	AT3G01850.1	0	protein_coding	Aldolase-type TIM barrel family protein	.
AT3G01880	Chr3	305977	307494	1518	*	MACS_peak_1136	56.11	Promoter (<=1kb)	3	307782	309560	1779	1	AT3G01880.1	-288	protein_coding	Plant protein of unknown function (DUF946)	.
AT3G01890	Chr3	308154	310189	2036	*	MACS_peak_1137	88.06	Promoter (<=1kb)	3	310015	311976	1962	1	AT3G01890.1	0	protein_coding	SWIB/MDM2 domain superfamily protein	.
AT3G02140	Chr3	386221	390184	3964	*	MACS_peak_1138	103.67	Promoter (<=1kb)	3	385317	386538	1222	2	AT3G02140.1	0	protein_coding	AFP2 (ABI five-binding protein 2) family protein	Encodes a protein that acts in the nucleus and is an important negative regulator of ABA and salt stress responses, and could play a critical role in controlling root elongation, floral initiation and starch degradation.
AT3G02150	Chr3	390217	392240	2024	*	MACS_peak_1139	68.29	Promoter (<=1kb)	3	391057	392741	1685	1	AT3G02150.2	0	protein_coding	plastid transcription factor 1	a chloroplast trans-acting factor of the psbD light-responsive promoter.TCP gene involved in heterochronic control of leaf differentiation.
AT3G02170	Chr3	399335	402201	2867	*	MACS_peak_1140	66.27	Promoter (<=1kb)	3	396012	399779	3768	2	AT3G02170.1	0	protein_coding	longifolia2	Encodes LONGIFOLIA2 (LNG2). Regulates leaf morphology by promoting cell expansion in the leaf-length direction. The LNG2 homologue LNG1 (At5g15580) has similar function.
AT3G02380	Chr3	487311	489811	2501	*	MACS_peak_1141	128.93	Promoter (<=1kb)	3	487236	488693	1458	2	AT3G02380.1	0	protein_coding	CONSTANS-like 2	homologous to the flowering-time gene CONSTANS (CO) encoding zinc-finger proteins
AT3G02550	Chr3	537232	538915	1684	*	MACS_peak_1142	108.07	Promoter (<=1kb)	3	536505	537998	1494	2	AT3G02550.1	0	protein_coding	LOB domain-containing protein 41	.
AT3G02570	Chr3	545188	547860	2673	*	MACS_peak_1143	78.34	Promoter (<=1kb)	3	543346	545595	2250	2	AT3G02570.1	0	protein_coding	Mannose-6-phosphate isomerase, type I	Encodes a protein with phosphomannose isomerase activity.
AT3G02840	Chr3	616905	619615	2711	*	MACS_peak_1144	54.56	Promoter (<=1kb)	3	618409	619686	1278	1	AT3G02840.1	0	protein_coding	ARM repeat superfamily protein	.
AT3G03200	Chr3	738366	740751	2386	*	MACS_peak_1145	81.34	Promoter (<=1kb)	3	736141	738527	2387	2	AT3G03200.1	0	protein_coding	NAC domain containing protein 45	.
AT3G03450	Chr3	819332	821878	2547	*	MACS_peak_1146	88.94	Promoter (<=1kb)	3	819337	821406	2070	2	AT3G03450.1	0	protein_coding	RGA-like 2	Encodes a DELLA protein, a member of the GRAS superfamily of putative transcription factors. DELLA proteins restrain the cell proliferation and expansion that drives plant growth. Negative regulator of the response to GA in controlling seed germination. GA triggers the degradation of RGL2 protein in a process blocked by both proteasome inhibitors and serine/threonine phosphatase inhibitors. The p…
AT3G03470	Chr3	824724	827339	2616	*	MACS_peak_1147	175.7	Promoter (<=1kb)	3	824552	826437	1886	2	AT3G03470.1	0	protein_coding	cytochrome P450, family 87, subfamily A, polypeptide 9	member of CYP89A
AT3G03680	Chr3	906950	911390	4441	*	MACS_peak_1148	196.62	Promoter (<=1kb)	3	907500	910807	3308	1	AT3G03680.1	0	protein_coding	C2 calcium/lipid-binding plant phosphoribosyltransferase family protein	.
AT3G03770	Chr3	948560	950948	2389	*	MACS_peak_1149	57.94	Promoter (<=1kb)	3	945135	949038	3904	2	AT3G03770.1	0	protein_coding	Leucine-rich repeat protein kinase family protein	.
AT3G03790	Chr3	960852	962435	1584	*	MACS_peak_1150	63.93	Promoter (<=1kb)	3	961997	968149	6153	1	AT3G03790.1	0	protein_coding	ankyrin repeat family protein / regulator of chromosome condensation (RCC1) family protein	.
AT3G03845	Chr3	981458	983466	2009	*	MACS_peak_1151	59.35	Promoter (<=1kb)	3	981969	982040	72	1	AT3G03845.1	0	pre_trna	pre-tRNA	.
AT3G04070	Chr3	1062172	1064490	2319	*	MACS_peak_1152	60.6	Promoter (<=1kb)	3	1061526	1063103	1578	2	AT3G04070.1	0	protein_coding	NAC domain containing protein 47	.
AT3G04070	Chr3	1064923	1067803	2881	*	MACS_peak_1153	65.76	Promoter (1-2kb)	3	1061526	1063103	1578	2	AT3G04070.2	-1820	protein_coding	NAC domain containing protein 47	.
AT3G04140	Chr3	1085661	1088379	2719	*	MACS_peak_1154	125.78	Promoter (<=1kb)	3	1086877	1089229	2353	1	AT3G04140.1	0	protein_coding	Ankyrin repeat family protein	.
AT3G04210	Chr3	1106239	1110340	4102	*	MACS_peak_1155	163.83	Promoter (<=1kb)	3	1105963	1108069	2107	2	AT3G04210.1	0	protein_coding	Disease resistance protein (TIR-NBS class)	.
AT3G04290	Chr3	1133707	1136302	2596	*	MACS_peak_1156	67.71	5' UTR	3	1133320	1136316	2997	2	AT3G04290.1	14	protein_coding	Li-tolerant lipase 1	.
AT3G04717	Chr3	1284626	1287753	3128	*	MACS_peak_1157	121.76	Promoter (<=1kb)	3	1284851	1285293	443	2	AT3G04717.1	0	pseudogene	.	Based on qRT-PCR data, this annotated pseudogene is expressed and upregulated in response to infection with the yellow strain of Cucumber mosaic virus in C24 and Col-0.
AT3G04730	Chr3	1289988	1293417	3430	*	MACS_peak_1158	102.66	Promoter (<=1kb)	3	1288612	1290602	1991	2	AT3G04730.1	0	protein_coding	indoleacetic acid-induced protein 16	early auxin-induced (IAA16)
AT3G05030	Chr3	1395457	1398069	2613	*	MACS_peak_1159	67.05	Promoter (<=1kb)	3	1393296	1395813	2518	2	AT3G05030.2	0	protein_coding	sodium hydrogen exchanger 2	Encodes a vacuolar K+/H+ exchanger essential for active K+ uptake at the tonoplast and involved in regulating stomatal closure.
AT3G05200	Chr3	1476588	1479794	3207	*	MACS_peak_1160	117.83	Promoter (<=1kb)	3	1476982	1478730	1749	1	AT3G05200.1	0	protein_coding	RING/U-box superfamily protein	Encodes a putative RING-H2 zinc finger protein ATL6 (ATL6).
AT3G05220	Chr3	1483297	1487513	4217	*	MACS_peak_1161	111.65	Promoter (1-2kb)	3	1488595	1491320	2726	1	AT3G05220.1	-1082	protein_coding	Heavy metal transport/detoxification superfamily protein	.
AT3G05650	Chr3	1647599	1649585	1987	*	MACS_peak_1162	75.06	Promoter (<=1kb)	3	1645680	1648573	2894	2	AT3G05650.1	0	protein_coding	receptor like protein 32	.
AT3G05690	Chr3	1678136	1680013	1878	*	MACS_peak_1163	91.59	Promoter (<=1kb)	3	1676546	1678932	2387	2	AT3G05690.1	0	protein_coding	nuclear factor Y, subunit A2	Encodes a subunit of CCAAT-binding complex, binds to CCAAT box motif present in some plant promoter sequences. One of three members of this class (HAP2A, HAP2B, HAP2C), it is expressed in vegetative and reproductive tissues.
AT3G05800	Chr3	1725852	1728856	3005	*	MACS_peak_1164	250.58	Promoter (<=1kb)	3	1727306	1728296	991	1	AT3G05800.1	0	protein_coding	AtBS1(activation-tagged BRI1 suppressor 1)-interacting factor 1	.
AT3G05810	Chr3	1728953	1731214	2262	*	MACS_peak_1165	114.53	3' UTR	3	1730976	1732384	1409	2	AT3G05810.1	1170	protein_coding	.	.
AT3G05820	Chr3	1735308	1737161	1854	*	MACS_peak_1166	110.55	Promoter (<=1kb)	3	1732991	1735757	2767	2	AT3G05820.1	0	protein_coding	invertase H	Encodes a putative plastid-targeted alkaline/neutral invertase.
AT3G05835	Chr3	1738541	1740246	1706	*	MACS_peak_1167	50.3	Promoter (<=1kb)	3	1738791	1738864	74	1	AT3G05835.1	0	pre_trna	pre-tRNA	.
AT3G05880	Chr3	1754913	1757637	2725	*	MACS_peak_1168	71.63	Promoter (<=1kb)	3	1755497	1756540	1044	2	AT3G05880.1	0	protein_coding	Low temperature and salt responsive protein family	Induced by low temperatures, dehydration and salt stress and ABA. Encodes a small (54 amino acids), highly hydrophobic protein that bears two potential transmembrane domains.
AT3G05936	Chr3	1773342	1777143	3802	*	MACS_peak_1169	306.9	Promoter (<=1kb)	3	1773832	1774589	758	2	AT3G05936.1	0	protein_coding	.	.
AT3G05980	Chr3	1793900	1796714	2815	*	MACS_peak_1170	95.85	Promoter (<=1kb)	3	1795337	1796486	1150	1	AT3G05980.1	0	protein_coding	.	.
AT3G06070	Chr3	1831409	1834734	3326	*	MACS_peak_1171	107.24	Promoter (<=1kb)	3	1831057	1831923	867	2	AT3G06070.1	0	protein_coding	.	.
AT3G06080	Chr3	1836411	1840108	3698	*	MACS_peak_1172	124.62	Promoter (<=1kb)	3	1834707	1837984	3278	2	AT3G06080.1	0	protein_coding	Plant protein of unknown function (DUF828)	Encodes a member of the TBL (TRICHOME BIREFRINGENCE-LIKE) gene family containing a plant-specific DUF231 (domain of unknown function) domain. TBL gene family has 46 members, two of which (TBR/AT5G06700 and TBL3/AT5G01360) have been shown to be involved in the synthesis and deposition of secondary wall cellulose, presumably by influencing the esterification state of pectic polymers. A nomenclature…
AT3G06100	Chr3	1841420	1843078	1659	*	MACS_peak_1173	55.32	5' UTR	3	1841171	1843093	1923	2	AT3G06100.1	15	protein_coding	NOD26-like intrinsic protein 7;1	Encodes NIP7;1, an anther-specific boric acid transporter of the aquaporin superfamily regulated by an unusual tyrosine in helix 2 of the transport pore.
AT3G06125	Chr3	1848374	1850877	2504	*	MACS_peak_1174	62.38	Promoter (<=1kb)	3	1848848	1849332	485	1	AT3G06125.2	0	other_rna	other RNA	other RNA
AT3G06130	Chr3	1851718	1855838	4121	*	MACS_peak_1175	101.99	Promoter (<=1kb)	3	1852884	1855063	2180	2	AT3G06130.2	0	protein_coding	Heavy metal transport/detoxification superfamily protein	.
AT3G06140	Chr3	1858261	1861389	3129	*	MACS_peak_1176	148.79	Promoter (<=1kb)	3	1856682	1858855	2174	2	AT3G06140.1	0	protein_coding	RING/U-box superfamily protein	Paralog of LOG2 (At3g09770), a ubiquitin ligase that regulates amino acid export.
AT3G06410	Chr3	1949658	1951786	2129	*	MACS_peak_1177	50.21	Promoter (<=1kb)	3	1947240	1949789	2550	2	AT3G06410.1	0	protein_coding	Zinc finger C-x8-C-x5-C-x3-H type family protein	.
AT3G06500	Chr3	2006851	2009001	2151	*	MACS_peak_1178	72.36	Distal Intergenic	3	2012079	2015705	3627	1	AT3G06500.1	-3078	protein_coding	Plant neutral invertase family protein	Encodes an alkaline/neutral invertase which localizes in mitochondria. It may be modulating hormone balance in relation to the radicle emergence. Mutants display severely reduced shoot growth and reduced oxygen consumption. Mutant root development is not affected as reported for A/N-InvA mutant (inva) plants.
AT3G06590	Chr3	2054600	2056698	2099	*	MACS_peak_1179	55.72	Promoter (<=1kb)	3	2052693	2055407	2715	2	AT3G06590.2	0	protein_coding	basic helix-loop-helix (bHLH) DNA-binding superfamily protein	.
AT3G06750	Chr3	2129530	2133270	3741	*	MACS_peak_1181	180.83	Promoter (<=1kb)	3	2129623	2130315	693	2	AT3G06750.1	0	protein_coding	hydroxyproline-rich glycoprotein family protein	.
AT3G06840	Chr3	2155608	2158239	2632	*	MACS_peak_1182	193.19	Promoter (<=1kb)	3	2156862	2157850	989	1	AT3G06840.1	0	protein_coding	.	.
AT3G06868	Chr3	2167059	2170600	3542	*	MACS_peak_1183	217.68	Promoter (<=1kb)	3	2167730	2169222	1493	1	AT3G06868.1	0	protein_coding	.	.
AT3G06880	Chr3	2175413	2178154	2742	*	MACS_peak_1184	116.48	Promoter (<=1kb)	3	2169768	2175686	5919	2	AT3G06880.1	0	protein_coding	Transducin/WD40 repeat-like superfamily protein	.
AT3G07010	Chr3	2214054	2216958	2905	*	MACS_peak_1185	128.17	Promoter (<=1kb)	3	2212728	2216483	3756	2	AT3G07010.1	0	protein_coding	Pectin lyase-like superfamily protein	.
AT3G07190	Chr3	2287002	2289356	2355	*	MACS_peak_1186	66.16	Promoter (<=1kb)	3	2285777	2287447	1671	2	AT3G07190.1	0	protein_coding	B-cell receptor-associated protein 31-like	.
AT3G07250	Chr3	2306431	2309695	3265	*	MACS_peak_1187	84.55	Promoter (<=1kb)	3	2300579	2308305	7727	2	AT3G07250.1	0	protein_coding	nuclear transport factor 2 (NTF2) family protein / RNA recognition motif (RRM)-containing protein	.
AT3G07320	Chr3	2331809	2335595	3787	*	MACS_peak_1188	110.53	Promoter (<=1kb)	3	2332022	2334074	2053	2	AT3G07320.1	0	protein_coding	O-Glycosyl hydrolases family 17 protein	.
AT3G07350	Chr3	2344974	2349652	4679	*	MACS_peak_1189	219.86	Promoter (<=1kb)	3	2347468	2348791	1324	1	AT3G07350.1	0	protein_coding	Protein of unknown function (DUF506)	.
AT3G07390	Chr3	2363648	2366509	2862	*	MACS_peak_1190	130.55	Promoter (<=1kb)	3	2365301	2366496	1196	1	AT3G07390.1	0	protein_coding	auxin-responsive family protein	isolated from differential screening of a cDNA library from auxin-treated root culture. sequence does not show homology to any known proteins and is predicted to be extracellular.
AT3G07540	Chr3	2406518	2408264	1747	*	MACS_peak_1191	111.26	Promoter (<=1kb)	3	2404509	2407541	3033	2	AT3G07540.1	0	protein_coding	Actin-binding FH2 (formin homology 2) family protein	.
AT3G07870	Chr3	2509751	2511489	1739	*	MACS_peak_1192	56.64	Promoter (<=1kb)	3	2510783	2512394	1612	1	AT3G07870.1	0	protein_coding	F-box and associated interaction domains-containing protein	.
AT3G08020	Chr3	2561429	2563614	2186	*	MACS_peak_1193	52.43	Promoter (<=1kb)	3	2557437	2561802	4366	2	AT3G08020.1	0	protein_coding	PHD finger family protein	.
AT3G08030	Chr3	2563710	2565262	1553	*	MACS_peak_1194	50.29	Promoter (<=1kb)	3	2564033	2566002	1970	1	AT3G08030.1	0	protein_coding	Protein of unknown function, DUF642	The mRNA of this gene is expressed in viable seeds. Its detection in a dry seed lot has potential for use as a molecular marker for germination performance as absence of expression correlates with decreased germination.
AT3G08636	Chr3	2621948	2623469	1522	*	MACS_peak_1195	54.58	Promoter (<=1kb)	3	2622666	2622845	180	1	AT3G08636.1	0	protein_coding	.	.
AT3G08670	Chr3	2632393	2634290	1898	*	MACS_peak_1196	50.08	Promoter (<=1kb)	3	2633728	2636715	2988	1	AT3G08670.1	0	protein_coding	.	.
AT3G08680	Chr3	2636416	2638128	1713	*	MACS_peak_1197	57.8	Promoter (<=1kb)	3	2637560	2640838	3279	1	AT3G08680.2	0	protein_coding	Leucine-rich repeat protein kinase family protein	.
AT3G08760	Chr3	2660297	2662569	2273	*	MACS_peak_1198	79.25	Promoter (<=1kb)	3	2657918	2660889	2972	2	AT3G08760.1	0	protein_coding	Protein kinase superfamily protein	Encodes an osmotic stress-inducible kinase that functions as a negative regulator of osmotic stress signaling in plants.
AT3G08870	Chr3	2701478	2703242	1765	*	MACS_peak_1199	70.52	Promoter (<=1kb)	3	2700355	2702581	2227	2	AT3G08870.1	0	protein_coding	Concanavalin A-like lectin protein kinase family protein	.
AT3G09010	Chr3	2748707	2750420	1714	*	MACS_peak_1200	52.93	Promoter (<=1kb)	3	2749953	2752276	2324	1	AT3G09010.1	0	protein_coding	Protein kinase superfamily protein	.
AT3G09032	Chr3	2756696	2758588	1893	*	MACS_peak_1201	56.21	Promoter (<=1kb)	3	2757435	2758097	663	2	AT3G09032.1	0	protein_coding	.	.
AT3G09070	Chr3	2769661	2772572	2912	*	MACS_peak_1202	133.27	Promoter (<=1kb)	3	2768688	2771174	2487	2	AT3G09070.1	0	protein_coding	Protein of unknown function (DUF740)	Encodes a a polarly localised membrane-associated protein that regulates phloem differentiation entry.
AT3G09280	Chr3	2850388	2851866	1479	*	MACS_peak_1203	53.63	Promoter (<=1kb)	3	2850920	2851258	339	2	AT3G09280.1	0	protein_coding	.	.
AT3G09390	Chr3	2888579	2891491	2913	*	MACS_peak_1204	176.12	Promoter (<=1kb)	3	2889486	2890229	744	2	AT3G09390.1	0	protein_coding	metallothionein 2A	metallothionein, binds to and detoxifies excess copper and other metals, limiting oxidative damage
AT3G09520	Chr3	2923136	2926375	3240	*	MACS_peak_1205	258.41	Promoter (<=1kb)	3	2923743	2925629	1887	1	AT3G09520.1	0	protein_coding	exocyst subunit exo70 family protein H4	A member of EXO70 gene family, putative exocyst subunits, conserved in land plants. Arabidopsis thaliana contains 23 putative EXO70 genes, which can be classified into eight clusters on the phylogenetic tree.
AT3G09580	Chr3	2943752	2947136	3385	*	MACS_peak_1206	179.26	Promoter (<=1kb)	3	2942504	2944078	1575	2	AT3G09580.1	0	protein_coding	FAD/NAD(P)-binding oxidoreductase family protein	.
AT3G09780	Chr3	3002452	3005092	2641	*	MACS_peak_1207	94.38	Promoter (<=1kb)	3	3000759	3003179	2421	2	AT3G09780.1	0	protein_coding	CRINKLY4 related 1	.
AT3G09920	Chr3	3044140	3048067	3928	*	MACS_peak_1208	114.37	Promoter (<=1kb)	3	3038780	3044919	6140	2	AT3G09920.3	0	protein_coding	phosphatidyl inositol monophosphate 5 kinase	.
AT3G09975	Chr3	3065287	3069287	4001	*	MACS_peak_1209	76.75	Promoter (<=1kb)	3	3067683	3067781	99	1	AT3G09975.1	0	protein_coding	.	.
AT3G10120	Chr3	3127260	3129193	1934	*	MACS_peak_1210	77.69	Promoter (<=1kb)	3	3130072	3130891	820	1	AT3G10120.1	-879	protein_coding	.	.
AT3G10340	Chr3	3203184	3204887	1704	*	MACS_peak_1211	68.36	Promoter (<=1kb)	3	3204013	3208022	4010	1	AT3G10340.1	0	protein_coding	phenylalanine ammonia-lyase 4	Encodes PAL4, a putative a phenylalanine ammonia-lyase. Arabidopsis has four PALs: AT2G37040 (PAL1), AT3G53260 (PAL2), AT5G04230 (PAL3) and AT3G10340 (PAL4).
AT3G10410	Chr3	3237753	3239757	2005	*	MACS_peak_1212	75.63	Promoter (<=1kb)	3	3235291	3238113	2823	2	AT3G10410.1	0	protein_coding	SERINE CARBOXYPEPTIDASE-LIKE 49	.
AT3G10530	Chr3	3283056	3285531	2476	*	MACS_peak_1213	67.95	Promoter (<=1kb)	3	3285892	3288880	2989	1	AT3G10530.1	-361	protein_coding	Transducin/WD40 repeat-like superfamily protein	.
AT3G10570	Chr3	3302047	3304287	2241	*	MACS_peak_1214	68.39	Promoter (<=1kb)	3	3302102	3303839	1738	1	AT3G10570.1	0	protein_coding	cytochrome P450, family 77, subfamily A, polypeptide 6	member of CYP77A
AT3G10600	Chr3	3313566	3316394	2829	*	MACS_peak_1215	316.31	Promoter (<=1kb)	3	3313969	3317162	3194	1	AT3G10600.1	0	protein_coding	cationic amino acid transporter 7	Encodes a member of the cationic amino acid transporter (CAT) subfamily of amino acid polyamine choline transporters.
AT3G10720	Chr3	3355713	3358487	2775	*	MACS_peak_1216	93.83	Promoter (<=1kb)	3	3354447	3356050	1604	2	AT3G10720.1	0	protein_coding	Plant invertase/pectin methylesterase inhibitor superfamily	.
AT3G10910	Chr3	3412856	3415362	2507	*	MACS_peak_1217	57.93	Promoter (<=1kb)	3	3412911	3414019	1109	2	AT3G10910.1	0	protein_coding	RING/U-box superfamily protein	.
AT3G10960	Chr3	3429584	3432376	2793	*	MACS_peak_1218	69.01	Downstream (<1kb)	3	3424813	3426997	2185	2	AT3G10960.1	-2587	protein_coding	AZA-guanine resistant1	Encodes a homolog of the adenine-guanine-hypoxanthine transporter AzgA of Aspergillus nidulans. Function as a plant adenine-guanine transporter. Two closely related genes exist in Arabidopsis: AT3G10960 (Azg1) and AT5G50300 (Azg2).
AT3G10985	Chr3	3441177	3444447	3271	*	MACS_peak_1219	72.77	Promoter (<=1kb)	3	3442528	3443445	918	1	AT3G10985.1	0	protein_coding	senescence associated gene 20	A senescence-associated gene whose expression is induced in response to treatment with Nep1, a fungal protein that causes necrosis.
AT3G11090	Chr3	3474161	3476011	1851	*	MACS_peak_1220	66.34	Promoter (<=1kb)	3	3475002	3475604	603	1	AT3G11090.1	0	protein_coding	LOB domain-containing protein 21	.
AT3G11110	Chr3	3479567	3481109	1543	*	MACS_peak_1221	100.79	Promoter (<=1kb)	3	3479979	3480455	477	1	AT3G11110.1	0	protein_coding	RING/U-box superfamily protein	.
AT3G11150	Chr3	3493304	3495159	1856	*	MACS_peak_1222	130.82	Promoter (<=1kb)	3	3492867	3494653	1787	2	AT3G11150.1	0	protein_coding	2-oxoglutarate (2OG) and Fe(II)-dependent oxygenase superfamily protein	.
AT3G11280	Chr3	3533917	3535662	1746	*	MACS_peak_1223	57.28	Promoter (<=1kb)	3	3533255	3534806	1552	2	AT3G11280.2	0	protein_coding	Duplicated homeodomain-like superfamily protein	Putative transcription factors interacting with the gene product of VHA-B1 (vacuolar ATPase subunit B1; as shown through yeast two-hybrid assay).
AT3G11320	Chr3	3548363	3550306	1944	*	MACS_peak_1224	62.13	Promoter (<=1kb)	3	3546646	3548856	2211	2	AT3G11320.1	0	protein_coding	Nucleotide-sugar transporter family protein	.
AT3G11580	Chr3	3649660	3651865	2206	*	MACS_peak_1225	106.47	Promoter (<=1kb)	3	3648924	3651332	2409	2	AT3G11580.1	0	protein_coding	AP2/B3-like transcriptional factor family protein	.
AT3G11590	Chr3	3656205	3658649	2445	*	MACS_peak_1226	69.21	Promoter (1-2kb)	3	3660377	3663734	3358	1	AT3G11590.1	-1728	protein_coding	.	.
AT3G11660	Chr3	3677732	3680532	2801	*	MACS_peak_1227	132.9	Promoter (<=1kb)	3	3678835	3679943	1109	2	AT3G11660.1	0	protein_coding	NDR1/HIN1-like 1	encodes a protein whose sequence is similar to tobacco hairpin-induced gene (HIN1) and Arabidopsis non-race specific disease resistance gene (NDR1). Expression of this gene is induced by cucumber mosaic virus. Localization of the gene product is similar to that of NHL3 (plasma membrane) but it is yet inconclusive.
AT3G12060	Chr3	3842305	3844063	1759	*	MACS_peak_1228	110.07	Promoter (<=1kb)	3	3843142	3845150	2009	1	AT3G12060.1	0	protein_coding	Plant protein of unknown function (DUF828)	Encodes a member of the TBL (TRICHOME BIREFRINGENCE-LIKE) gene family containing a plant-specific DUF231 (domain of unknown function) domain. TBL gene family has 46 members, two of which (TBR/AT5G06700 and TBL3/AT5G01360) have been shown to be involved in the synthesis and deposition of secondary wall cellulose, presumably by influencing the esterification state of pectic polymers. A nomenclature…
AT3G12120	Chr3	3861772	3864182	2411	*	MACS_peak_1229	61.5	Promoter (<=1kb)	3	3860285	3863050	2766	2	AT3G12120.1	0	protein_coding	fatty acid desaturase 2	Major enzyme responsible for the synthesis of 18:2 fatty acids in the endoplasmic reticulum. Contains His-rich motifs, which contribute to the interaction with the electron donor cytochrome b5. Mutations in this gene suppress the low temperature-induced phenotype of Arabidopsis tocopherol-deficient mutant vte2.
AT3G12400	Chr3	3945573	3952543	6971	*	MACS_peak_1230	600.82	Promoter (<=1kb)	3	3944296	3945851	1556	2	AT3G12400.1	0	protein_coding	Ubiquitin-conjugating enzyme/RWD-like protein	Mutants of this gene were initially identified because of the trichome morphogenesis phenotype. Those trichomes have multiple nuclei, a defect that turns out not to be restricted to the trichomes but also in all endoreduplicating cell types. This gene encodes a ubiquitin-binding protein with sequence similarities with yeast proteins that are components of the ESCRTI-III complexes. The Arabidopsis…
AT3G12460	Chr3	3954958	3957380	2423	*	MACS_peak_1231	139.23	Promoter (<=1kb)	3	3954695	3955423	729	2	AT3G12460.1	0	protein_coding	Polynucleotidyl transferase, ribonuclease H-like superfamily protein	.
AT3G12610	Chr3	4005906	4008973	3068	*	MACS_peak_1232	82.15	Promoter (<=1kb)	3	4006399	4007807	1409	2	AT3G12610.1	0	protein_coding	Leucine-rich repeat (LRR) family protein	Plays role in DNA-damage repair/toleration. Partially complements RecA- phenotypes.
AT3G12690	Chr3	4033595	4036529	2935	*	MACS_peak_1233	100.56	Promoter (<=1kb)	3	4030447	4033332	2886	2	AT3G12690.1	-263	protein_coding	AGC kinase 1.5	Encodes a putative serine/threonine kinase It is expressed specifically in pollen and appears to function redundantly with AGC1.7 to regulate polarized growth of pollen tubes.
AT3G12835	Chr3	4082378	4085258	2881	*	MACS_peak_1234	135.02	Promoter (<=1kb)	3	4083265	4083369	105	2	AT3G12835.1	0	protein_coding	.	.
AT3G12900	Chr3	4105324	4107782	2459	*	MACS_peak_1235	61.6	Exon (AT3G12900.1/AT3G12900, exon 3 of 4)	3	4104576	4106112	1537	1	AT3G12900.1	748	protein_coding	2-oxoglutarate (2OG) and Fe(II)-dependent oxygenase superfamily protein	.
AT3G12910	Chr3	4108548	4110557	2010	*	MACS_peak_1236	84.36	Promoter (<=1kb)	3	4109375	4110648	1274	1	AT3G12910.1	0	protein_coding	NAC (No Apical Meristem) domain transcriptional regulator superfamily protein	.
AT3G12920	Chr3	4118276	4125014	6739	*	MACS_peak_1237	235.7	Promoter (<=1kb)	3	4121883	4123508	1626	2	AT3G12920.1	0	protein_coding	SBP (S-ribonuclease binding protein) family protein	Encodes one of the BRGs (BOI-related gene) involved in resistance to Botrytis cinerea.
AT3G12930	Chr3	4126178	4128538	2361	*	MACS_peak_1238	92.72	Promoter (<=1kb)	3	4128407	4129956	1550	1	AT3G12930.1	0	protein_coding	Lojap-related protein	.
AT3G12965	Chr3	4137512	4143123	5612	*	MACS_peak_1239	274.66	Promoter (<=1kb)	3	4136961	4137674	714	2	AT3G12965.1	0	other_rna	other RNA	other RNA
AT3G12980	Chr3	4144259	4146584	2326	*	MACS_peak_1240	55.94	Promoter (<=1kb)	3	4146499	4154895	8397	1	AT3G12980.1	0	protein_coding	histone acetyltransferase of the CBP family 5	Encodes an enzyme with histone acetyltransferase activity that can use both H3 and H4 histones as substrates. No single prior lysine acetylation is sufficient to block HAC5 acetylation of the H3 or H4 peptides, suggesting that HAC5 can acetylate any of several lysines present in the peptides. Di-acetylation of both lysines 9 and 14 on the H3 peptide significantly reduces the level of incorporated…
AT3G13000	Chr3	4160873	4162846	1974	*	MACS_peak_1241	65.65	Promoter (<=1kb)	3	4157967	4162064	4098	2	AT3G13000.1	0	protein_coding	Protein of unknown function, DUF547	.
AT3G13040	Chr3	4174590	4177052	2463	*	MACS_peak_1242	108.7	Promoter (<=1kb)	3	4172142	4175227	3086	2	AT3G13040.1	0	protein_coding	myb-like HTH transcriptional regulator family protein	.
AT3G13080	Chr3	4200695	4203736	3042	*	MACS_peak_1243	177.38	Promoter (<=1kb)	3	4195786	4201265	5480	2	AT3G13080.1	0	protein_coding	multidrug resistance-associated protein 3	encodes an ATP-dependent MRP-like ABC transporter able to transport glutathione-conjugates as well as chlorophyll catabolites. The expression of this gene is upregulated by herbicide safeners such as benoxacor and fenclorim.
AT3G13120	Chr3	4221413	4223609	2197	*	MACS_peak_1244	80.2	Promoter (<=1kb)	3	4219775	4221630	1856	2	AT3G13120.1	0	protein_coding	Ribosomal protein S10p/S20e family protein	.
AT3G13310	Chr3	4311443	4313856	2414	*	MACS_peak_1245	58.58	Promoter (<=1kb)	3	4310608	4311441	834	2	AT3G13310.1	-2	protein_coding	Chaperone DnaJ-domain superfamily protein	.
AT3G13435	Chr3	4375399	4377290	1892	*	MACS_peak_1246	90.79	Promoter (<=1kb)	3	4375425	4376069	645	1	AT3G13435.1	0	protein_coding	.	.
AT3G13510	Chr3	4400551	4404339	3789	*	MACS_peak_1247	71.76	Promoter (<=1kb)	3	4403500	4406091	2592	1	AT3G13510.1	0	protein_coding	Protein of Unknown Function (DUF239)	.
AT3G13520	Chr3	4407004	4410640	3637	*	MACS_peak_1248	103.26	Promoter (<=1kb)	3	4408925	4409440	516	1	AT3G13520.1	0	protein_coding	arabinogalactan protein 12	Encodes a GPI-anchored arabinogalactan (AG) peptide with a short 'classical' backbone of 10 amino acids, seven of which are conserved among the 4 other Arabidopsis AG peptides. These peptides may be involved in cell signaling.
AT3G13650	Chr3	4461828	4464528	2701	*	MACS_peak_1249	55.35	Promoter (<=1kb)	3	4462892	4463872	981	1	AT3G13650.1	0	protein_coding	Disease resistance-responsive (dirigent-like protein) family protein	.
AT3G13740	Chr3	4505903	4509258	3356	*	MACS_peak_1250	96	3' UTR	3	4504276	4506311	2036	1	AT3G13740.2	1627	protein_coding	Ribonuclease III family protein	.
AT3G13750	Chr3	4509593	4511765	2173	*	MACS_peak_1251	52.72	Promoter (<=1kb)	3	4510965	4516298	5334	1	AT3G13750.1	0	protein_coding	beta galactosidase 1	beta-galactosidase, glycosyl hydrolase family 35
AT3G13790	Chr3	4530803	4539082	8280	*	MACS_peak_1252	170.2	Promoter (<=1kb)	3	4532911	4535867	2957	2	AT3G13790.1	0	protein_coding	Glycosyl hydrolases family 32 protein	Encodes a protein with invertase activity.
AT3G13810	Chr3	4541069	4543155	2087	*	MACS_peak_1253	107.76	Promoter (1-2kb)	3	4544364	4547513	3150	1	AT3G13810.2	-1209	protein_coding	indeterminate(ID)-domain 11	.
AT3G13810	Chr3	4543753	4549459	5707	*	MACS_peak_1254	269.08	Promoter (<=1kb)	3	4544364	4547513	3150	1	AT3G13810.2	0	protein_coding	indeterminate(ID)-domain 11	.
AT3G13870	Chr3	4571013	4572886	1874	*	MACS_peak_1255	100.75	Promoter (<=1kb)	3	4565412	4571260	5849	2	AT3G13870.1	0	protein_coding	Root hair defective 3 GTP-binding protein (RHD3)	required for regulated cell expansion and normal root hair development. Encodes an evolutionarily conserved protein with putative GTP-binding motifs that is implicated in the control of vesicle trafficking between the endoplasmic reticulum and the Golgi compartments.
AT3G13970	Chr3	4615012	4617531	2520	*	MACS_peak_1256	62.31	Promoter (<=1kb)	3	4613506	4614848	1343	2	AT3G13970.1	-164	protein_coding	Ubiquitin-like superfamily protein	.
AT3G14060	Chr3	4656696	4658687	1992	*	MACS_peak_1257	144.65	Promoter (<=1kb)	3	4657046	4657601	556	2	AT3G14060.1	0	protein_coding	.	.
AT3G14240	Chr3	4743303	4745402	2100	*	MACS_peak_1258	69.76	Promoter (<=1kb)	3	4741473	4744117	2645	2	AT3G14240.1	0	protein_coding	Subtilase family protein	.
AT3G14310	Chr3	4771084	4776710	5627	*	MACS_peak_1259	418.64	Promoter (<=1kb)	3	4771902	4775119	3218	2	AT3G14310.1	0	protein_coding	pectin methylesterase 3	encodes a pectin methylesterase, targeted by a cellulose binding protein (CBP) from the parasitic nematode Heterodera schachtii during parasitism.
AT3G14350	Chr3	4786720	4791036	4317	*	MACS_peak_1260	94.7	Promoter (<=1kb)	3	4782757	4786808	4052	2	AT3G14350.2	0	protein_coding	STRUBBELIG-receptor family 7	.
AT3G14380	Chr3	4802238	4804472	2235	*	MACS_peak_1261	73.46	Promoter (<=1kb)	3	4802952	4803811	860	2	AT3G14380.1	0	protein_coding	Uncharacterised protein family (UPF0497)	.
AT3G14440	Chr3	4832964	4834868	1905	*	MACS_peak_1262	73.94	Promoter (<=1kb)	3	4831288	4833599	2312	2	AT3G14440.1	0	protein_coding	nine-cis-epoxycarotenoid dioxygenase 3	Encodes 9-<i>cis</i>-epoxycarotenoid dioxygenase, a key enzyme in the biosynthesis of abscisic acid. Regulated in response to drought and salinity. Expressed in roots, flowers and seeds. Localized to the chloroplast stroma and thylakoid membrane.
AT3G14440	Chr3	4838562	4841801	3240	*	MACS_peak_1263	96.62	Distal Intergenic	3	4831288	4833599	2312	2	AT3G14440.1	-4963	protein_coding	nine-cis-epoxycarotenoid dioxygenase 3	Encodes 9-<i>cis</i>-epoxycarotenoid dioxygenase, a key enzyme in the biosynthesis of abscisic acid. Regulated in response to drought and salinity. Expressed in roots, flowers and seeds. Localized to the chloroplast stroma and thylakoid membrane.
AT3G14590	Chr3	4907236	4909801	2566	*	MACS_peak_1264	100.97	Promoter (<=1kb)	3	4904270	4907954	3685	2	AT3G14590.3	0	protein_coding	Calcium-dependent lipid-binding (CaLB domain) family protein	.
AT3G14710	Chr3	4942534	4944022	1489	*	MACS_peak_1265	56.64	Exon (AT3G14710.1/AT3G14710, exon 2 of 3)	3	4941545	4943055	1511	1	AT3G14710.1	989	protein_coding	RNI-like superfamily protein	.
AT3G14770	Chr3	4958936	4960915	1980	*	MACS_peak_1266	52.64	Promoter (<=1kb)	3	4957334	4959704	2371	2	AT3G14770.1	0	protein_coding	Nodulin MtN3 family protein	.
AT3G14870	Chr3	5001701	5004511	2811	*	MACS_peak_1267	135.43	Promoter (<=1kb)	3	5002367	5005739	3373	1	AT3G14870.2	0	protein_coding	Plant protein of unknown function (DUF641)	.
AT3G14880	Chr3	5004715	5008401	3687	*	MACS_peak_1268	110.54	Promoter (<=1kb)	3	5006565	5007689	1125	1	AT3G14880.1	0	protein_coding	.	.
AT3G14980	Chr3	5045277	5048367	3091	*	MACS_peak_1269	62.7	Promoter (<=1kb)	3	5039931	5045403	5473	2	AT3G14980.1	0	protein_coding	Acyl-CoA N-acyltransferase with RING/FYVE/PHD-type zinc finger protein	IDM1 is a histone H3 acetyltransferase that is capable of recognizing methylated DNA through its MBD domain and recognizing unmethylated histone H3K4 through its PHD domain. It negatively regulates DNA demethylation, preventing DNA hypermethylation of highly homologous multicopy genes and other repetitive sequences.
AT3G15095	Chr3	5079261	5083312	4052	*	MACS_peak_1270	174.36	Promoter (<=1kb)	3	5081780	5084081	2302	1	AT3G15095.1	0	protein_coding	.	Encodes HCF243 (high chlorophyll fluorescence), a chloroplast-localized protein involved in the D1 protein stability of the photosystem II complex1.
AT3G15170	Chr3	5108178	5112005	3828	*	MACS_peak_1271	113.3	Promoter (<=1kb)	3	5109883	5111447	1565	1	AT3G15170.1	0	protein_coding	NAC (No Apical Meristem) domain transcriptional regulator superfamily protein	Encodes a transcription factor involved in shoot apical meristem formation and auxin-mediated lateral root formation. The gene is thought not to be involved in stress responses (NaCl, auxins, ethylene). <i>Cuc</i> mutant was first recognized at the heart stage, where embryos lacking two distinct bulges of cotyledonary primordia were observed.
AT3G15250	Chr3	5136083	5137501	1419	*	MACS_peak_1272	130.09	Promoter (<=1kb)	3	5136262	5137195	934	2	AT3G15250.1	0	protein_coding	.	.
AT3G15280	Chr3	5142019	5145260	3242	*	MACS_peak_1273	111.84	Promoter (<=1kb)	3	5143968	5144693	726	2	AT3G15280.1	0	protein_coding	.	.
AT3G15300	Chr3	5147092	5149718	2627	*	MACS_peak_1274	71	Promoter (<=1kb)	3	5147405	5148305	901	2	AT3G15300.1	0	protein_coding	VQ motif-containing protein	.
AT3G15351	Chr3	5172212	5176139	3928	*	MACS_peak_1275	143.86	Promoter (<=1kb)	3	5176059	5177628	1570	1	AT3G15351.3	0	protein_coding	.	.
AT3G15357	Chr3	5186419	5188792	2374	*	MACS_peak_1276	92.06	Promoter (<=1kb)	3	5187116	5187710	595	1	AT3G15357.1	0	protein_coding	.	.
AT3G15500	Chr3	5233459	5238165	4707	*	MACS_peak_1277	209.27	Promoter (<=1kb)	3	5234617	5236088	1472	1	AT3G15500.1	0	protein_coding	NAC domain containing protein 3	Encodes an ATAF-like NAC-domain transcription factor that doesn't contain C-terminal sequences shared by CUC1, CUC2 and NAM. Note: this protein (AtNAC3) is not to be confused with the protein encoded by locus AT3G29035, which, on occasion, has also been referred to as AtNAC3.
AT3G15510	Chr3	5241163	5245380	4218	*	MACS_peak_1278	141.83	Promoter (<=1kb)	3	5243510	5245382	1873	1	AT3G15510.1	0	protein_coding	NAC domain containing protein 2	Note of caution: not to be confused with another protein (AtNAC6 locus AT5G39610) which on occasion has also been referred to as AtNAC2.
AT3G15540	Chr3	5263107	5265266	2160	*	MACS_peak_1279	184.54	Promoter (<=1kb)	3	5264024	5265678	1655	1	AT3G15540.1	0	protein_coding	indole-3-acetic acid inducible 19	Primary auxin-responsive gene. Involved in the regulation stamen filaments development.
AT3G15570	Chr3	5270961	5273371	2411	*	MACS_peak_1280	57.13	Promoter (<=1kb)	3	5269849	5271922	2074	2	AT3G15570.1	0	protein_coding	Phototropic-responsive NPH3 family protein	.
AT3G15620	Chr3	5296254	5299043	2790	*	MACS_peak_1281	87.55	Promoter (<=1kb)	3	5293306	5296592	3287	2	AT3G15620.1	0	protein_coding	DNA photolyase family protein	Required for photorepair of 6-4 photoproducts in Arabidopsis thaliana.
AT3G15720	Chr3	5325980	5328803	2824	*	MACS_peak_1282	95.78	Promoter (<=1kb)	3	5325290	5327537	2248	2	AT3G15720.1	0	protein_coding	Pectin lyase-like superfamily protein	.
AT3G15820	Chr3	5350416	5352393	1978	*	MACS_peak_1283	73.36	Promoter (<=1kb)	3	5351071	5353728	2658	1	AT3G15820.1	0	protein_coding	phosphatidic acid phosphatase-related / PAP2-related	Functions as phosphatidylcholine:diacylglycerol cholinephosphotransferase, a major reaction for the transfer of 18:1 into phosphatidylcholine for desaturation and also for the reverse transfer of 18:2 and 18:3 into the triacylglycerols synthesis pathway
AT3G15840	Chr3	5357876	5359672	1797	*	MACS_peak_1284	74.15	Promoter (<=1kb)	3	5356601	5358593	1993	2	AT3G15840.5	0	protein_coding	post-illumination chlorophyll fluorescence increase	Encodes a chloroplast-targeted protein localized in the stroma that is a novel component essential for NDH-mediated non-photochemical reduction of the plastoquinone pool in chlororespiratory electron transport.
AT3G16030	Chr3	5438698	5440015	1318	*	MACS_peak_1285	62.85	Promoter (<=1kb)	3	5439609	5442802	3194	1	AT3G16030.1	0	protein_coding	lectin protein kinase family protein	.
AT3G16050	Chr3	5444883	5446989	2107	*	MACS_peak_1286	55.41	Promoter (<=1kb)	3	5443950	5445329	1380	2	AT3G16050.1	0	protein_coding	pyridoxine biosynthesis 1.2	Encodes a protein with pyridoxal phosphate synthase activity whose transcripts were detected mostly in roots and accumulate during senescence. The protein was found in very low abundance, which prevented a specific localisation.
AT3G16150	Chr3	5469910	5473133	3224	*	MACS_peak_1287	53.3	Promoter (<=1kb)	3	5471735	5473276	1542	1	AT3G16150.1	0	protein_coding	N-terminal nucleophile aminohydrolases (Ntn hydrolases) superfamily protein	Encodes an asparaginase that catalyzes the degradation of L-asparagine to L-aspartic acid and ammonia.
AT3G16175	Chr3	5479807	5481534	1728	*	MACS_peak_1288	112.89	Promoter (<=1kb)	3	5480464	5481379	916	1	AT3G16175.1	0	protein_coding	Thioesterase superfamily protein	.
AT3G16180	Chr3	5482830	5485705	2876	*	MACS_peak_1289	103.35	Promoter (<=1kb)	3	5481325	5485094	3770	2	AT3G16180.1	0	protein_coding	Major facilitator superfamily protein	Encodes a low affinity nitrate transporter that is expressed in the plasma membrane and found in the phloem of the major veins of leaves. It is responsible for nitrate redistribution to young leaves.
AT3G16240	Chr3	5504119	5508486	4368	*	MACS_peak_1290	143.02	Promoter (<=1kb)	3	5505404	5507050	1647	1	AT3G16240.1	0	protein_coding	delta tonoplast integral protein	Delta tonoplast intrinsic protein, functions as a water channel and ammonium (NH3) transporter. Highly expressed in flower, shoot, and stem. Expression shows diurnal regulation and is induced by ammonium (NH3). Protein localized to vacuolar membrane.
AT3G16280	Chr3	5517944	5519505	1562	*	MACS_peak_1291	87.45	Promoter (<=1kb)	3	5518331	5519246	916	1	AT3G16280.1	0	protein_coding	Integrase-type DNA-binding superfamily protein	encodes a member of the DREB subfamily A-4 of ERF/AP2 transcription factor family. The protein contains one AP2 domain. There are 17 members in this subfamily including TINY.
AT3G16490	Chr3	5603019	5605964	2946	*	MACS_peak_1292	125.95	Promoter (<=1kb)	3	5603900	5605697	1798	2	AT3G16490.1	0	protein_coding	IQ-domain 26	.
AT3G16500	Chr3	5613546	5616777	3232	*	MACS_peak_1293	52.35	Promoter (<=1kb)	3	5612500	5614410	1911	2	AT3G16500.1	0	protein_coding	phytochrome-associated protein 1	phytochrome-associated protein 1 (PAP1)
AT3G16530	Chr3	5624210	5626328	2119	*	MACS_peak_1294	100.24	Promoter (<=1kb)	3	5624377	5625470	1094	2	AT3G16530.1	0	protein_coding	Legume lectin family protein	Lectin like protein whose expression is induced upon treatment with chitin oligomers.
AT3G16570	Chr3	5644125	5646815	2691	*	MACS_peak_1295	112.67	Promoter (<=1kb)	3	5644698	5645414	717	1	AT3G16570.1	0	protein_coding	rapid alkalinization factor 23	Encodes RALF23, a member of a diversely expressed predicted peptide family showing sequence similarity to tobacco Rapid Alkalinization Factor (RALF), and is believed to play an essential role in the physiology of Arabidopsis. Consists of a single exon and is characterized by a conserved C-terminal motif and N-terminal signal peptide. RALF23 is significantly downregulated by brassinolide treatment…
AT3G16720	Chr3	5692347	5695452	3106	*	MACS_peak_1296	83.62	Promoter (<=1kb)	3	5692738	5694127	1390	1	AT3G16720.1	0	protein_coding	TOXICOS EN LEVADURA 2	RING-H2 protein induced after exposure to chitin or inactivated crude cellulase preparations.
AT3G16800	Chr3	5720074	5721716	1643	*	MACS_peak_1297	56.04	Promoter (<=1kb)	3	5721020	5723181	2162	1	AT3G16800.3	0	protein_coding	Protein phosphatase 2C family protein	.
AT3G16850	Chr3	5746784	5748864	2081	*	MACS_peak_1298	51.97	Promoter (<=1kb)	3	5748570	5751297	2728	1	AT3G16850.1	0	protein_coding	Pectin lyase-like superfamily protein	.
AT3G16910	Chr3	5774515	5778729	4215	*	MACS_peak_1299	130.46	Promoter (<=1kb)	3	5773055	5775501	2447	2	AT3G16910.1	0	protein_coding	acyl-activating enzyme 7	Encodes a peroxisomal protein with acetyl-CoA synthetase activity that is responsible for the activation of acetate for entry into the glyoxylate cycle.
AT3G17130	Chr3	5843340	5846681	3342	*	MACS_peak_1300	51	Promoter (<=1kb)	3	5844495	5845046	552	2	AT3G17130.1	0	protein_coding	Plant invertase/pectin methylesterase inhibitor superfamily protein	.
AT3G17185	Chr3	5859201	5863532	4332	*	MACS_peak_1301	222.64	Promoter (<=1kb)	3	5861491	5862437	947	1	AT3G17185.1	0	other_rna	other RNA	other RNA
AT3G17510	Chr3	5994937	5997328	2392	*	MACS_peak_1302	55.39	Downstream (1-2kb)	3	5988991	5992912	3922	2	AT3G17510.1	-2025	protein_coding	CBL-interacting protein kinase 1	Encodes a CBL-interacting protein kinase. Specifically interacts with ECT1 and ECT2.
AT3G17609	Chr3	6023059	6025208	2150	*	MACS_peak_1303	87.72	Promoter (<=1kb)	3	6023866	6024698	833	1	AT3G17609.2	0	protein_coding	HY5-homolog	Encodes a homolog of HY5 (HYH). Involved in phyB signaling pathway.
AT3G17640	Chr3	6031554	6034673	3120	*	MACS_peak_1304	251.7	Promoter (<=1kb)	3	6032393	6033583	1191	1	AT3G17640.1	0	protein_coding	Leucine-rich repeat (LRR) family protein	.
AT3G17860	Chr3	6116481	6120074	3594	*	MACS_peak_1305	74.18	Promoter (<=1kb)	3	6119767	6123019	3253	1	AT3G17860.1	0	protein_coding	jasmonate-zim-domain protein 3	JAZs are direct targets of the SCFCOI1 E3 ubiquitin-ligase and JA treatment induces their proteasome-mediated degradation. Furthermore, JAI3 negatively regulates the key transcriptional activator of JA responses, AtMYC2. The C-terminal portion of JAZ3, including the Jas domain, appears to be important for JAZ3-COI1 binding in the presence of coronatine.
AT3G18010	Chr3	6159400	6164902	5503	*	MACS_peak_1306	499.1	Promoter (<=1kb)	3	6161137	6163272	2136	2	AT3G18010.1	0	protein_coding	WUSCHEL related homeobox 1	Encodes a WUSCHEL-related homeobox gene family member with 65 amino acids in its homeodomain. Proteins in this family contain a sequence of eight residues (TLPLFPMH) downstream of the homeodomain called the WUS box. Its mRNA is expressed in the initiating vascular primordium of the cotyledons during heart and torpedo stages.
AT3G18050	Chr3	6180624	6183617	2994	*	MACS_peak_1307	251.49	Promoter (<=1kb)	3	6180859	6182854	1996	1	AT3G18050.1	0	protein_coding	.	.
AT3G18080	Chr3	6189530	6191731	2202	*	MACS_peak_1308	106.7	Promoter (<=1kb)	3	6191557	6194452	2896	1	AT3G18080.1	0	protein_coding	B-S glucosidase 44	.
AT3G18090	Chr3	6193670	6195160	1491	*	MACS_peak_1309	68.81	Promoter (<=1kb)	3	6194564	6200237	5674	1	AT3G18090.1	0	protein_coding	nuclear RNA polymerase D2B	Encodes a subunit of RNA polymerase IV (aka RNA polymerase D). NRPD2b is closely related to NRPD2a, but has lower levels of transcription and does not affect endogenous siRNA when mutated.
AT3G18485	Chr3	6342236	6347587	5352	*	MACS_peak_1310	158.8	Promoter (<=1kb)	3	6341918	6343178	1261	2	AT3G18485.1	0	protein_coding	iaa-leucine resistant 2	Encodes a novel protein with no predicted membrane-spanning domains that is polymorphic among Arabidopsis accessions. The protein may modulate a metal transporter. Mutants are resistant to IAA-Leu, IAA-Phe, and the divalent metals cobalt and manganese but remain sensitive to free IAA; they are defective in lateral root formation and primary root elongation.
AT3G18490	Chr3	6348268	6352010	3743	*	MACS_peak_1311	132.5	Promoter (<=1kb)	3	6348755	6350668	1914	2	AT3G18490.1	0	protein_coding	Eukaryotic aspartyl protease family protein	Encodes ASPG1 (ASPARTIC PROTEASE IN GUARD CELL 1). Functions in drought avoidance through abscisic acid (ABA) signalling in guard cells.
AT3G18550	Chr3	6379784	6381709	1926	*	MACS_peak_1312	88.88	Promoter (1-2kb)	3	6383508	6385663	2156	1	AT3G18550.2	-1799	protein_coding	TCP family transcription factor	Encodes a TCP transcription factor, closely related to teosinte branched1, arrests axillary bud development and prevents axillary bud outgrowth.
AT3G18560	Chr3	6392104	6395654	3551	*	MACS_peak_1313	216.31	Promoter (<=1kb)	3	6393910	6394785	876	1	AT3G18560.1	0	protein_coding	.	.
AT3G18773	Chr3	6464396	6467953	3558	*	MACS_peak_1314	186.06	Promoter (<=1kb)	3	6465825	6467175	1351	1	AT3G18773.1	0	protein_coding	RING/U-box superfamily protein	.
AT3G18830	Chr3	6489837	6495795	5959	*	MACS_peak_1315	192.72	Promoter (<=1kb)	3	6488862	6491273	2412	2	AT3G18830.1	0	protein_coding	polyol/monosaccharide transporter 5	This gene encodes a plasma membrane-localized polyol/cyclitol/monosaccharide-H+-symporter. The symporter is able to catalyze the energy-dependent membrane passage of a wide range of linear polyols (three to six carbon backbone), of cyclic polyols (<i>myo</i>-inositol), and of numerous monosaccharides, including pyranose ring-forming and furanose ring-forming hexoses and pentoses. This gene belong…
AT3G18930	Chr3	6524592	6526796	2205	*	MACS_peak_1316	106.53	Promoter (<=1kb)	3	6523379	6525543	2165	2	AT3G18930.1	0	protein_coding	RING/U-box superfamily protein	.
AT3G18950	Chr3	6533437	6538926	5490	*	MACS_peak_1317	170.38	Promoter (<=1kb)	3	6536715	6538658	1944	1	AT3G18950.1	0	protein_coding	Transducin/WD40 repeat-like superfamily protein	.
AT3G19000	Chr3	6554171	6556724	2554	*	MACS_peak_1318	69.37	Promoter (<=1kb)	3	6553529	6555147	1619	2	AT3G19000.1	0	protein_coding	2-oxoglutarate (2OG) and Fe(II)-dependent oxygenase superfamily protein	.
AT3G19010	Chr3	6557267	6559291	2025	*	MACS_peak_1319	83.58	Promoter (<=1kb)	3	6556197	6557938	1742	2	AT3G19010.1	0	protein_coding	2-oxoglutarate (2OG) and Fe(II)-dependent oxygenase superfamily protein	.
AT3G19030	Chr3	6562863	6566448	3586	*	MACS_peak_1320	161.78	Promoter (<=1kb)	3	6563979	6564424	446	2	AT3G19030.1	0	protein_coding	.	.
AT3G19380	Chr3	6713852	6717313	3462	*	MACS_peak_1321	105.62	Promoter (<=1kb)	3	6714392	6716099	1708	2	AT3G19380.1	0	protein_coding	plant U-box 25	.
AT3G19390	Chr3	6722172	6723954	1783	*	MACS_peak_1322	72.84	Promoter (<=1kb)	3	6722989	6725027	2039	1	AT3G19390.1	0	protein_coding	Granulin repeat cysteine protease family protein	.
AT3G19540	Chr3	6782851	6784201	1351	*	MACS_peak_1323	68.73	3' UTR	3	6780619	6783166	2548	1	AT3G19540.1	2232	protein_coding	Protein of unknown function (DUF620)	.
AT3G19580	Chr3	6802588	6805675	3088	*	MACS_peak_1324	53.43	Promoter (<=1kb)	3	6803072	6804114	1043	2	AT3G19580.2	0	protein_coding	zinc-finger protein 2	Encodes zinc finger protein. mRNA levels are upregulated in response to ABA, high salt, and mild dessication. The protein is localized to the nucleus and acts as a transcriptional repressor.
AT3G19790	Chr3	6875412	6877003	1592	*	MACS_peak_1325	58.4	Promoter (<=1kb)	3	6874603	6875540	938	2	AT3G19790.2	0	protein_coding	.	.
AT3G19850	Chr3	6901559	6903027	1469	*	MACS_peak_1326	54.1	Promoter (<=1kb)	3	6898181	6901255	3075	2	AT3G19850.1	-304	protein_coding	Phototropic-responsive NPH3 family protein	.
AT3G19930	Chr3	6932688	6935328	2641	*	MACS_peak_1327	84.49	Promoter (<=1kb)	3	6934773	6937120	2348	1	AT3G19930.1	0	protein_coding	sugar transporter 4	Encodes a sucrose hydrogen symporter that is induced by wounding.
AT3G20015	Chr3	6978303	6981088	2786	*	MACS_peak_1328	88.27	Promoter (<=1kb)	3	6978477	6980368	1892	2	AT3G20015.1	0	protein_coding	Eukaryotic aspartyl protease family protein	.
AT3G20300	Chr3	7080820	7083003	2184	*	MACS_peak_1329	70.88	Promoter (<=1kb)	3	7079617	7081921	2305	2	AT3G20300.1	0	protein_coding	Protein of unknown function (DUF3537)	.
AT3G20330	Chr3	7092415	7095125	2711	*	MACS_peak_1330	440.07	Promoter (<=1kb)	3	7090106	7092670	2565	2	AT3G20330.1	0	protein_coding	PYRIMIDINE B	encodes aspartate carbamoyltransferase catalyzing the second step in the de novo pyrimidine ribonucleotide biosynthesis
AT3G20610	Chr3	7195196	7197810	2615	*	MACS_peak_1331	50.14	Promoter (<=1kb)	3	7196723	7197391	669	1	AT3G20610.1	0	protein_coding	non-race specific disease resistance protein, putative	.
AT3G20640	Chr3	7211876	7214572	2697	*	MACS_peak_1332	68.26	Promoter (<=1kb)	3	7210407	7213299	2893	2	AT3G20640.1	0	protein_coding	basic helix-loop-helix (bHLH) DNA-binding superfamily protein	.
AT3G20660	Chr3	7226378	7229099	2722	*	MACS_peak_1333	75.07	Promoter (<=1kb)	3	7225135	7228595	3461	2	AT3G20660.1	0	protein_coding	organic cation/carnitine transporter4	.
AT3G20820	Chr3	7280018	7281752	1735	*	MACS_peak_1334	56.82	Promoter (<=1kb)	3	7280878	7282177	1300	1	AT3G20820.1	0	protein_coding	Leucine-rich repeat (LRR) family protein	.
AT3G20830	Chr3	7284666	7286666	2001	*	MACS_peak_1335	69.35	Promoter (<=1kb)	3	7284963	7286260	1298	2	AT3G20830.1	0	protein_coding	AGC (cAMP-dependent, cGMP-dependent and protein kinase C) kinase family protein	.
AT3G21140	Chr3	7411557	7414247	2691	*	MACS_peak_1336	175.03	Promoter (<=1kb)	3	7409442	7412225	2784	2	AT3G21140.1	0	protein_coding	Pyridoxamine 5'-phosphate oxidase family protein	.
AT3G21230	Chr3	7451067	7454254	3188	*	MACS_peak_1337	84.53	Promoter (<=1kb)	3	7448040	7452000	3961	2	AT3G21230.1	0	protein_coding	4-coumarate:CoA ligase 5	The gene encodes a 4-coumarate coenzyme A ligase being able to use sinapate as substrate. The catalytic efficiency was in the following (descending) order: p-coumaric acid, caffeic acid, 5-OH-ferulic acid, ferulic acid and sinapic acid. At4CL5 was unable to use cinnamic acid as substrate. Knockout of At4CL5 (4cl5) revealed no effect on syringyl lignin content indicating that the activity observed…
AT3G21250	Chr3	7463093	7466282	3190	*	MACS_peak_1338	118.66	Promoter (<=1kb)	3	7457433	7463525	6093	2	AT3G21250.1	0	protein_coding	multidrug resistance-associated protein 6	member of MRP subfamily
AT3G21270	Chr3	7472606	7476364	3759	*	MACS_peak_1339	147.15	Promoter (<=1kb)	3	7474679	7475757	1079	1	AT3G21270.1	0	protein_coding	DOF zinc finger protein 2	Encodes Dof zinc finger protein adof2.
AT3G21420	Chr3	7542937	7544891	1955	*	MACS_peak_1340	72.01	3' UTR	3	7541477	7543518	2042	1	AT3G21420.1	1460	protein_coding	2-oxoglutarate (2OG) and Fe(II)-dependent oxygenase superfamily protein	.
AT3G21560	Chr3	7594988	7599315	4328	*	MACS_peak_1341	214.63	Promoter (<=1kb)	3	7595806	7597577	1772	1	AT3G21560.1	0	protein_coding	UDP-Glycosyltransferase superfamily protein	Encodes a protein with sinapic acid:UDP-glucose glucosyltransferase activity. Mutants defective in this gene are hyper-fluorescent (which accumulate in their trichomes a compound that is likely to be 3',5'-dimethoxynaringenin chalcone or sinapoyltriacetic acid lactone, potential products of the concerted action of 4-coumarate CoA ligase and chalcone synthase on sinapic acid). Also shown to be req…
AT3G21670	Chr3	7628149	7629805	1657	*	MACS_peak_1342	55.41	Promoter (<=1kb)	3	7626757	7629151	2395	2	AT3G21670.1	0	protein_coding	Major facilitator superfamily protein	.
AT3G21690	Chr3	7638204	7640945	2742	*	MACS_peak_1343	166.98	Promoter (<=1kb)	3	7638663	7642205	3543	1	AT3G21690.1	0	protein_coding	MATE efflux family protein	.
AT3G21740	Chr3	7663821	7669221	5401	*	MACS_peak_1344	480.15	Promoter (<=1kb)	3	7662361	7664010	1650	2	AT3G21740.1	0	protein_coding	Arabidopsis thaliana protein of unknown function (DUF794)	ACCUMULATION OF PHOTOSYSTEM ONE 4
AT3G21780	Chr3	7673821	7678866	5046	*	MACS_peak_1345	277.18	Promoter (<=1kb)	3	7675004	7676494	1491	2	AT3G21780.1	0	protein_coding	UDP-glucosyl transferase 71B6	Encodes a protein with UDP-glucosyl transferase activity that was shown to preferentially glucosylates abscisic acid (ABA), and not its catabolites. Moreover, UGT71B6 was shown to have a strict preference for the naturally-occurring ABA enantiomer, (+)-ABA, and not its 'unnatural' relative, (-)-ABA. This is in contrast to the other identified UGT genes catalyzing the glucosylation of ABA which we…
AT3G21870	Chr3	7703580	7705591	2012	*	MACS_peak_1346	83.68	Promoter (<=1kb)	3	7703866	7704829	964	2	AT3G21870.1	0	protein_coding	cyclin p2;1	.
AT3G21890	Chr3	7708777	7710452	1676	*	MACS_peak_1347	69.79	Promoter (<=1kb)	3	7709113	7709733	621	2	AT3G21890.1	0	protein_coding	B-box type zinc finger family protein	.
AT3G22060	Chr3	7770207	7774101	3895	*	MACS_peak_1348	127.76	Promoter (<=1kb)	3	7771016	7772340	1325	1	AT3G22060.1	0	protein_coding	Receptor-like protein kinase-related family protein	contains Pfam profile: PF01657 Domain of unknown function that is usually associated with protein kinase domain Pfam:PF00069, however this protein does not have the protein kinase domain
AT3G22090	Chr3	7782686	7785896	3211	*	MACS_peak_1349	226.03	Promoter (<=1kb)	3	7782912	7783561	650	1	AT3G22090.1	0	protein_coding	.	.
AT3G22104	Chr3	7788976	7790927	1952	*	MACS_peak_1350	61.78	Promoter (<=1kb)	3	7789376	7792380	3005	1	AT3G22104.1	0	protein_coding	Phototropic-responsive NPH3 family protein	.
AT3G22120	Chr3	7794468	7798813	4346	*	MACS_peak_1351	266.48	Promoter (<=1kb)	3	7794957	7796310	1354	2	AT3G22120.1	0	protein_coding	cell wall-plasma membrane linker protein	cell wall-plasma membrane linker protein homolog (CWLP)
AT3G22160	Chr3	7816548	7819799	3252	*	MACS_peak_1352	181.73	Promoter (<=1kb)	3	7817857	7818985	1129	2	AT3G22160.1	0	protein_coding	VQ motif-containing protein	.
AT3G22380	Chr3	7908343	7911898	3556	*	MACS_peak_1353	136.58	Promoter (1-2kb)	3	7912905	7919484	6580	1	AT3G22380.1	-1007	protein_coding	time for coffee	Encodes a nucleus-acting plant-specific clock regulator working close to the central oscillator and affecting the circadian gating of light responses. Circadian gating is the alteration of circadian phase according to the photoperiod of the entraining day/light cycle and the rhythmic antagonism of light responses in the early subjective night. TIC differentially regulates CCA1 and PRR9 from LHY, …
AT3G22410	Chr3	7932210	7936788	4579	*	MACS_peak_1354	433.66	Promoter (<=1kb)	3	7933167	7935808	2642	2	AT3G22410.1	0	protein_coding	Sec14p-like phosphatidylinositol transfer family protein	.
AT3G22500	Chr3	7972051	7974113	2063	*	MACS_peak_1355	81.64	Promoter (<=1kb)	3	7971625	7972907	1283	2	AT3G22500.1	0	protein_coding	Seed maturation protein	late embryogenesis abundant (LEA) protein
AT3G22550	Chr3	7988252	7991198	2947	*	MACS_peak_1356	110.09	Downstream (<1kb)	3	7991646	7993454	1809	2	AT3G22550.1	2256	protein_coding	Protein of unknown function (DUF581)	.
AT3G22550	Chr3	7991861	7994136	2276	*	MACS_peak_1357	88.36	Promoter (<=1kb)	3	7991646	7993454	1809	2	AT3G22550.1	0	protein_coding	Protein of unknown function (DUF581)	.
AT3G22810	Chr3	8068070	8069745	1676	*	MACS_peak_1358	80.68	Promoter (<=1kb)	3	8068516	8071559	3044	1	AT3G22810.1	0	protein_coding	Plant protein of unknown function (DUF828) with plant pleckstrin homology-like region	.
AT3G22820	Chr3	8072564	8074700	2137	*	MACS_peak_1359	104.82	Promoter (<=1kb)	3	8073271	8074138	868	2	AT3G22820.1	0	protein_coding	allergen-related	.
AT3G22840	Chr3	8083789	8087300	3512	*	MACS_peak_1360	180.27	Promoter (<=1kb)	3	8084447	8085560	1114	2	AT3G22840.1	0	protein_coding	Chlorophyll A-B binding family protein	Encodes an early light-inducible protein.
AT3G22886	Chr3	8103868	8106800	2933	*	MACS_peak_1361	76.94	Promoter (1-2kb)	3	8108021	8108622	602	1	AT3G22886.1	-1221	mirna	MIR167A; miRNA	Encodes a microRNA that targets ARF family members ARF6 and ARF8. Essential for fertility of both ovules and anthers. MicroRNAs are regulatory RNAs with a mature length of ~21-nucleotides that are processed from hairpin precursors by Dicer-like enzymes. MicroRNAs can negatively regulate gene expression by attenuating translation or by directing mRNA cleavage. Mature sequence: UGAAGCUGCCAGCAUGAUCU…
AT3G22990	Chr3	8166874	8169277	2404	*	MACS_peak_1362	76.27	Distal Intergenic	3	8163950	8166345	2396	1	AT3G22990.1	2924	protein_coding	ARM repeat superfamily protein	Armadillo-repeat containing protein. Involved in leaf and flower development. Located in nucleus. Broadly expressed throughout vegetative and floral tissues.
AT3G23120	Chr3	8228190	8230900	2711	*	MACS_peak_1363	91.1	Promoter (<=1kb)	3	8227222	8229576	2355	2	AT3G23120.1	0	protein_coding	receptor like protein 38	.
AT3G23220	Chr3	8287415	8291088	3674	*	MACS_peak_1364	226.34	Promoter (<=1kb)	3	8287950	8288388	439	1	AT3G23220.1	0	protein_coding	Integrase-type DNA-binding superfamily protein	encodes a member of the ERF (ethylene response factor) subfamily B-3 of ERF/AP2 transcription factor family. The protein contains one AP2 domain. There are 18 members in this subfamily including ATERF-1, ATERF-2, AND ATERF-5.
AT3G23410	Chr3	8379990	8383487	3498	*	MACS_peak_1365	108.83	Promoter (<=1kb)	3	8382805	8386148	3344	1	AT3G23410.1	0	protein_coding	fatty alcohol oxidase 3	Encodes a fatty alcohol oxidase.
AT3G23550	Chr3	8449886	8452224	2339	*	MACS_peak_1366	81.82	Promoter (<=1kb)	3	8448273	8450697	2425	2	AT3G23550.1	0	protein_coding	MATE efflux family protein	.
AT3G23810	Chr3	8593004	8596036	3033	*	MACS_peak_1367	64.59	Distal Intergenic	3	8587664	8589713	2050	2	AT3G23810.1	-3291	protein_coding	S-adenosyl-l-homocysteine (SAH) hydrolase 2	.
AT3G23880	Chr3	8621955	8623842	1888	*	MACS_peak_1368	70.92	Promoter (<=1kb)	3	8621986	8623162	1177	2	AT3G23880.1	0	protein_coding	F-box and associated interaction domains-containing protein	.
AT3G24220	Chr3	8761138	8763125	1988	*	MACS_peak_1369	221.44	Promoter (<=1kb)	3	8761434	8763172	1739	1	AT3G24220.1	0	protein_coding	nine-cis-epoxycarotenoid dioxygenase 6	A member of gene NCED-related gene family, encodes 9-cis-epoxycarotenoid dioxygenase, a key enzyme in the biosynthesis of abscisic acid. The expression of this gene declines during the first 12h of imbibition.
AT3G24420	Chr3	8862491	8867704	5214	*	MACS_peak_1370	247.13	Promoter (<=1kb)	3	8862840	8864914	2075	2	AT3G24420.1	0	protein_coding	alpha/beta-Hydrolases superfamily protein	.
AT3G24518	Chr3	8940767	8944643	3877	*	MACS_peak_1371	134.71	Promoter (<=1kb)	3	8938260	8942488	4229	2	AT3G24518.2	0	other_rna	other RNA	other RNA
AT3G24550	Chr3	8957555	8959980	2426	*	MACS_peak_1372	69.99	Promoter (<=1kb)	3	8960258	8963568	3311	1	AT3G24550.1	-278	protein_coding	proline extensin-like receptor kinase 1	Encodes a member of the proline-rich extensin-like receptor kinase (PERK) family. This family consists of 15 predicted receptor kinases (PMID: 15653807).
AT3G24640	Chr3	8991823	8994494	2672	*	MACS_peak_1373	73.75	Promoter (<=1kb)	3	8992265	8992910	646	1	AT3G24640.1	0	protein_coding	lyases	.
AT3G24770	Chr3	9042985	9047432	4448	*	MACS_peak_1374	138.88	Promoter (<=1kb)	3	9046533	9047463	931	1	AT3G24770.1	0	protein_coding	CLAVATA3/ESR-RELATED 41	Belongs to a large gene family, called CLE for CLAVATA3/ESR-related, encoding small peptides with conserved carboxyl termini. The C-terminal 12 amino acid sequence of CLE41 is identical to that of a dodeca peptide (TDIF, tracheary element differentiation inhibitory factor) isolated from Arabidopsis and functions as a suppressor of plant stem cell differentiation. TDIF sequence is also identical t…
AT3G25030	Chr3	9120914	9123621	2708	*	MACS_peak_1375	67.84	Promoter (<=1kb)	3	9122197	9123502	1306	1	AT3G25030.1	0	protein_coding	RING/U-box superfamily protein	.
AT3G25070	Chr3	9129927	9132882	2956	*	MACS_peak_1376	67.31	Promoter (<=1kb)	3	9132310	9134030	1721	1	AT3G25070.1	0	protein_coding	RPM1 interacting protein 4	Encodes a member of the R protein complex and may represent a virulence target of type III pili effector proteins (virulence factors) from bacterial pathogens, which is 'guarded' by R protein complex (RPM1 and RPS2 proteins). RIN4 physically interacts with RPS2 and RPM1 in vivo. Bacterial avirulence (Avr) effectors AvrB, AvrRpm1, and AvrRpt2 induce a mobility shift in RIN4 and expression of AvrRp…
AT3G25510	Chr3	9268120	9269561	1442	*	MACS_peak_1377	50.35	Promoter (<=1kb)	3	9260838	9268797	7960	2	AT3G25510.1	0	protein_coding	disease resistance protein (TIR-NBS-LRR class), putative	.
AT3G25585	Chr3	9294692	9296184	1493	*	MACS_peak_1378	52.98	Promoter (<=1kb)	3	9295309	9298746	3438	1	AT3G25585.1	0	protein_coding	aminoalcoholphosphotransferase	aminoalcoholphosphotransferase (AAPT2) mRNA, complete cds
AT3G25590	Chr3	9300593	9303857	3265	*	MACS_peak_1379	73.19	Promoter (<=1kb)	3	9302010	9303615	1606	1	AT3G25590.1	0	protein_coding	.	.
AT3G25600	Chr3	9306801	9309219	2419	*	MACS_peak_1380	52.39	Promoter (<=1kb)	3	9307254	9307967	714	1	AT3G25600.1	0	protein_coding	Calcium-binding EF-hand family protein	.
AT3G25690	Chr3	9352486	9354161	1676	*	MACS_peak_1381	54.57	Promoter (<=1kb)	3	9353010	9357953	4944	1	AT3G25690.2	0	protein_coding	Hydroxyproline-rich glycoprotein family protein	actin binding protein required for normal chloroplast positioning
AT3G25720	Chr3	9382388	9383926	1539	*	MACS_peak_1382	60.97	Distal Intergenic	3	9380234	9381405	1172	1	AT3G25720.1	2154	protein_coding	RNA-directed DNA polymerase (reverse transcriptase)-related family protein	.
AT3G25730	Chr3	9395365	9398041	2677	*	MACS_peak_1383	279.6	Promoter (<=1kb)	3	9396420	9397747	1328	1	AT3G25730.1	0	protein_coding	ethylene response DNA binding factor 3	.
AT3G25870	Chr3	9463957	9468760	4804	*	MACS_peak_1384	147.66	Promoter (<=1kb)	3	9463316	9464283	968	2	AT3G25870.1	0	protein_coding	.	.
AT3G26120	Chr3	9545619	9547446	1828	*	MACS_peak_1385	157.54	Promoter (<=1kb)	3	9546398	9549453	3056	1	AT3G26120.1	0	protein_coding	terminal EAR1-like 1	Similar to terminal ear1 in Zea mays. A member of mei2-like gene family; phylogenetic analysis revealed that TEL1 belongs to the third clade of mei2-like proteins (TEL clade), with conserved two N-terminal RNA recognition motifs (RRM), in addition to the C-terminal RRM, shared among all mei2-like proteins.
AT3G26190	Chr3	9584452	9586019	1568	*	MACS_peak_1386	66.4	Promoter (<=1kb)	3	9583465	9585109	1645	2	AT3G26190.1	0	protein_coding	cytochrome P450, family 71, subfamily B, polypeptide 21	putative cytochrome P450
AT3G26200	Chr3	9588652	9590017	1366	*	MACS_peak_1387	59.22	Promoter (<=1kb)	3	9589282	9591179	1898	1	AT3G26200.1	0	protein_coding	cytochrome P450, family 71, subfamily B, polypeptide 22	putative cytochrome P450
AT3G26200	Chr3	9591193	9593121	1929	*	MACS_peak_1388	72.76	Downstream (<1kb)	3	9589282	9591179	1898	1	AT3G26200.1	1911	protein_coding	cytochrome P450, family 71, subfamily B, polypeptide 22	putative cytochrome P450
AT3G26280	Chr3	9631329	9632745	1417	*	MACS_peak_1389	70.02	Promoter (<=1kb)	3	9630200	9632009	1810	2	AT3G26280.1	0	protein_coding	cytochrome P450, family 71, subfamily B, polypeptide 4	cytochrome P450 monooxygenase
AT3G26290	Chr3	9633886	9635548	1663	*	MACS_peak_1390	75.87	Promoter (<=1kb)	3	9632682	9634470	1789	2	AT3G26290.1	0	protein_coding	cytochrome P450, family 71, subfamily B, polypeptide 26	putative cytochrome P450
AT3G26300	Chr3	9640072	9641679	1608	*	MACS_peak_1391	73.39	Promoter (<=1kb)	3	9639199	9640866	1668	2	AT3G26300.1	0	protein_coding	cytochrome P450, family 71, subfamily B, polypeptide 34	putative cytochrome P450
AT3G26320	Chr3	9645218	9647002	1785	*	MACS_peak_1392	74.77	Promoter (<=1kb)	3	9644383	9646064	1682	2	AT3G26320.1	0	protein_coding	cytochrome P450, family 71, subfamily B, polypeptide 36	putative cytochrome P450
AT3G26500	Chr3	9709507	9711865	2359	*	MACS_peak_1393	77.65	Promoter (<=1kb)	3	9708109	9709964	1856	2	AT3G26500.1	0	protein_coding	plant intracellular ras group-related LRR 2	Encodes PIRL2, a member of the Plant Intracellular Ras-group-related LRRs (Leucine rich repeat proteins). PIRLs are a distinct, plant-specific class of intracellular LRRs that likely mediate protein interactions, possibly in the context of signal transduction.
AT3G26520	Chr3	9720247	9723892	3646	*	MACS_peak_1394	68.42	Promoter (<=1kb)	3	9722443	9723815	1373	2	AT3G26520.1	0	protein_coding	tonoplast intrinsic protein 2	gamma tonoplast intrinsic protein 2 (TIP2). expressed throughout the plant and transcript level is increased upon NaCl or ABA treatments. NaCl stress-sensitive yeast mutant strains exhibit more resistance to salt when expressing this protein.
AT3G26590	Chr3	9763826	9765760	1935	*	MACS_peak_1395	93.94	Promoter (<=1kb)	3	9761700	9765315	3616	2	AT3G26590.1	0	protein_coding	MATE efflux family protein	.
AT3G27010	Chr3	9958461	9960410	1950	*	MACS_peak_1396	61.86	Promoter (<=1kb)	3	9957376	9958898	1523	2	AT3G27010.1	0	protein_coding	TEOSINTE BRANCHED 1, cycloidea, PCF (TCP)-domain family protein 20	Belongs to a TCP protein transcription factor family. Members of this family contain a predicted basic-helix-loop-helix domain involved in DNA binding. Related to rice PCF1 and PCF2 genes. Binds to the GCCCR element of CYCB1;1. Involved in regulation of expression of cell cycle control and ribosomal protein genes.
AT3G27170	Chr3	10022023	10024305	2283	*	MACS_peak_1397	81.16	Promoter (<=1kb)	3	10024017	10027198	3182	1	AT3G27170.1	0	protein_coding	chloride channel B	member of Anion channel protein family
AT3G27250	Chr3	10059552	10065365	5814	*	MACS_peak_1398	350.43	Promoter (<=1kb)	3	10061545	10062731	1187	1	AT3G27250.1	0	protein_coding	.	.
AT3G27330	Chr3	10118697	10121230	2534	*	MACS_peak_1399	94.46	Promoter (<=1kb)	3	10116950	10120645	3696	2	AT3G27330.1	0	protein_coding	zinc finger (C3HC4-type RING finger) family protein	.
AT3G27415	Chr3	10146388	10148646	2259	*	MACS_peak_1400	169.97	Promoter (<=1kb)	3	10147066	10147992	927	1	AT3G27415.1	0	protein_coding	.	.
AT3G27785	Chr3	10288525	10291800	3276	*	MACS_peak_1401	77.07	Promoter (<=1kb)	3	10288603	10290934	2332	2	AT3G27785.1	0	protein_coding	myb domain protein 118	putative transcription factor (MYB118)
AT3G28070	Chr3	10446392	10448534	2143	*	MACS_peak_1402	54.03	Promoter (<=1kb)	3	10447922	10451022	3101	1	AT3G28070.3	0	protein_coding	nodulin MtN21 /EamA-like transporter family protein	nodulin MtN21-like transporter family protein
AT3G28110	Chr3	10458156	10460026	1871	*	MACS_peak_1403	60.5	Promoter (1-2kb)	3	10461763	10462827	1065	1	AT3G28110.1	-1737	transposable_element_gene	transposable element gene	transposable element gene
AT3G28140	Chr3	10468976	10470714	1739	*	MACS_peak_1404	51.88	Promoter (<=1kb)	3	10470401	10471216	816	1	AT3G28140.1	0	protein_coding	RNA ligase/cyclic nucleotide phosphodiesterase family protein	.
AT3G28580	Chr3	10714361	10716330	1970	*	MACS_peak_1405	109.1	Promoter (<=1kb)	3	10715623	10717329	1707	1	AT3G28580.1	0	protein_coding	P-loop containing nucleoside triphosphate hydrolases superfamily protein	.
AT3G28910	Chr3	10910039	10912678	2640	*	MACS_peak_1406	84.53	Promoter (<=1kb)	3	10911157	10913190	2034	1	AT3G28910.1	0	protein_coding	myb domain protein 30	transcription factor myb homologue
AT3G29030	Chr3	11010730	11013712	2983	*	MACS_peak_1407	140.37	Promoter (<=1kb)	3	11011308	11013358	2051	2	AT3G29030.1	0	protein_coding	expansin A5	Encodes an expansin. Naming convention from the Expansin Working Group (Kende et al, 2004. Plant Mol Bio)
AT3G29240	Chr3	11190682	11192483	1802	*	MACS_peak_1408	63.62	Promoter (<=1kb)	3	11191491	11192986	1496	1	AT3G29240.1	0	protein_coding	Protein of unknown function (DUF179)	.
AT3G29250	Chr3	11194523	11196051	1529	*	MACS_peak_1409	63.54	Promoter (<=1kb)	3	11193659	11194993	1335	2	AT3G29250.1	0	protein_coding	NAD(P)-binding Rossmann-fold superfamily protein	.
AT3G29590	Chr3	11398531	11400634	2104	*	MACS_peak_1410	175.57	Promoter (<=1kb)	3	11398917	11400266	1350	2	AT3G29590.1	0	protein_coding	HXXXD-type acyl-transferase family protein	At3g29590 (At5MAT) encodes a malonyl-CoA:anthocyanidin 5-O-glucoside-6"-O-malonyltransferase that is coordinately expressed with a epistatic 5-O-anthocyanidin glucosyltransferase (At4g14090). The enzyme is involved in the malonylation of anthocyanins in Arabidopsis.
AT3G29670	Chr3	11527204	11529518	2315	*	MACS_peak_1411	111.44	Promoter (<=1kb)	3	11527872	11529350	1479	1	AT3G29670.1	0	protein_coding	HXXXD-type acyl-transferase family protein	Encodes a malonyltransferase that may play a role in phenolic xenobiotic detoxification.
AT3G29770	Chr3	11647852	11649282	1431	*	MACS_peak_1412	89.89	Promoter (<=1kb)	3	11648341	11650839	2499	1	AT3G29770.1	0	protein_coding	methyl esterase 11	Encodes a protein predicted to act as a carboxylesterase. It has similarity to the SABP2 methyl salicylate esterase from tobacco. This protein does not act on methyl IAA, methyl JA, MeSA, MeGA4, or MEGA9 in vitro.
AT3G30460	Chr3	12103835	12105330	1496	*	MACS_peak_1413	79.81	Promoter (<=1kb)	3	12104373	12105039	667	1	AT3G30460.1	0	protein_coding	RING/U-box superfamily protein	.
AT3G36659	Chr3	2099712	2101520	1809	*	MACS_peak_1180	78.87	Promoter (<=1kb)	3	2100189	2100983	795	1	AT3G36659.1	0	protein_coding	Plant invertase/pectin methylesterase inhibitor superfamily protein	.
AT3G43110	Chr3	15091540	15093130	1591	*	MACS_peak_1414	61.2	Promoter (<=1kb)	3	15091611	15092467	857	2	AT3G43110.1	0	protein_coding	.	.
AT3G43270	Chr3	15226223	15228589	2367	*	MACS_peak_1415	58.77	Promoter (<=1kb)	3	15222125	15225460	3336	2	AT3G43270.1	-763	protein_coding	Plant invertase/pectin methylesterase inhibitor superfamily	.
AT3G43960	Chr3	15774635	15776279	1645	*	MACS_peak_1416	51.12	Promoter (<=1kb)	3	15774055	15775657	1603	2	AT3G43960.1	0	protein_coding	Cysteine proteinases superfamily protein	Encodes a putative cysteine proteinase. Mutants exhibit shorter root hairs under phosphate-deficient conditions.
AT3G44350	Chr3	16023883	16025265	1383	*	MACS_peak_1417	53.12	Promoter (<=1kb)	3	16022836	16024487	1652	2	AT3G44350.1	0	protein_coding	NAC domain containing protein 61	.
AT3G44380	Chr3	16035851	16037287	1437	*	MACS_peak_1418	60.87	Promoter (<=1kb)	3	16036183	16036880	698	2	AT3G44380.1	0	protein_coding	Late embryogenesis abundant (LEA) hydroxyproline-rich glycoprotein family	.
AT3G44450	Chr3	16073805	16076600	2796	*	MACS_peak_1419	87.29	Promoter (<=1kb)	3	16074096	16074678	583	2	AT3G44450.1	0	protein_coding	.	.
AT3G44720	Chr3	16271165	16273410	2246	*	MACS_peak_1420	77.89	Promoter (<=1kb)	3	16271652	16273344	1693	1	AT3G44720.1	0	protein_coding	arogenate dehydratase 4	Encodes a plastid-localized arogenate dehydratase involved in phenylalanine biosynthesis. Not less than six genes encoding ADT were identi&#64257;ed in the Arabidopsis genome: ADT1 [At1g11790]; ADT2 [At3g07630]; ADT3 [At2g27820]; ADT4 [At3g44720]; ADT5 [At5g22630]; and ADT6 [At1g08250].
AT3G44990	Chr3	16445623	16449014	3392	*	MACS_peak_1421	93.39	Promoter (<=1kb)	3	16446975	16448764	1790	2	AT3G44990.1	0	protein_coding	xyloglucan endo-transglycosylase-related 8	Encodes a xyloglucan endotransglycosylase/hydrolase.
AT3G45140	Chr3	16523573	16526108	2536	*	MACS_peak_1422	53.65	Promoter (<=1kb)	3	16525410	16529352	3943	1	AT3G45140.1	0	protein_coding	lipoxygenase 2	Chloroplast lipoxygenase required for wound-induced jasmonic acid accumulation in Arabidopsis.Mutants are resistant to Staphylococcus aureus and accumulate salicylic acid upon infection.
AT3G45260	Chr3	16598430	16600125	1696	*	MACS_peak_1423	63.59	Promoter (<=1kb)	3	16596381	16598698	2318	2	AT3G45260.1	0	protein_coding	C2H2-like zinc finger protein	.
AT3G45638	Chr3	16755239	16757429	2191	*	MACS_peak_1424	51.12	Promoter (<=1kb)	3	16755215	16756263	1049	2	AT3G45638.1	0	other_rna	other RNA	other RNA
AT3G45730	Chr3	16787768	16790416	2649	*	MACS_peak_1425	104.26	Promoter (<=1kb)	3	16789980	16790582	603	1	AT3G45730.1	0	protein_coding	.	.
AT3G45775	Chr3	16814228	16816027	1800	*	MACS_peak_1426	58.79	Promoter (<=1kb)	3	16809432	16813871	4440	2	AT3G45775.1	-357	transposable_element_gene	transposable element gene	transposable element gene
AT3G45780	Chr3	16817003	16820422	3420	*	MACS_peak_1427	112.76	Promoter (<=1kb)	3	16818443	16824210	5768	1	AT3G45780.2	0	protein_coding	phototropin 1	Blue-light photoreceptor. Contains a light activated serine-threonine kinase domain and LOV1 and LOV2 repeats. Mutants are defective in blue-light response. Mediates blue light-induced growth enhancements. PHOT1 and PHOT2 mediate blue light-dependent activation of the plasma membrane H+-ATPase in guard cell protoplasts. PHOT1 undergoes blue-light-dependent autophosphorylation. At least eight phos…
AT3G45860	Chr3	16864049	16867054	3006	*	MACS_peak_1428	63.43	Promoter (<=1kb)	3	16863401	16866041	2641	2	AT3G45860.1	0	protein_coding	cysteine-rich RLK (RECEPTOR-like protein kinase) 4	Encodes a cysteine-rich receptor-like protein kinase. Involved in programmed cell death and defense response to pathogen.
AT3G45940	Chr3	16888613	16891117	2505	*	MACS_peak_1429	89.92	Promoter (<=1kb)	3	16886226	16889171	2946	2	AT3G45940.1	0	protein_coding	Glycosyl hydrolases family 31 protein	.
AT3G46110	Chr3	16931034	16933953	2920	*	MACS_peak_1430	59.19	Promoter (<=1kb)	3	16932112	16933642	1531	1	AT3G46110.2	0	protein_coding	Domain of unknown function (DUF966)	.
AT3G46540	Chr3	17134224	17136670	2447	*	MACS_peak_1431	138.12	Promoter (<=1kb)	3	17134091	17135587	1497	2	AT3G46540.1	0	protein_coding	ENTH/VHS family protein	.
AT3G46620	Chr3	17177665	17180626	2962	*	MACS_peak_1432	56.38	Promoter (<=1kb)	3	17178697	17180067	1371	2	AT3G46620.1	0	protein_coding	zinc finger (C3HC4-type RING finger) family protein	Encodes an ABA- and drought-induced RING-DUF1117 gene whose mutation results in hyposensitive phenotypes toward ABA in terms of germination rate and stomatal closure and markedly reduced tolerance to drought stress relative to wild-type plants.
AT3G46780	Chr3	17228040	17229492	1453	*	MACS_peak_1433	54.86	Promoter (<=1kb)	3	17228673	17231201	2529	1	AT3G46780.1	0	protein_coding	plastid transcriptionally active 16	.
AT3G47090	Chr3	17343855	17346172	2318	*	MACS_peak_1434	62.2	Promoter (<=1kb)	3	17341512	17344645	3134	2	AT3G47090.1	0	protein_coding	Leucine-rich repeat protein kinase family protein	.
AT3G47380	Chr3	17457348	17459238	1891	*	MACS_peak_1435	79.91	Promoter (<=1kb)	3	17457795	17458570	776	1	AT3G47380.1	0	protein_coding	Plant invertase/pectin methylesterase inhibitor superfamily protein	.
AT3G47420	Chr3	17475877	17479846	3970	*	MACS_peak_1436	122.06	Promoter (<=1kb)	3	17472342	17475258	2917	2	AT3G47420.1	-619	protein_coding	phosphate starvation-induced gene 3	Encodes a Pi starvation-responsive protein AtPS3. A member of the phosphate starvation-induced glycerol-3-phosphate permease gene family: AT3G47420(G3Pp1), AT4G25220(G3Pp2), AT1G30560(G3Pp3), AT4G17550(G3Pp4) and AT2G13100(G3Pp5).
AT3G47540	Chr3	17520546	17523812	3267	*	MACS_peak_1437	95.47	Promoter (<=1kb)	3	17521029	17522269	1241	1	AT3G47540.1	0	protein_coding	Chitinase family protein	.
AT3G47610	Chr3	17550730	17553566	2837	*	MACS_peak_1438	74.5	3' UTR	3	17549121	17551420	2300	1	AT3G47610.1	1609	protein_coding	transcription regulators;zinc ion binding	.
AT3G47830	Chr3	17645476	17647310	1835	*	MACS_peak_1439	53.22	Promoter (<=1kb)	3	17647069	17648346	1278	1	AT3G47830.1	0	protein_coding	DNA glycosylase superfamily protein	.
AT3G47960	Chr3	17701503	17705607	4105	*	MACS_peak_1440	135.43	Promoter (<=1kb)	3	17697942	17700833	2892	2	AT3G47960.1	-670	protein_coding	Major facilitator superfamily protein	Encodes a high-affinity, proton-dependent glucosinolate-specific transporter that is crucial for the transport of both methionine- and tryptophan-derived glucosinolates to seeds.
AT3G48090	Chr3	17757123	17758810	1688	*	MACS_peak_1441	57.73	Promoter (<=1kb)	3	17755374	17757757	2384	2	AT3G48090.2	0	protein_coding	alpha/beta-Hydrolases superfamily protein	Component of R gene-mediated disease resistance in Arabidopsis thaliana with homology to eukaryotic lipases.
AT3G48240	Chr3	17866857	17868767	1911	*	MACS_peak_1442	106.9	Promoter (<=1kb)	3	17867316	17868387	1072	1	AT3G48240.1	0	protein_coding	Octicosapeptide/Phox/Bem1p family protein	.
AT3G48310	Chr3	17887447	17889381	1935	*	MACS_peak_1443	53.14	Promoter (<=1kb)	3	17888101	17889814	1714	1	AT3G48310.1	0	protein_coding	cytochrome P450, family 71, subfamily A, polypeptide 22	putative cytochrome P450
AT3G48360	Chr3	17907962	17913025	5064	*	MACS_peak_1444	141.9	Promoter (<=1kb)	3	17908192	17910525	2334	2	AT3G48360.1	0	protein_coding	BTB and TAZ domain protein 2	encodes a protein (BT2) that is an essential component of the TAC1-mediated telomerase activation pathway. Acts redundantly with BT3 and BT1 during female gametophyte development and with BT3 during male gametophyte development. BT2 also mediates multiple responses to nutrients, stresses, and hormones.
AT3G48515	Chr3	17974478	17977938	3461	*	MACS_peak_1445	149.47	Promoter (<=1kb)	3	17974591	17974626	36	2	AT3G48515.1	0	pre_trna	pre-tRNA	.
AT3G48550	Chr3	17997010	17998906	1897	*	MACS_peak_1446	50.28	Downstream (2-3kb)	3	17993999	17994734	736	1	AT3G48550.1	3011	protein_coding	.	.
AT3G48640	Chr3	18019922	18023235	3314	*	MACS_peak_1447	122.82	Promoter (<=1kb)	3	18021650	18022324	675	2	AT3G48640.1	0	protein_coding	.	.
AT3G48650	Chr3	18023855	18025590	1736	*	MACS_peak_1448	52	Promoter (<=1kb)	3	18024663	18026149	1487	1	AT3G48650.1	0	pseudogene	.	.
AT3G48690	Chr3	18037425	18041165	3741	*	MACS_peak_1449	591.91	Promoter (<=1kb)	3	18037047	18038234	1188	2	AT3G48690.1	0	protein_coding	alpha/beta-Hydrolases superfamily protein	Encodes a protein with carboxylesterase whose activity was tested using both pNA and 2,4-D-methyl.
AT3G48850	Chr3	18115267	18117035	1769	*	MACS_peak_1450	94.85	Promoter (<=1kb)	3	18114526	18116499	1974	2	AT3G48850.1	0	protein_coding	phosphate transporter 3;2	Encodes a mitochondrial phosphate transporter. Modulates plant responses to salt stress.
AT3G48980	Chr3	18154340	18156423	2084	*	MACS_peak_1451	96.66	Promoter (<=1kb)	3	18155416	18158417	3002	1	AT3G48980.1	0	protein_coding	Arabidopsis thaliana protein of unknown function (DUF821)	.
AT3G49115	Chr3	18204852	18208623	3772	*	MACS_peak_1452	179.02	Promoter (<=1kb)	3	18205775	18205975	201	1	AT3G49115.1	0	protein_coding	.	This gene encodes a small protein and has either evidence of transcription or purifying selection.
AT3G49220	Chr3	18249230	18253313	4084	*	MACS_peak_1453	141.39	Promoter (<=1kb)	3	18249776	18253839	4064	1	AT3G49220.1	0	protein_coding	Plant invertase/pectin methylesterase inhibitor superfamily	.
AT3G49250	Chr3	18260842	18264217	3376	*	MACS_peak_1454	140.62	Promoter (<=1kb)	3	18258261	18260998	2738	2	AT3G49250.1	0	protein_coding	defective in meristem silencing 3	Similar to hinge-domain region of structural maintenance of chromosomes (SMC)proteins.Putative chromosome architecture protein that can potentialy link nucleic acids in facilitating an RNA1-mediated epigenetic modification involving secondary siRNA and spreading of DNA methylation.
AT3G49670	Chr3	18415048	18417244	2197	*	MACS_peak_1455	80.2	Promoter (<=1kb)	3	18417568	18421106	3539	1	AT3G49670.1	-324	protein_coding	Leucine-rich receptor-like protein kinase family protein	Encodes a CLAVATA1-related receptor kinase-like protein required for both shoot and flower meristem function. Very similar to BAM1,with more than 85% a.a. identity. It has a broad expression pattern and is involved in vascular strand development in the leaf, control of leaf shape, size and symmetry, male gametophyte development and ovule specification and function. Anthers of double mutants (bam1…
AT3G49780	Chr3	18464180	18467373	3194	*	MACS_peak_1456	79.81	Promoter (<=1kb)	3	18465679	18466376	698	1	AT3G49780.1	0	protein_coding	phytosulfokine 4 precursor	Phytosulfokine 3 precursor, coding for a unique plant peptide growth factor. Plants overexpressing this gene (under a 35S promoter), develop normal cotyledons and hypocotyls but their growth, in particular that of their roots, was faster than that of wildtype.
AT3G49810	Chr3	18477519	18479685	2167	*	MACS_peak_1457	71.64	Promoter (<=1kb)	3	18474537	18476834	2298	2	AT3G49810.1	-685	protein_coding	ARM repeat superfamily protein	.
AT3G49930	Chr3	18509820	18511132	1313	*	MACS_peak_1458	51.37	Promoter (<=1kb)	3	18510246	18510963	718	1	AT3G49930.1	0	protein_coding	C2H2 and C2HC zinc fingers superfamily protein	.
AT3G49950	Chr3	18521554	18525015	3462	*	MACS_peak_1459	190.01	Promoter (<=1kb)	3	18522510	18523906	1397	1	AT3G49950.1	0	protein_coding	GRAS family transcription factor	.
AT3G49980	Chr3	18529447	18531170	1724	*	MACS_peak_1460	77.91	Exon (AT3G49980.1/AT3G49980, exon 1 of 1)	3	18530329	18531477	1149	2	AT3G49980.1	307	protein_coding	F-box and associated interaction domains-containing protein	.
AT3G50230	Chr3	18619515	18621375	1861	*	MACS_peak_1461	52.09	Promoter (<=1kb)	3	18620599	18623200	2602	1	AT3G50230.1	0	protein_coding	Leucine-rich repeat protein kinase family protein	.
AT3G50240	Chr3	18628228	18629844	1617	*	MACS_peak_1462	108.13	Promoter (<=1kb)	3	18623262	18628888	5627	2	AT3G50240.1	0	protein_coding	ATP binding microtubule motor family protein	Encodes a kinesin-related protein.
AT3G50390	Chr3	18701942	18704343	2402	*	MACS_peak_1463	85.45	Promoter (<=1kb)	3	18702074	18703619	1546	1	AT3G50390.1	0	protein_coding	Transducin/WD40 repeat-like superfamily protein	.
AT3G50410	Chr3	18706425	18708347	1923	*	MACS_peak_1464	63.05	Promoter (1-2kb)	3	18709748	18710760	1013	1	AT3G50410.1	-1401	protein_coding	OBF binding protein 1	Arabidopsis Dof protein containing a single 51-amino acid zinc finger DNA-binding domain, which may play an important roles in plant growth and development.
AT3G50410	Chr3	18709250	18711029	1780	*	MACS_peak_1465	75.03	Promoter (<=1kb)	3	18709748	18710760	1013	1	AT3G50410.1	0	protein_coding	OBF binding protein 1	Arabidopsis Dof protein containing a single 51-amino acid zinc finger DNA-binding domain, which may play an important roles in plant growth and development.
AT3G50560	Chr3	18762974	18766310	3337	*	MACS_peak_1466	106.75	Promoter (<=1kb)	3	18761088	18764016	2929	2	AT3G50560.1	0	protein_coding	NAD(P)-binding Rossmann-fold superfamily protein	.
AT3G50625	Chr3	18789520	18791133	1614	*	MACS_peak_1467	52.46	Promoter (<=1kb)	3	18791543	18796042	4500	1	AT3G50625.1	-410	transposable_element_gene	transposable element gene	transposable element gene
AT3G50630	Chr3	18799849	18801550	1702	*	MACS_peak_1468	59.4	Promoter (<=1kb)	3	18800380	18801587	1208	1	AT3G50630.1	0	protein_coding	KIP-related protein 2	Kip-related protein (KRP) gene, encodes CDK (cyclin-dependent kinase) inhibitor (CKI), negative regulator of cell division. A member of seven KRP genes found in Arabidopsis thaliana. Differential expression patterns for distinct KRPs were revealed by in situ hybridization. Gene was isolated from a yeast two hybrid screen as an interacting protein of CDC2A. Recombinant protein has a strong kinase …
AT3G50650	Chr3	18807230	18810600	3371	*	MACS_peak_1469	107.45	Promoter (<=1kb)	3	18806258	18808210	1953	2	AT3G50650.1	0	protein_coding	GRAS family transcription factor	.
AT3G50695	Chr3	18838831	18841026	2196	*	MACS_peak_1470	52.07	Promoter (<=1kb)	3	18838994	18839131	138	2	AT3G50695.1	0	protein_coding	.	This gene encodes a small protein and has either evidence of transcription or purifying selection.
AT3G50740	Chr3	18854908	18858139	3232	*	MACS_peak_1471	148.49	Promoter (<=1kb)	3	18855161	18856884	1724	2	AT3G50740.1	0	protein_coding	UDP-glucosyl transferase 72E1	UGT72E1 is an UDPG:coniferyl alcohol glucosyltransferase which specifically glucosylates sinapyl- and coniferyl aldehydes. The enzyme is thought to be involved in lignin metabolism.
AT3G50760	Chr3	18867255	18869460	2206	*	MACS_peak_1472	100.91	Promoter (<=1kb)	3	18868065	18869384	1320	1	AT3G50760.1	0	protein_coding	galacturonosyltransferase-like 2	Encodes a protein with putative galacturonosyltransferase activity.
AT3G50764	Chr3	18869904	18872277	2374	*	MACS_peak_1473	62.94	Promoter (<=1kb)	3	18871491	18871631	141	2	AT3G50764.1	0	protein_coding	.	This gene encodes a small protein and has either evidence of transcription or purifying selection.
AT3G50790	Chr3	18881622	18885115	3494	*	MACS_peak_1474	129.34	Promoter (<=1kb)	3	18879923	18881982	2060	2	AT3G50790.1	0	protein_coding	esterase/lipase/thioesterase family protein	.
AT3G50830	Chr3	18895127	18898357	3231	*	MACS_peak_1475	87.7	Promoter (<=1kb)	3	18893845	18895497	1653	2	AT3G50830.1	0	protein_coding	cold-regulated 413-plasma membrane 2	cold acclimation protein WCOR413-like protein beta form. Transcript is not detectable.
AT3G50845	Chr3	18901054	18902683	1630	*	MACS_peak_1476	101.06	Promoter (<=1kb)	3	18899930	18901209	1280	2	AT3G50845.1	0	protein_coding	Protein of unknown function (DUF59)	.
AT3G50850	Chr3	18904271	18906867	2597	*	MACS_peak_1477	101.67	Distal Intergenic	3	18901342	18902152	811	2	AT3G50850.1	-2119	protein_coding	Putative methyltransferase family protein	.
AT3G50890	Chr3	18915734	18919735	4002	*	MACS_peak_1478	150.48	Promoter (<=1kb)	3	18916166	18917328	1163	1	AT3G50890.1	0	protein_coding	homeobox protein 28	.
AT3G51057	Chr3	18959802	18961708	1907	*	MACS_peak_1479	95.56	Downstream (1-2kb)	3	18962793	18962897	105	2	AT3G51057.1	1189	protein_coding	.	This gene encodes a small protein and has either evidence of transcription or purifying selection.
AT3G51060	Chr3	18963533	18965158	1626	*	MACS_peak_1480	51.93	Promoter (<=1kb)	3	18964344	18966405	2062	1	AT3G51060.1	0	protein_coding	Lateral root primordium (LRP) protein-related	A member of SHI gene family. Arabidopsis thaliana has ten members that encode proteins with a RING finger-like zinc finger motif. Despite being highly divergent in sequence, many of the SHI-related genes are partially redundant in function and synergistically promote gynoecium, stamen and leaf development in Arabidopsis. STY1/STY2 double mutants showed defective style, stigma as well as serrated …
AT3G51210	Chr3	19019337	19020812	1476	*	MACS_peak_1481	53.77	Promoter (<=1kb)	3	19020886	19021201	316	1	AT3G51210.1	-74	protein_coding	P-loop containing nucleoside triphosphate hydrolases superfamily protein	.
AT3G51230	Chr3	19024018	19027341	3324	*	MACS_peak_1482	271.02	Promoter (<=1kb)	3	19023221	19024351	1131	2	AT3G51230.1	0	protein_coding	.	.
AT3G51440	Chr3	19088763	19091922	3160	*	MACS_peak_1483	115.02	Promoter (<=1kb)	3	19089081	19090639	1559	1	AT3G51440.1	0	protein_coding	Calcium-dependent phosphotriesterase superfamily protein	.
AT3G51590	Chr3	19135261	19138010	2750	*	MACS_peak_1484	65.61	Promoter (<=1kb)	3	19135665	19136675	1011	2	AT3G51590.1	0	protein_coding	lipid transfer protein 12	Encodes a member of the lipid transfer protein family. Proteins of this family are generally small (~9 kD), basic, expressed abundantly and contain eight Cys residues. The proteins can bind fatty acids and acylCoA esters and can transfer several different phospholipids. They are localized to the cell wall. The LTP12 promoter is active exclusively in the tapetum during the uninucleate microspore a…
AT3G51660	Chr3	19162562	19167849	5288	*	MACS_peak_1485	194.65	Promoter (<=1kb)	3	19164063	19165247	1185	2	AT3G51660.1	0	protein_coding	Tautomerase/MIF superfamily protein	.
AT3G51670	Chr3	19167921	19169680	1760	*	MACS_peak_1486	51.01	Promoter (<=1kb)	3	19168850	19171150	2301	1	AT3G51670.1	0	protein_coding	SEC14 cytosolic factor family protein / phosphoglyceride transfer family protein	.
AT3G51720	Chr3	19184009	19187255	3247	*	MACS_peak_1487	84.65	Promoter (<=1kb)	3	19185051	19186634	1584	1	AT3G51720.1	0	protein_coding	Plant protein of unknown function (DUF827)	.
AT3G51840	Chr3	19228748	19231986	3239	*	MACS_peak_1488	126.33	Promoter (<=1kb)	3	19225360	19229163	3804	2	AT3G51840.1	0	protein_coding	acyl-CoA oxidase 4	Encodes a short-chain acyl-CoA oxidase, which catalyzes the first step of peroxisomal fatty acid beta-oxidation during early, post-germinative growth in oilseed species. Null mutants virtually lack short-chain acyl-CoA and are resistant to 2,4-dichlorophenoxybutyric acid, which is converted to the herbicide and auxin analogue 2,4-dichlorophenoxyacetic acid by beta-oxidation. Despite the almost co…
AT3G51895	Chr3	19253585	19258306	4722	*	MACS_peak_1489	171.34	Promoter (<=1kb)	3	19251287	19255760	4474	2	AT3G51895.1	0	protein_coding	sulfate transporter 3;1	Encodes a chloroplast-localized sulfate transporter.
AT3G51910	Chr3	19264156	19268527	4372	*	MACS_peak_1490	137.95	Promoter (<=1kb)	3	19265294	19266619	1326	1	AT3G51910.1	0	protein_coding	heat shock transcription factor A7A	member of Heat Stress Transcription Factor (Hsf) family
AT3G51920	Chr3	19268600	19270560	1961	*	MACS_peak_1491	56.4	Promoter (<=1kb)	3	19268043	19269479	1437	2	AT3G51920.1	0	protein_coding	calmodulin 9	encodes a divergent member of calmodulin, which is an EF-hand family of Ca2+-binding proteins. This gene is expressed in leaves, flowers and siliques. The gene functionally complements yeast calmodulin 1 (CAM1) but only when selected against the plasmid harboring wild-type yeast sequences. Also the protein does not form formed a complex with a basic amphiphilic helical peptide in the presence of …
AT3G51940	Chr3	19275885	19278476	2592	*	MACS_peak_1492	140.78	Promoter (<=1kb)	3	19273494	19275269	1776	2	AT3G51940.1	-616	protein_coding	.	.
AT3G51950	Chr3	19279855	19282033	2179	*	MACS_peak_1493	76.02	Promoter (<=1kb)	3	19277778	19281326	3549	2	AT3G51950.2	0	protein_coding	Zinc finger (CCCH-type) family protein / RNA recognition motif (RRM)-containing protein	.
AT3G52285	Chr3	19392365	19394157	1793	*	MACS_peak_1494	54.32	Promoter (<=1kb)	3	19392674	19392745	72	2	AT3G52285.1	0	pre_trna	pre-tRNA	.
AT3G52370	Chr3	19416924	19418658	1735	*	MACS_peak_1495	61.74	Promoter (<=1kb)	3	19417490	19419782	2293	1	AT3G52370.1	0	protein_coding	FASCICLIN-like arabinogalactan protein 15 precursor	.
AT3G52450	Chr3	19441618	19443349	1732	*	MACS_peak_1496	61.88	Promoter (<=1kb)	3	19440739	19442383	1645	2	AT3G52450.1	0	protein_coding	plant U-box 22	Encodes a cytoplasmically localized U-box domain E3 ubiquitin ligase protein that is involved in the response to water stress and acts as a negative regulator of PAMP-triggered immunity.
AT3G52470	Chr3	19448120	19453708	5589	*	MACS_peak_1497	215.78	Promoter (<=1kb)	3	19450649	19451982	1334	1	AT3G52470.1	0	protein_coding	Late embryogenesis abundant (LEA) hydroxyproline-rich glycoprotein family	.
AT3G52500	Chr3	19466039	19468641	2603	*	MACS_peak_1498	54.57	Promoter (<=1kb)	3	19465499	19467386	1888	2	AT3G52500.1	0	protein_coding	Eukaryotic aspartyl protease family protein	.
AT3G52520	Chr3	19472255	19474502	2248	*	MACS_peak_1499	57.03	Promoter (<=1kb)	3	19473483	19473884	402	1	AT3G52520.1	0	protein_coding	.	.
AT3G52525	Chr3	19474523	19477133	2611	*	MACS_peak_1500	108.73	Promoter (<=1kb)	3	19475159	19475961	803	1	AT3G52525.1	0	protein_coding	ovate family protein 6	.
AT3G52540	Chr3	19488153	19490057	1905	*	MACS_peak_1501	114.07	Promoter (<=1kb)	3	19488546	19489850	1305	2	AT3G52540.1	0	protein_coding	ovate family protein 18	.
AT3G52710	Chr3	19534723	19536581	1859	*	MACS_peak_1502	77.29	3' UTR	3	19534585	19536018	1434	1	AT3G52710.1	138	protein_coding	.	.
AT3G52740	Chr3	19545722	19549413	3692	*	MACS_peak_1503	153.59	Promoter (<=1kb)	3	19546374	19546964	591	2	AT3G52740.1	0	protein_coding	.	.
AT3G52870	Chr3	19597251	19599844	2594	*	MACS_peak_1504	59.06	Promoter (1-2kb)	3	19593173	19595822	2650	2	AT3G52870.1	-1429	protein_coding	IQ calmodulin-binding motif family protein	.
AT3G53150	Chr3	19700010	19701613	1604	*	MACS_peak_1505	96.7	Promoter (<=1kb)	3	19697736	19699259	1524	2	AT3G53150.1	-751	protein_coding	UDP-glucosyl transferase 73D1	.
AT3G53190	Chr3	19711205	19716783	5579	*	MACS_peak_1506	168.13	Promoter (<=1kb)	3	19713928	19717595	3668	1	AT3G53190.1	0	protein_coding	Pectin lyase-like superfamily protein	.
AT3G53232	Chr3	19727518	19729693	2176	*	MACS_peak_1507	92.23	Downstream (1-2kb)	3	19730978	19731423	446	2	AT3G53232.1	1730	protein_coding	ROTUNDIFOLIA like 1	.
AT3G53380	Chr3	19790492	19792183	1692	*	MACS_peak_1508	68.97	Promoter (<=1kb)	3	19789062	19791416	2355	2	AT3G53380.1	0	protein_coding	Concanavalin A-like lectin protein kinase family protein	.
AT3G53420	Chr3	19804928	19808881	3954	*	MACS_peak_1509	65.49	Promoter (<=1kb)	3	19803655	19805713	2059	2	AT3G53420.1	0	protein_coding	plasma membrane intrinsic protein 2A	a member of the plasma membrane intrinsic protein subfamily PIP2. localizes to the plasma membrane and exhibits water transport activity in Xenopus oocyte. expressed specifically in the vascular bundles and protein level increases slightly during leaf dev. When expressed in yeast cells can conduct hydrogen peroxide into those cells.
AT3G53530	Chr3	19844569	19846397	1829	*	MACS_peak_1510	94.45	Promoter (<=1kb)	3	19845097	19846820	1724	1	AT3G53530.2	0	protein_coding	Chloroplast-targeted copper chaperone protein	.
AT3G53610	Chr3	19878228	19881085	2858	*	MACS_peak_1511	81.95	Promoter (<=1kb)	3	19876232	19878441	2210	2	AT3G53610.2	0	protein_coding	RAB GTPase homolog 8	GTPase AtRAB8 (atrab8)
AT3G53720	Chr3	19908549	19911862	3314	*	MACS_peak_1512	220.36	Promoter (<=1kb)	3	19905678	19910112	4435	2	AT3G53720.1	0	protein_coding	cation/H+ exchanger 20	member of Putative Na+/H+ antiporter family. Involved in the osmoregulation through K(+) fluxes and possibly pH modulation of an active endomembrane system in guard cells.
AT3G53810	Chr3	19934844	19937339	2496	*	MACS_peak_1513	112.35	Promoter (<=1kb)	3	19932992	19935234	2243	2	AT3G53810.1	0	protein_coding	Concanavalin A-like lectin protein kinase family protein	.
AT3G53950	Chr3	19974999	19976568	1570	*	MACS_peak_1514	71.38	Promoter (<=1kb)	3	19975619	19977439	1821	1	AT3G53950.1	0	protein_coding	glyoxal oxidase-related protein	.
AT3G53960	Chr3	19979846	19982000	2155	*	MACS_peak_1515	109.17	Promoter (<=1kb)	3	19978122	19980959	2838	2	AT3G53960.1	0	protein_coding	Major facilitator superfamily protein	.
AT3G54000	Chr3	19995355	19998001	2647	*	MACS_peak_1516	79.44	Promoter (<=1kb)	3	19996607	19998623	2017	1	AT3G54000.1	0	protein_coding	.	.
AT3G54140	Chr3	20047783	20049849	2067	*	MACS_peak_1517	76.29	Promoter (<=1kb)	3	20045663	20048572	2910	2	AT3G54140.1	0	protein_coding	peptide transporter 1	Encodes a di- and tri-peptide transporter that recognizes a variety of different amino acid combinations. GFP-tagged PTR1 localizes to the plasma membrane and has 8 to 11 predicted transmembrane domains. PTR1 is expressed in a number of different vascular tissues throughout the plant based on promoter:GUS expression analysis. ptr1 mutants have a lower dry weight than wild type plants when both ar…
AT3G54270	Chr3	20088457	20090211	1755	*	MACS_peak_1518	52.74	Promoter (<=1kb)	3	20087082	20089846	2765	2	AT3G54270.1	0	protein_coding	sucrose-6F-phosphate phosphohydrolase family protein	.
AT3G54390	Chr3	20138032	20143853	5822	*	MACS_peak_1519	302.2	Promoter (<=1kb)	3	20137741	20139142	1402	2	AT3G54390.1	0	protein_coding	sequence-specific DNA binding transcription factors	.
AT3G54410	Chr3	20144150	20148660	4511	*	MACS_peak_1520	468.68	Promoter (<=1kb)	3	20144551	20145489	939	1	AT3G54410.1	0	protein_coding	Protein of unknown function (DUF1163)	.
AT3G54500	Chr3	20178608	20181038	2431	*	MACS_peak_1521	54.6	Promoter (<=1kb)	3	20175370	20179027	3658	2	AT3G54500.3	0	protein_coding	.	.
AT3G54720	Chr3	20256897	20259046	2150	*	MACS_peak_1522	67.55	Promoter (<=1kb)	3	20254725	20257848	3124	2	AT3G54720.1	0	protein_coding	Peptidase M28 family protein	Encodes glutamate carboxypeptidase. Various alleles show-increased cotyledon number and rate of leaf initiation, show transformation of leaves to cotyledons, altered flowering time and photomorphogenesis and an increased level of cytokinin biosynthesis. Involved in ethylene enhanced hypocotyl elongation in the light. Strong genetic interaction between TGH and AMP1.
AT3G54810	Chr3	20295104	20297498	2395	*	MACS_peak_1523	66.64	Promoter (<=1kb)	3	20296232	20298691	2460	1	AT3G54810.2	0	protein_coding	Plant-specific GATA-type zinc finger transcription factor family protein	Encodes a protein containing a GATA type zinc finger domain that is expressed in the embryo axis and involved in germination. Mutants have a reduced rate of germination even when stratified.
AT3G54820	Chr3	20301752	20304489	2738	*	MACS_peak_1524	143.44	Promoter (<=1kb)	3	20302021	20304010	1990	1	AT3G54820.1	0	protein_coding	plasma membrane intrinsic protein 2;5	.
AT3G54830	Chr3	20313202	20315597	2396	*	MACS_peak_1525	64.81	Promoter (<=1kb)	3	20311901	20315030	3130	2	AT3G54830.1	0	protein_coding	Transmembrane amino acid transporter family protein	.
AT3G54920	Chr3	20345966	20348891	2926	*	MACS_peak_1526	96.03	3' UTR	3	20345082	20348582	3501	1	AT3G54920.1	884	protein_coding	Pectin lyase-like superfamily protein	Powdery mildew resistant mutant encodes a pectate lyase-like protein
AT3G54940	Chr3	20356253	20358629	2377	*	MACS_peak_1527	62.82	3' UTR	3	20354351	20356318	1968	1	AT3G54940.2	1902	protein_coding	Papain family cysteine protease	.
AT3G54990	Chr3	20377253	20379509	2257	*	MACS_peak_1528	63.06	Promoter (<=1kb)	3	20375036	20376522	1487	2	AT3G54990.2	-731	protein_coding	Integrase-type DNA-binding superfamily protein	Encodes a AP2 domain transcription factor that can repress flowering. SMZ and its paralogous gene, SNARCHZAPFEN (SNZ), share a signature with partial complementarity to the miR172 microRNA, whose precursor is induced upon flowering.
AT3G55240	Chr3	20473150	20475659	2510	*	MACS_peak_1529	111.59	Promoter (<=1kb)	3	20473541	20474763	1223	2	AT3G55240.1	0	protein_coding	Plant protein 1589 of unknown function	Overexpression leads to PEL (Pseudo-Etiolation in Light) phenotype.
AT3G55250	Chr3	20475924	20478796	2873	*	MACS_peak_1530	164.39	Promoter (<=1kb)	3	20479289	20480634	1346	1	AT3G55250.1	-493	protein_coding	.	.
AT3G55450	Chr3	20556154	20558620	2467	*	MACS_peak_1531	68.25	Promoter (<=1kb)	3	20557899	20560212	2314	1	AT3G55450.1	0	protein_coding	PBS1-like 1	.
AT3G55560	Chr3	20605307	20607680	2374	*	MACS_peak_1532	72.18	Promoter (<=1kb)	3	20604616	20606380	1765	2	AT3G55560.1	0	protein_coding	AT-hook protein of GA feedback 2	.
AT3G55700	Chr3	20670393	20672331	1939	*	MACS_peak_1533	101.92	Promoter (<=1kb)	3	20671115	20673372	2258	1	AT3G55700.1	0	protein_coding	UDP-Glycosyltransferase superfamily protein	.
AT3G55740	Chr3	20693906	20696058	2153	*	MACS_peak_1534	53.66	Promoter (<=1kb)	3	20695499	20698265	2767	1	AT3G55740.1	0	protein_coding	proline transporter 2	Encodes a proline transporter with affinity for gly betaine, proline, and GABA. Protein is expressed most highly in the roots.
AT3G55950	Chr3	20752730	20755044	2315	*	MACS_peak_1535	56.34	3' UTR	3	20753691	20756395	2705	2	AT3G55950.1	1351	protein_coding	CRINKLY4 related 3	.
AT3G55980	Chr3	20774372	20777455	3084	*	MACS_peak_1536	98.66	Promoter (<=1kb)	3	20776295	20778842	2548	1	AT3G55980.1	0	protein_coding	salt-inducible zinc finger 1	.
AT3G56050	Chr3	20800323	20803023	2701	*	MACS_peak_1537	201.51	Promoter (<=1kb)	3	20797955	20800943	2989	2	AT3G56050.1	0	protein_coding	Protein kinase family protein	.
AT3G56060	Chr3	20804213	20807224	3012	*	MACS_peak_1538	92.21	Promoter (<=1kb)	3	20803133	20806013	2881	2	AT3G56060.1	0	protein_coding	Glucose-methanol-choline (GMC) oxidoreductase family protein	.
AT3G56275	Chr3	20871909	20873229	1321	*	MACS_peak_1539	61.62	Promoter (<=1kb)	3	20872831	20873472	642	1	AT3G56275.1	0	pseudogene	.	pseudogene of unknown protein
AT3G56370	Chr3	20902288	20904046	1759	*	MACS_peak_1540	60.64	Promoter (<=1kb)	3	20899099	20902981	3883	2	AT3G56370.1	0	protein_coding	Leucine-rich repeat protein kinase family protein	.
AT3G56400	Chr3	20907779	20911934	4156	*	MACS_peak_1541	96.29	Promoter (<=1kb)	3	20908928	20910481	1554	2	AT3G56400.1	0	protein_coding	WRKY DNA-binding protein 70	member of WRKY Transcription Factor; Group III. Function as activator of SA-dependent defense genes and a repressor of JA-regulated genes. WRKY70-controlled suppression of JA-signaling is partly executed by NPR1.
AT3G56480	Chr3	20938877	20941672	2796	*	MACS_peak_1542	69.82	Promoter (<=1kb)	3	20936098	20939631	3534	2	AT3G56480.1	0	protein_coding	myosin heavy chain-related	.
AT3G56800	Chr3	21035728	21039327	3600	*	MACS_peak_1543	158.91	Promoter (<=1kb)	3	21034537	21036077	1541	2	AT3G56800.1	0	protein_coding	calmodulin 3	encodes a calmodulin
AT3G56880	Chr3	21057625	21062308	4684	*	MACS_peak_1544	114.72	Promoter (<=1kb)	3	21059915	21060965	1051	1	AT3G56880.1	0	protein_coding	VQ motif-containing protein	.
AT3G57040	Chr3	21106651	21110192	3542	*	MACS_peak_1545	107.31	Promoter (<=1kb)	3	21109614	21111432	1819	1	AT3G57040.1	0	protein_coding	response regulator 9	response regulator ARR9, A two-component response regulator-like protein with a receiver domain with a conserved aspartate residue and a possible phosphorylation site and at the N-terminal half. Appears to interact with histidine kinase like genes ATHP3 and ATHP2
AT3G57330	Chr3	21215054	21218402	3349	*	MACS_peak_1546	73.25	Promoter (<=1kb)	3	21211456	21216375	4920	2	AT3G57330.1	0	protein_coding	autoinhibited Ca2+-ATPase 11	Lesion mimic phenotype when mutation in the gene is combined with a mutation in ACA4. Lesion mimic phenotype of double knockout can be suppressed by nutritional supplements that increase anion levels (e.g. 15 mM Nitrate, Chloride, or Phosphate)
AT3G57400	Chr3	21236085	21240335	4251	*	MACS_peak_1547	174.45	Promoter (<=1kb)	3	21238433	21240228	1796	1	AT3G57400.1	0	protein_coding	.	.
AT3G57460	Chr3	21264779	21266731	1953	*	MACS_peak_1548	147.6	Promoter (<=1kb)	3	21263086	21265797	2712	2	AT3G57460.1	0	protein_coding	catalytics;metal ion binding	.
AT3G57540	Chr3	21301887	21305625	3739	*	MACS_peak_1549	175.32	Promoter (<=1kb)	3	21301397	21303061	1665	2	AT3G57540.1	0	protein_coding	Remorin family protein	.
AT3G57630	Chr3	21342482	21345167	2686	*	MACS_peak_1550	90.26	Promoter (<=1kb)	3	21339302	21343152	3851	2	AT3G57630.2	0	protein_coding	exostosin family protein	.
AT3G57640	Chr3	21345199	21346986	1788	*	MACS_peak_1551	85.51	Promoter (<=1kb)	3	21344800	21346057	1258	2	AT3G57640.1	0	protein_coding	Protein kinase superfamily protein	.
AT3G57800	Chr3	21411007	21415641	4635	*	MACS_peak_1552	113.12	Promoter (<=1kb)	3	21407789	21411612	3824	2	AT3G57800.1	0	protein_coding	basic helix-loop-helix (bHLH) DNA-binding superfamily protein	.
AT3G57880	Chr3	21433835	21435558	1724	*	MACS_peak_1553	52.51	Promoter (<=1kb)	3	21430983	21434600	3618	2	AT3G57880.1	0	protein_coding	Calcium-dependent lipid-binding (CaLB domain) plant phosphoribosyltransferase family protein	.
AT3G57950	Chr3	21459367	21461503	2137	*	MACS_peak_1554	167.4	Promoter (<=1kb)	3	21460423	21460968	546	1	AT3G57950.1	0	protein_coding	.	.
AT3G58000	Chr3	21472639	21475747	3109	*	MACS_peak_1555	107.37	Promoter (<=1kb)	3	21474950	21475477	528	1	AT3G58000.1	0	protein_coding	VQ motif-containing protein	.
AT3G58070	Chr3	21504179	21508501	4323	*	MACS_peak_1556	208.93	Promoter (<=1kb)	3	21506613	21507654	1042	2	AT3G58070.1	0	protein_coding	C2H2 and C2HC zinc fingers superfamily protein	Putative transcription factor, contains C2H2 domain, regulates aspects of shoot maturation in Arabidopsis thaliana. GIS loss-of-function mutations affect the epidermal differentiation of inflorescence organs, causing a premature decrease in trichome production on successive leaves, stem internodes, and branches. Overexpression has the opposite effect on trichome initiation and causes other hetero…
AT3G58080	Chr3	21509741	21511900	2160	*	MACS_peak_1557	126.72	Promoter (<=1kb)	3	21510306	21510562	257	2	AT3G58080.1	0	protein_coding	.	.
AT3G58120	Chr3	21522061	21526013	3953	*	MACS_peak_1558	127.66	Promoter (<=1kb)	3	21520974	21523327	2354	2	AT3G58120.1	0	protein_coding	Basic-leucine zipper (bZIP) transcription factor family protein	Encodes a member of the BZIP family of transcription factors. Forms heterodimers with the related protein AtbZIP34. Binds to G-boxes in vitro and is localized to the nucleus in onion epidermal cells.
AT3G58620	Chr3	21677627	21680342	2716	*	MACS_peak_1559	76.3	Promoter (<=1kb)	3	21680326	21683135	2810	1	AT3G58620.1	0	protein_coding	tetratricopetide-repeat thioredoxin-like 4	Encodes one of the 36 carboxylate clamp (CC)-tetratricopeptide repeat (TPR) proteins (Prasad 2010, Pubmed ID: 20856808) with potential to interact with Hsp90/Hsp70 as co-chaperones. The TTL family is required for osmotic stress tolerance and male sporogenesis.
AT3G58850	Chr3	21759213	21763431	4219	*	MACS_peak_1560	215.13	Promoter (<=1kb)	3	21759352	21759942	591	2	AT3G58850.1	0	protein_coding	phy rapidly regulated 2	Encodes PHYTOCHROME RAPIDLY REGULATED2 (PAR2), an atypical basic helix-loop-helix (bHLP) protein. Closely related to PAR1 (At2g42870). Up regulated after simulated shade perception. Acts in the nucleus to control plant development and as a negative regulator of shade avoidance response. Functions as transcriptional repressor of auxin-responsive genes SAUR15 (AT4G38850) and SAUR68 (AT1G29510).
AT3G59010	Chr3	21802621	21805358	2738	*	MACS_peak_1561	80.29	Promoter (<=1kb)	3	21802805	21805214	2410	2	AT3G59010.1	0	protein_coding	pectin methylesterase 61	Encodes PME35, a pectin methylesterase. PME35-mediated demethylesterification of the primary cell wall regulates the mechanical strength of the supporting tissue.
AT3G59060	Chr3	21830040	21832381	2342	*	MACS_peak_1562	59.47	Promoter (<=1kb)	3	21827978	21830097	2120	2	AT3G59060.3	0	protein_coding	phytochrome interacting factor 3-like 6	Encodes a novel Myc-related bHLH transcription factor, which physically associated with APRR1/TOC1 and is a member of PIF3 transcription factor family. Involved in shade avoidance. Functions as negative regulator of PhyB. Protein levels are modulated by phytochrome B.
AT3G59220	Chr3	21891947	21894805	2859	*	MACS_peak_1563	130.72	Promoter (<=1kb)	3	21894134	21895623	1490	1	AT3G59220.1	0	protein_coding	pirin	encodes a cupin-domain containing protein that is similar to pirins which interact with a CCAAT box binding transcription factor. The protein interacts with GPA1 (G protein alpha-subunit) in vitro. Mutants in the gene are affected in germination and early seedling development.
AT3G59580	Chr3	22006874	22009072	2199	*	MACS_peak_1564	60.82	Promoter (<=1kb)	3	22009051	22012766	3716	1	AT3G59580.1	0	protein_coding	Plant regulator RWP-RK family protein	.
AT3G59880	Chr3	22120629	22123164	2536	*	MACS_peak_1565	144.32	Promoter (<=1kb)	3	22120969	22121700	732	1	AT3G59880.1	0	protein_coding	.	.
AT3G60200	Chr3	22248326	22251140	2815	*	MACS_peak_1566	72.59	Promoter (<=1kb)	3	22249257	22250520	1264	1	AT3G60200.1	0	protein_coding	.	.
AT3G60220	Chr3	22254387	22256508	2122	*	MACS_peak_1567	71.43	Promoter (<=1kb)	3	22254598	22256086	1489	2	AT3G60220.1	0	protein_coding	TOXICOS EN LEVADURA 4	Encodes a putative RING-H2 zinc finger protein ATL4 (ATL4).
AT3G60380	Chr3	22319219	22324506	5288	*	MACS_peak_1568	364.52	Promoter (<=1kb)	3	22316913	22319266	2354	2	AT3G60380.1	0	protein_coding	.	.
AT3G60490	Chr3	22348242	22351069	2828	*	MACS_peak_1569	192.08	Promoter (<=1kb)	3	22349527	22350371	845	1	AT3G60490.1	0	protein_coding	Integrase-type DNA-binding superfamily protein	encodes a member of the DREB subfamily A-4 of ERF/AP2 transcription factor family. The protein contains one AP2 domain. There are 17 members in this subfamily including TINY.
AT3G60520	Chr3	22361288	22365091	3804	*	MACS_peak_1570	199.98	Promoter (<=1kb)	3	22361530	22362579	1050	2	AT3G60520.1	0	protein_coding	.	.
AT3G60530	Chr3	22368191	22370249	2059	*	MACS_peak_1571	61.95	Distal Intergenic	3	22373215	22374387	1173	1	AT3G60530.1	-2966	protein_coding	GATA transcription factor 4	Encodes a member of the GATA factor family of zinc finger transcription factors.
AT3G60540	Chr3	22374624	22376613	1990	*	MACS_peak_1572	107.86	Promoter (<=1kb)	3	22374963	22375865	903	2	AT3G60540.1	0	protein_coding	Preprotein translocase Sec, Sec61-beta subunit protein	.
AT3G60580	Chr3	22392832	22396206	3375	*	MACS_peak_1573	426.48	Promoter (<=1kb)	3	22393939	22395044	1106	1	AT3G60580.1	0	protein_coding	C2H2-like zinc finger protein	.
AT3G60670	Chr3	22422714	22426801	4088	*	MACS_peak_1574	103.7	Promoter (<=1kb)	3	22424512	22426288	1777	2	AT3G60670.1	0	protein_coding	PLATZ transcription factor family protein	.
AT3G60690	Chr3	22431968	22436784	4817	*	MACS_peak_1575	176.9	Promoter (<=1kb)	3	22435121	22435949	829	1	AT3G60690.1	0	protein_coding	SAUR-like auxin-responsive protein family	.
AT3G60897	Chr3	22498543	22501754	3212	*	MACS_peak_1576	568.33	Promoter (<=1kb)	3	22498840	22498971	132	2	AT3G60897.1	0	protein_coding	.	This gene encodes a small protein and has either evidence of transcription or purifying selection.
AT3G61060	Chr3	22601200	22603330	2131	*	MACS_peak_1577	58.98	Promoter (<=1kb)	3	22602910	22604578	1669	1	AT3G61060.2	0	protein_coding	phloem protein 2-A13	.
AT3G61150	Chr3	22629820	22631943	2124	*	MACS_peak_1578	78.63	Promoter (<=1kb)	3	22630608	22635123	4516	1	AT3G61150.1	0	protein_coding	homeodomain GLABROUS 1	Encodes a homeobox-leucine zipper family protein belonging to the HD-ZIP IV family.
AT3G61160	Chr3	22632738	22636225	3488	*	MACS_peak_1579	165.32	Promoter (<=1kb)	3	22635881	22638817	2937	1	AT3G61160.1	0	protein_coding	Protein kinase superfamily protein	.
AT3G61250	Chr3	22669315	22671223	1909	*	MACS_peak_1580	53.75	Promoter (<=1kb)	3	22671002	22672738	1737	1	AT3G61250.1	0	protein_coding	myb domain protein 17	LATE MERISTEM IDENTITY2 (LMI2) is a target of the meristem identity regulator LEAFY (LFY). Has a role in the meristem identity transition from vegetative growth to flowering. Member of the R2R3 factor gene family.
AT3G61280	Chr3	22680216	22683417	3202	*	MACS_peak_1581	141.24	Promoter (<=1kb)	3	22680960	22683769	2810	1	AT3G61280.1	0	protein_coding	Arabidopsis thaliana protein of unknown function (DUF821)	.
AT3G61420	Chr3	22731767	22734411	2645	*	MACS_peak_1582	65.83	Promoter (<=1kb)	3	22727040	22731954	4915	2	AT3G61420.1	0	protein_coding	BSD domain (BTF2-like transcription factors, Synapse-associated proteins and DOS2-like proteins)	.
AT3G61460	Chr3	22741941	22745893	3953	*	MACS_peak_1583	108.67	Promoter (<=1kb)	3	22741511	22742284	774	2	AT3G61460.1	0	protein_coding	brassinosteroid-responsive RING-H2	Encodes a novel ring finger protein and forms an N-terminal hydrophobic domain and a C-terminal RING-H2 signature. Expression is down regulated by brassinolide.
AT3G61490	Chr3	22758222	22760017	1796	*	MACS_peak_1584	63.9	Promoter (<=1kb)	3	22758388	22760192	1805	1	AT3G61490.2	0	protein_coding	Pectin lyase-like superfamily protein	.
AT3G61545	Chr3	22775636	22778315	2680	*	MACS_peak_1585	279.31	Promoter (<=1kb)	3	22775922	22775994	73	1	AT3G61545.1	0	pre_trna	pre-tRNA	.
AT3G61580	Chr3	22784913	22786564	1652	*	MACS_peak_1586	50.82	Promoter (<=1kb)	3	22786047	22787972	1926	1	AT3G61580.1	0	protein_coding	Fatty acid/sphingolipid desaturase	.
AT3G61620	Chr3	22802982	22806826	3845	*	MACS_peak_1587	153.24	Promoter (<=1kb)	3	22801221	22803111	1891	2	AT3G61620.1	0	protein_coding	3'-5'-exoribonuclease family protein	exonuclease RRP41 (RRP41)
AT3G61640	Chr3	22807161	22812118	4958	*	MACS_peak_1588	62.08	Promoter (<=1kb)	3	22810041	22810747	707	2	AT3G61640.1	0	protein_coding	arabinogalactan protein 20	.
AT3G61670	Chr3	22816977	22819156	2180	*	MACS_peak_1589	71.05	Promoter (<=1kb)	3	22818589	22822020	3432	1	AT3G61670.1	0	protein_coding	Protein of unknown function (DUF3133)	.
AT3G61678	Chr3	22822395	22824887	2493	*	MACS_peak_1590	99.15	Promoter (<=1kb)	3	22823243	22823476	234	2	AT3G61678.1	0	protein_coding	.	This gene encodes a small protein and has either evidence of transcription or purifying selection.
AT3G61750	Chr3	22858581	22860413	1833	*	MACS_peak_1591	83.01	Promoter (<=1kb)	3	22857897	22859254	1358	2	AT3G61750.1	0	protein_coding	Cytochrome b561/ferric reductase transmembrane with DOMON related domain	.
AT3G61820	Chr3	22878416	22882376	3961	*	MACS_peak_1592	471.5	Promoter (<=1kb)	3	22879804	22881630	1827	2	AT3G61820.1	0	protein_coding	Eukaryotic aspartyl protease family protein	.
AT3G61826	Chr3	22886044	22888458	2415	*	MACS_peak_1593	75.17	Promoter (<=1kb)	3	22886631	22886723	93	2	AT3G61826.1	0	protein_coding	.	This gene encodes a small protein and has either evidence of transcription or purifying selection.
AT3G61840	Chr3	22892030	22894110	2081	*	MACS_peak_1594	113.93	Promoter (<=1kb)	3	22892466	22893269	804	1	AT3G61840.1	0	protein_coding	Protein of unknown function (DUF688)	.
AT3G61880	Chr3	22905621	22908306	2686	*	MACS_peak_1595	286.04	Promoter (<=1kb)	3	22905868	22907958	2091	2	AT3G61880.1	0	protein_coding	cytochrome p450 78a9	Encodes a cytochrome p450 monooxygenase. Overexpression of this gene allows fruit growth independently of fertilization. The gene is normally expressed only in floral organs(during the Arabidopsis stage 14 flower) and in the funiculus at anthesis.
AT3G61880	Chr3	22909580	22911487	1908	*	MACS_peak_1596	73.79	Promoter (1-2kb)	3	22905868	22907958	2091	2	AT3G61880.2	-1622	protein_coding	cytochrome p450 78a9	Encodes a cytochrome p450 monooxygenase. Overexpression of this gene allows fruit growth independently of fertilization. The gene is normally expressed only in floral organs(during the Arabidopsis stage 14 flower) and in the funiculus at anthesis.
AT3G61890	Chr3	22914828	22918602	3775	*	MACS_peak_1597	111.29	Promoter (<=1kb)	3	22914154	22915325	1172	2	AT3G61890.1	0	protein_coding	homeobox 12	Encodes a homeodomain leucine zipper class I (HD-Zip I) protein. Loss of function mutant has abnormally shaped leaves and stems.
AT3G61910	Chr3	22928936	22936096	7161	*	MACS_peak_1598	187.19	Promoter (<=1kb)	3	22929006	22930442	1437	2	AT3G61910.1	0	protein_coding	NAC domain protein 66	NAC transcription factor NST2. NST1 and NST2 are redundant in regulating secondary wall thickening in anther walls. NST2 promoter was particularly strong in anther tissue.
AT3G61962	Chr3	22946822	22952329	5508	*	MACS_peak_1599	241.53	Promoter (<=1kb)	3	22947108	22947233	126	2	AT3G61962.1	0	protein_coding	Putative membrane lipoprotein	This gene encodes a small protein and has either evidence of transcription or purifying selection.
AT3G62050	Chr3	22977651	22980653	3003	*	MACS_peak_1600	87.87	Promoter (<=1kb)	3	22978246	22979023	778	1	AT3G62050.1	0	protein_coding	Putative endonuclease or glycosyl hydrolase	.
AT3G62070	Chr3	22983354	22985353	2000	*	MACS_peak_1601	197.61	Promoter (<=1kb)	3	22983138	22984513	1376	2	AT3G62070.1	0	protein_coding	.	.
AT3G62100	Chr3	22994887	22996568	1682	*	MACS_peak_1602	64.27	Promoter (<=1kb)	3	22995791	22996761	971	1	AT3G62100.1	0	protein_coding	indole-3-acetic acid inducible 30	Encodes a member of the Aux/IAA family of proteins implicated in auxin signaling. IAA30 lacks the conserved degron (domain II) found in many family members. IAA30 transcripts are induced by auxin treatment and accumulate preferentially in the quiescent center cells of the root meristem. Overexpression of IAA30 leads to defects in gravitropism, root development, root meristem maintenance, and coty…
AT3G62150	Chr3	23013291	23015339	2049	*	MACS_peak_1603	87.66	Promoter (<=1kb)	3	23008755	23013909	5155	2	AT3G62150.1	0	protein_coding	P-glycoprotein 21	Encodes a facultative transporter controlling auxin concentrations in plant cells.
AT3G62570	Chr3	23141907	23145671	3765	*	MACS_peak_1604	179.43	Promoter (<=1kb)	3	23142485	23144609	2125	1	AT3G62570.1	0	protein_coding	Tetratricopeptide repeat (TPR)-like superfamily protein	.
AT3G62600	Chr3	23152667	23154253	1587	*	MACS_peak_1605	58.64	Promoter (<=1kb)	3	23150790	23153510	2721	2	AT3G62600.1	0	protein_coding	DNAJ heat shock family protein	J domain protein localized in ER lumen. Can partially compensate for the growth defect in jem1 scj1 mutant yeast. Forms a complex SDF2-ERdj3B-BiP that is required for the proper accumulation of the surface-exposed leucine-rich repeat receptor kinases EFR. EFR is involved in PAMP (pathogen associated molecular patterns) triggered immunity.
AT3G62610	Chr3	23154522	23157053	2532	*	MACS_peak_1606	129.8	Promoter (<=1kb)	3	23154758	23156585	1828	1	AT3G62610.1	0	protein_coding	myb domain protein 11	Member of the R2R3 factor gene family.
AT3G62630	Chr3	23162533	23166829	4297	*	MACS_peak_1607	233.61	Promoter (<=1kb)	3	23163747	23165195	1449	2	AT3G62630.1	0	protein_coding	Protein of unknown function (DUF1645)	.
AT3G62650	Chr3	23166963	23169991	3029	*	MACS_peak_1608	196.65	Promoter (<=1kb)	3	23168061	23169187	1127	1	AT3G62650.2	0	protein_coding	.	.
AT3G62690	Chr3	23184505	23188351	3847	*	MACS_peak_1609	204.7	Promoter (<=1kb)	3	23185348	23186701	1354	2	AT3G62690.1	0	protein_coding	AtL5	Encodes a RING-H2 zinc finger protein related to ATL2. The ATL gene family is represented by fifteen sequences that contain, in addition to the RING, a transmembrane domain which is located in most of them towards the N-terminal end.
AT3G62700	Chr3	23194761	23198620	3860	*	MACS_peak_1610	181.48	Promoter (<=1kb)	3	23190267	23195762	5496	2	AT3G62700.1	0	protein_coding	multidrug resistance-associated protein 10	member of MRP subfamily
AT3G62780	Chr3	23221676	23223440	1765	*	MACS_peak_1611	55.51	Promoter (<=1kb)	3	23221845	23222995	1151	2	AT3G62780.1	0	protein_coding	Calcium-dependent lipid-binding (CaLB domain) family protein	.
AT3G62980	Chr3	23275976	23280043	4068	*	MACS_peak_1612	122.54	Promoter (<=1kb)	3	23273116	23276375	3260	2	AT3G62980.1	0	protein_coding	F-box/RNI-like superfamily protein	Encodes an auxin receptor that mediates auxin-regulated transcription. It contains leucine-rich repeats and an F-box and interacts with ASK1, ASK2 and AtCUL1 to form SCF-TIR1, an SCF ubiquitin ligase complex. Related to yeast Grr1p and human SKP2 proteins, involved in ubiquitin-mediated processes. Required for normal response to auxin and repressed in response to flagellin. As part of the SCF com…
AT3G62988	Chr3	23280499	23282450	1952	*	MACS_peak_1613	61.78	Promoter (<=1kb)	3	23281908	23282081	174	2	AT3G62988.1	0	protein_coding	.	This gene encodes a small protein and has either evidence of transcription or purifying selection.
AT3G63003	Chr3	23285416	23290584	5169	*	MACS_peak_1614	302.72	Promoter (<=1kb)	3	23285593	23285665	73	2	AT3G63003.1	0	pre_trna	pre-tRNA	.
AT3G63020	Chr3	23291228	23293756	2529	*	MACS_peak_1615	116.03	Promoter (<=1kb)	3	23294382	23295039	658	1	AT3G63020.2	-626	protein_coding	Protein of unknown function (DUF3049)	.
AT3G63020	Chr3	23293766	23295873	2108	*	MACS_peak_1616	182.04	Promoter (<=1kb)	3	23294382	23295039	658	1	AT3G63020.2	0	protein_coding	Protein of unknown function (DUF3049)	.
AT3G63060	Chr3	23300313	23302402	2090	*	MACS_peak_1617	256.22	Promoter (<=1kb)	3	23300290	23301473	1184	2	AT3G63060.1	0	protein_coding	EID1-like 3	EDL3 is an F-box protein involved that mediated the regulation of abscisic acid signalling.
AT3G63095	Chr3	23315223	23320745	5523	*	MACS_peak_1618	449.35	Promoter (<=1kb)	3	23315506	23316258	753	1	AT3G63095.1	0	protein_coding	Tetratricopeptide repeat (TPR)-like superfamily protein	Encodes a Protease inhibitor/seed storage/LTP family protein
AT3G63160	Chr3	23333295	23334951	1657	*	MACS_peak_1619	55.41	Promoter (<=1kb)	3	23333513	23334034	522	2	AT3G63160.1	0	protein_coding	.	.
AT3G63180	Chr3	23339597	23341367	1771	*	MACS_peak_1620	55.25	Promoter (<=1kb)	3	23336092	23340236	4145	2	AT3G63180.1	0	protein_coding	TIC-like	.
AT3G63200	Chr3	23344783	23348473	3691	*	MACS_peak_1621	316.07	Promoter (<=1kb)	3	23345902	23347564	1663	1	AT3G63200.1	0	protein_coding	PATATIN-like protein 9	.
AT3G63210	Chr3	23353594	23356839	3246	*	MACS_peak_1622	176.21	Promoter (<=1kb)	3	23353615	23355160	1546	2	AT3G63210.1	0	protein_coding	Protein of unknown function (DUF581)	encodes a novel zinc-finger protein with a proline-rich N-terminus, identical to senescence-associated protein SAG102
AT3G63240	Chr3	23366628	23368609	1982	*	MACS_peak_1623	65.29	Promoter (<=1kb)	3	23363872	23367592	3721	2	AT3G63240.1	0	protein_coding	DNAse I-like superfamily protein	.
AT3G63300	Chr3	23383905	23386196	2292	*	MACS_peak_1624	107.17	Promoter (<=1kb)	3	23384988	23387842	2855	1	AT3G63300.1	0	protein_coding	FORKED 1	Encodes a pleckstrin homology domain- and DUF828-containing protein. Mutants have defects in leaf vascular pattering, with vascular bundles that fail to meet distally in both the cotyledons and leaves. Necessary to the formation of the closed leaf vascular pattern characteristic of dicot leaves in response to auxin. Redundant with FKD2. FKD1 may influence PIN1 localization in an auxin dependent m…
AT3G63340	Chr3	23398144	23402726	4583	*	MACS_peak_1625	152.82	Promoter (<=1kb)	3	23391628	23398377	6750	2	AT3G63340.1	0	protein_coding	Protein phosphatase 2C family protein	.
AT3G63430	Chr3	23419240	23421430	2191	*	MACS_peak_1626	90.89	Promoter (<=1kb)	3	23420366	23422399	2034	1	AT3G63430.1	0	protein_coding	.	.
AT3G63440	Chr3	23421620	23424153	2534	*	MACS_peak_1627	138.53	Promoter (<=1kb)	3	23424157	23426536	2380	1	AT3G63440.1	-4	protein_coding	cytokinin oxidase/dehydrogenase 6	This gene used to be called AtCKX7. It encodes a protein whose sequence is similar to cytokinin oxidase/dehydrogenase, which catalyzes the degradation of cytokinins.
AT3G63445	Chr3	23426158	23430812	4655	*	MACS_peak_1628	101.07	Promoter (<=1kb)	3	23422653	23426338	3686	2	AT3G63445.2	0	other_rna	other RNA	other RNA
AT3G63460	Chr3	23437012	23440112	3101	*	MACS_peak_1629	139.27	Promoter (<=1kb)	3	23430642	23437374	6733	2	AT3G63460.3	0	protein_coding	transducin family protein / WD-40 repeat family protein	.
AT4G00050	Chr4	17197	21558	4362	*	MACS_peak_1630	403.71	Promoter (<=1kb)	4	17792	20066	2275	1	AT4G00050.1	0	protein_coding	basic helix-loop-helix (bHLH) DNA-binding superfamily protein	.
AT4G00150	Chr4	55746	60093	4348	*	MACS_peak_1631	213.12	Promoter (<=1kb)	4	57199	59286	2088	2	AT4G00150.1	0	protein_coding	GRAS family transcription factor	Belongs to one of the LOM (LOST MERISTEMS) genes: AT2G45160 (LOM1), AT3G60630 (LOM2) and AT4G00150 (LOM3). LOM1 and LOM2 promote cell differentiation at the periphery of shoot meristems and help to maintain their polar organization.
AT4G00200	Chr4	84353	86290	1938	*	MACS_peak_1632	62.39	Promoter (<=1kb)	4	82445	84694	2250	2	AT4G00200.1	0	protein_coding	AT hook motif DNA-binding family protein	.
AT4G00305	Chr4	129978	135353	5376	*	MACS_peak_1633	260.23	Promoter (<=1kb)	4	131550	131930	381	1	AT4G00305.1	0	protein_coding	RING/U-box superfamily protein	.
AT4G00360	Chr4	160741	163031	2291	*	MACS_peak_1634	82.24	Promoter (<=1kb)	4	160768	163023	2256	1	AT4G00360.1	0	protein_coding	cytochrome P450, family 86, subfamily A, polypeptide 2	Encodes a member of the CYP86A subfamily of cytochrome p450 genes. Expressed at moderate levels in flowers, leaves, roots and stems.
AT4G00430	Chr4	185880	189961	4082	*	MACS_peak_1635	141.48	Promoter (<=1kb)	4	185450	187627	2178	2	AT4G00430.1	0	protein_coding	plasma membrane intrinsic protein 1;4	a member of the plasma membrane intrinsic protein subfamily PIP1.
AT4G00440	Chr4	192255	194464	2210	*	MACS_peak_1636	129.48	Promoter (<=1kb)	4	193879	198579	4701	1	AT4G00440.1	0	protein_coding	Protein of unknown function (DUF3741)	.
AT4G00570	Chr4	246209	247654	1446	*	MACS_peak_1637	50.17	Promoter (<=1kb)	4	242515	246771	4257	2	AT4G00570.1	0	protein_coding	NAD-dependent malic enzyme 2	Encodes an NAD-dependent malic enzyme (NAD-ME) that does not act on oxaloacetate, indicating that it belongs to EC 1.1.1.39. It is a member of the beta family of NAD-MEs in plants. It appears to function as a homodimer or as a heterodimer with the alpha-type NAD-ME2 (At2g13560). NAD-ME2 transcript and protein levels are higher during the night than during the day.
AT4G00720	Chr4	298822	301851	3030	*	MACS_peak_1638	275.96	Promoter (1-2kb)	4	293641	297314	3674	2	AT4G00720.1	-1508	protein_coding	shaggy-like protein kinase 32	Encodes ASKtheta, a group III Arabidopsis GSK3/shaggy-like kinase. Functions in the brassinosteroid signalling pathway.
[truncated: 972 more rows]

## Sheet: IP_ATCS335.3_c_Input_ATCS327.3_
geneId	seqnames	start	end	width	strand	peakID	peakScore	annotation	geneChr	geneStart	geneEnd	geneLength	geneStrand	transcriptId	distanceToTSS	gene_model_type	short_description	detailed_description
[truncated: 3,029 more rows]
