# Supplementary material for: SWO1 modulates cell wall integrity under salt stress by interacting with importin ɑ in Arabidopsis
Source: Stress Biol. 2021 Sep 29;1(1):9. doi: 10.1007/s44154-021-00010-5 (PMC10442049; doi:10.1007/s44154-021-00010-5)
Supplement: Supplementary file 14 — Additional file 14 Table S6 Transcription factors that were identified in SWO1 IP-MS. [file 44154_2021_10_MOESM14_ESM.xlsx]

## Sheet: Sheet1
Identified times	Gene ID	Transcription factor family	Names	Involved in
1	AT1G06040.1	DBB	STO, BBX24	light signaling
2	AT1G14440.1	ZF-HD	HB31, ZHD4	germination, flowering
1	AT1G13960.1	WRKY	WRKY4	immunity
1	AT2G03340.1	WRKY	WRKY3	immunity
2	AT5G28300.1	Trihelix	GT2L	uncharacterized
1	AT5G63420.1	Trihelix	EMB2746	embryo morphogenesis
2	AT1G72010.1	TCP	TCP22	stamen filament elongation
2	AT3G02150.1	TCP	PTF1, TCP13	leaf development
1	AT3G47620.1	TCP	TCP14	seed germination
1	AT5G08330.1	TCP	TCP21	circadian oscillator
1	AT4G32980.1	TALE	ATH1	photomorphogenesis
1	AT5G11060.1	TALE	KNAT4	uncharacterized
2	AT1G10170.1	NF-X1	NFXL1	salt stress
1	AT1G60380.1	NAC	uncharacterized	uncharacterized
1	AT1G49950.1	MYB_related	TRB1	uncharacterized
1	AT1G18750.1	M-type_MADS	AGL65	pollen development
1	AT1G28420.1	HB-other	RLT1	floral transition
2	AT1G61730.1	GeBP	uncharacterized	uncharacterized
1	AT2G01370.1	GeBP	uncharacterized	uncharacterized
1	AT4G00250.1	GeBP	STKL2	Glucose response
1	AT4G26150.1	GATA	CGA1	chlorophyll biosynthesis
1	AT2G01060.1	G2-like	uncharacterized	uncharacterized
1	AT3G22170.1	FAR1	FHY3	PHYA signaling pathway
1	AT4G15090.1	FAR1	FAR1	PHYA signaling pathway
1	AT1G07640.1	Dof	OBP2	glucosinolate biosynthesis
1	AT5G15840.1	CO-like	CO	flowering
2	AT2G22300.1	CAMTA	SR1, CAMTA3	immunity, cold
1	AT2G41900.1	C3H	OXS2	salt stress
1	AT3G21810.1	C3H	uncharacterized	uncharacterized
1	AT5G40880.1	C3H	uncharacterized	uncharacterized
1	AT2G02080.1	C2H2	IDD4, IME	immunity
1	AT3G60580.1	C2H2	ZAT9	uncharacterized
2	AT5G03740.1	C2H2	HD2C	ABA and stress response
1	AT1G32150.1	bZIP	BZIP68	oxidative stress
2	AT1G43700.1	bZIP	VIP1	osmosensory response
1	AT2G21230.1	bZIP	BZIP30	bind and activate GST11
2	AT2G40620.1	bZIP	BZIP18	uncharacterized
2	AT2G31370.1	bZIP	POSF21, BZIP59	anthocyanin accumulation under salt stress
1	AT2G31370.5	bZIP	POSF21, BZIP59	anthocyanin accumulation under salt stress
1	AT3G17609.1	bZIP	HYH	PHY B signaling pathway
2	AT4G38900.1	bZIP	BZIP29	root gravitropic responses
1	AT1G06070.1	bZIP	BZIP69	uncharacterized
2	AT1G69010.1	bHLH	BIM1	shade avoidance
1	AT1G59640.2	bHLH	BPEP	petal size
1	AT3G23690.1	bHLH	CIL2	uncharacterized
1	AT5G01310.1	bHLH	APTX	adenylylsulfate sulfohydrolase activity
1	AT3G18990.1	B3	VRN1	vernalization
1	AT5G58080.1	ARR-B	RR18	cytokinin response
1	AT1G34390.1	ARF	ARF22	uncharacterized
1	AT2G28550.1	AP2	RAP2.7	flowering
1	AT4G37750.1	AP2	ANT	control of cell proliferation
